# Supplementary material for: The characteristics of gut microbiome changes in tuberculosis patients and latent tuberculosis infection in Xinjiang
Source: Front Cell Infect Microbiol. 2026 Jan 28;16:1705360. doi: 10.3389/fcimb.2026.1705360 (PMC12891185; doi:10.3389/fcimb.2026.1705360)
Supplement: Supplementary Table 2 — Microbial taxonomic annotation at different levels. [file Table2.xls]

## Sheet: phylum
Taxon	HC1	HC2	HC3	HC4	HC5	HC6	HC7	HC8	HC9	HC10	HC11	HC12	HC13	HC14	HC15	HC16	HC17	HC18	HC19	HC20	HC21	HC22	HC23	HC24	HC25	HC26	HC27	HC28	HC29	HC30	HC31	HC32	HC33	HC34	HC35	HC36	HC37	HC38	HC39	HC40	HC41	HC42	HC43	HC44	HC45	HC46	HC47	HC48	HC49
d__Bacteria;p__Acidobacteriota	0.000499008	7.06275e-05	2.51623e-05	0	0	0	3.54101e-05	4.19188e-05	0	3.28791e-05	2.62295e-05	0.000292071	3.44915e-05	2.18243e-05	0	0	0	0	3.69041e-05	0	0	6.01012e-05	7.77596e-05	2.43953e-05	0	4.70113e-05	0	0.000122267	3.94162e-05	2.17212e-05	5.72298e-05	5.18659e-05	0	0	0	0	2.07456e-05	2.05421e-05	3.96762e-05	0	0	0	0	2.04696e-05	0	0	0	0	6.39051e-05
d__Bacteria;p__Actinobacteriota	0.0580358	0.125237	0.0641513	0.0903627	0.0141319	0.121415	0.0112427	0.0198276	0.329603	0.0191192	0.426007	0.00737797	0.153441	0.19273	0.0496447	0.028233	0.0920041	0.213443	0.0282501	0.0104847	0.225991	0.198262	0.0383133	0.0620129	0.107194	0.00909668	0.037935	0.261229	0.0141603	0.234947	0.00236932	0.025505	0.186142	0.0511892	0.0838755	0.17503	0.0615003	0.187262	0.0927234	0.0251645	0.0272541	0.125141	0.0918183	0.20313	0.0789873	0.0133214	0.0318264	0.0294361	0.0467658
d__Bacteria;p__Armatimonadota	0	0	0	0	0	0	0	0	0	0	0	0	0	0	0	0	0	0	0	0	0	0	0	0	0	0	0	0	0	0	0	0	0	0	0	0	0	0	0	0	0	0	0	0	4.04907e-05	0	0	0	0
d__Bacteria;p__Bacteroidota	0.405334	0.0535356	0.000742288	0.0055019	0.0192548	0.0467719	0.146492	0.0848156	0.0604405	0.296914	0.0700066	0.635724	0.0308699	0.312317	0.273097	0.00245718	0.372119	0.204409	0.0152506	0.335804	0.33006	0.0322623	0.0332145	0.0363978	0.0485646	0.0130221	0.537169	0.0461947	0.224722	0.052272	0.702725	0.182996	0.00891641	0.0241	0.151289	0.00926224	0.0532436	0.389222	0.299258	0.186557	0.00388594	0.136327	0.541692	0.0447055	0.0210754	0.242516	0.238233	0.118867	0.235605
d__Bacteria;p__Bdellovibrionota_E	0	0	0	0	0	2.49517e-05	0	0	0	0	0	0	0	0	0	0	0	0	0	0	0	0	0	0	0	0	0	0	0	0	0	0	0	0	0	3.70984e-05	0	0	1.98381e-05	0	0	0	0	0	2.02454e-05	0	0	0	0
d__Bacteria;p__CSP1-3	0	0	0	0	0	0	0	0	0	0	0	0	0	0	0	0	0	0	0	0	0	0	0	0	0	0	0	0	0	0	0	0	0	0	0	0	0	0	0	0	0	0	0	0	0	0	0	0	0
d__Bacteria;p__Campylobacterota	0	0	0	0	0	0	0	0	0	9.86372e-05	0	0	0	0	7.94678e-05	0	0	0	0	0	2.39487e-05	0	0	0	5.68008e-05	0	0	0	0	0	0	3.88994e-05	0	0	0	0	0	0	0	0	0	0	0	0	0	2.88967e-05	0	0	0
d__Bacteria;p__Chlamydiota	0	0	0	0	0	0	0	0	0	0	0	0	0	0	0	0	0	0	0	0	0	0	0	0	0	0	0	0	0	0	0	0	0	0	0	0	0	0	0	0	0	0	0	0	0	0	0	0	0
d__Bacteria;p__Chloroflexota	0	0	2.51623e-05	0	0	0	0	0	0	4.93186e-05	2.62295e-05	0.00040636	0	6.54729e-05	0	0	0	0	4.61301e-05	2.26696e-05	0	8.41417e-05	5.55426e-05	4.87906e-05	0	0	2.04336e-05	0	3.94162e-05	2.17212e-05	0.000194581	0	0	0	0	2.47323e-05	2.07456e-05	0	0	3.20159e-05	0	0	0	0	4.04907e-05	0	4.42648e-05	0	0
d__Bacteria;p__Cyanobacteria	8.12338e-05	0	6.29057e-05	0	0	0	0	0	0	0	5.2459e-05	0.00124448	0	6.54729e-05	0	0	0.000224271	2.37423e-05	4.61301e-05	0	3.5923e-05	4.8081e-05	7.77596e-05	0	0	0.000188045	0.000153252	2.22304e-05	0	2.17212e-05	0.00320487	0	0	0	7.83883e-05	0	0	6.16263e-05	0.00233098	0.00136067	0.000126031	0	7.83684e-05	0	0	0	0	0	0
d__Bacteria;p__Deferribacterota	0	0	0	0	0	0	0	0	0	0	0	0	0	5.45607e-05	0	0	0	0	0	0	0	0	0	0	0	0	0	0	0	0	0	0	0	0	3.3595e-05	0	0	0	0	0	0	0	0	0	0	0	0	0	0
d__Bacteria;p__Deinococcota	0	0	0	0	0	0	0	0	0	0	0	0	0	0	0	0	0	0	0	0	0	0	0	0	0	0	0	0	0	3.25818e-05	0	0	0	0	0	0	0	0	0	0	0	0	0	0	0	0	0	0	0
d__Bacteria;p__Dependentiae	0	0	0	0	0	0	0	0	0	0	0	0	0	0	0	0	0	0	0	0	0	0	0	0	0	0	0	0	0	0	0	0	0	0	0	0	0	0	1.98381e-05	0	0	0	0	0	0	0	0	0	0
d__Bacteria;p__Desulfobacterota_B	0	0	0	0	0	0	0	0	0	0	0	0	0	0	0	0	0	0	0	0	0	0	0	0	0	0	0	0	0	0	0	0	0	0	0	0	0	0	0	0	0	0	0	0	0	0	0	0	0
d__Bacteria;p__Desulfobacterota_C	0	0	0	0	0	0	0	0	0	0	0	0	0	0	0	0	0	0	0	0	0	0	0	0	0	0	0	0	0	0	0	0	0	0	0	0	0	0	0	0	0	0	0	0	0	0	0	0	0
d__Bacteria;p__Desulfobacterota_G	0	0	0	0	0	0	0	0	0	0	0	0	0	0	0	0	0	0	0	0	0	0	0	0	0	0	0	0	0	0	0	0	0	0	0	0	0	0	0	0	0	0	0	0	0	0	0	0	0
d__Bacteria;p__Desulfobacterota_I	0.000371355	0.000113004	0	0	0.000320186	0.00133491	0.000212461	0	0	0	0	0.00259054	0.000149463	0.00887157	0.00752674	0	0.0103429	0.000154325	0	6.80087e-05	0.000119743	0.00823387	0	0.000317139	5.68008e-05	0.0185577	0	0.00154501	0.00026606	0.000651636	0.00176268	0.000129665	0.00494118	0.000198498	0.0040538	0	0	0	0	0.00998895	0.000168041	0	2.93881e-05	0.00158639	8.09815e-05	0.00436341	0.000457403	0	0.00305466
d__Bacteria;p__Dormibacterota	0	0	0	0	0	0	0	0	0	0	0	0	0	0	0	0	0	0	0	0	0	0	0	0	0	0	0	0	0	0	0	0	0	0	0	0	0	0	0	0	0	0	0	0	0	0	0	0	0
d__Bacteria;p__Eisenbacteria	0	0	0	0	0	0	0	0	0	0	0	0	0	0	0	0	0	0	0	0	0	0	0	0	0	0	0	0	0	0	0	0	0	0	0	0	0	0	0	0	0	0	0	0	0	0	0	0	0
d__Bacteria;p__Elusimicrobiota	0	0	0	0	0	0	0	0	0	0	0	0.000393661	0	0	0	0	0	0	0	7.93435e-05	0	0	0	0	0	5.87641e-05	0	0	7.88325e-05	0	0	0	0	0	0	0	0	7.18974e-05	0	0	0	0	0	0	0	0	0	0	0
d__Bacteria;p__Eremiobacterota	0	0	0	0	0	0	0	0	0	0	0	0	0	0	0	0	0	0	0	0	0	0	0	0	0	0	0	0	0	0	0	0	0	0	0	0	0	0	0	0	0	0	0	0	0	0	0	0	0
d__Bacteria;p__FCPU426	0	0	0	0	0	0	0	0	0	0	0	0	0	0	0	0	0	0	0	0	0	0	0	0	0	0	0	0	0	0	0	0	0	0	0	0	0	0	0	0	0	0	0	0	0	0	0	0	0
d__Bacteria;p__Firmicutes_A	0.443107	0.699395	0.807659	0.786308	0.797904	0.516013	0.817673	0.672419	0.518581	0.23788	0.204603	0.136676	0.611327	0.416429	0.48372	0.0984593	0.417541	0.479439	0.131249	0.608746	0.358212	0.740399	0.808845	0.829294	0.813421	0.547705	0.389199	0.570865	0.692928	0.607715	0.252864	0.333446	0.586093	0.755286	0.661273	0.698625	0.613395	0.291308	0.523181	0.667979	0.0343853	0.598921	0.244921	0.463738	0.798305	0.481362	0.649453	0.357826	0.552549
d__Bacteria;p__Firmicutes_B	0	0	0	0	0	0	0.000548857	0.000433161	0	0	0	0	0	0	0.000465454	0	0.000277041	0	0	0	0	0	0	0	0	0.000728675	0	0.000822524	5.91244e-05	0.000825405	0	0	0	0	0.000223967	0	0	6.16263e-05	0	0.000528262	0	0.0004789	0	0	0.00154877	0.00112697	7.37746e-05	0	0.000102248
d__Bacteria;p__Firmicutes_C	0.0325748	0.024423	0.00174878	0.00300511	0.0107845	0.0719356	0.0115437	0.160591	0.0476015	0.253793	0.126138	0.170112	0.00194302	0.0166083	0.0185841	0.352311	0.0194984	0.00207745	0.553128	0.00176823	0.00640626	0.00103374	0.0281046	0.0292744	0.00191987	0.00182169	0.0179305	0.00942568	0.00677959	0.0168556	0	0.292692	0.119455	0.0441601	0.0329231	0.0148641	0.236137	0.0022699	0.00443382	0.0240759	0.00434805	0.00452674	0.0278012	0.211788	0.0132405	0.156548	0.00796766	0.34737	0.0597002
d__Bacteria;p__Firmicutes_D	0.0144364	0.0462892	0.0468019	0.0485303	0.0210159	0.0226561	0.0110834	0.0587142	0.0412851	0.0180177	0.0568656	0.0281023	0.0620157	0.0321144	0.159151	0.0114505	0.0205406	0.0933664	0.0170866	0.0195072	0.0187398	0.0175375	0.0512214	0.0121367	0.0196985	0.0181111	0.00880688	0.10206	0.00844493	0.058897	0.0303318	0.154029	0.0577337	0.100826	0.0583545	0.0663196	0.0331203	0.128799	0.0663188	0.0722919	0.0172557	0.0471146	0.0320527	0.0165087	0.0852229	0.0195197	0.0436893	0.145231	0.0971613
d__Bacteria;p__Firmicutes_E	0	0	0	0	0	0	0	0	0	0	0	0	0	0	0	0	0	0	0	0	0	0	0	0	0	0	0	0	0	0	0	0	0	0	0	0	0	0	0	0	0	0	0	0	0	0	0	0	0
d__Bacteria;p__Firmicutes_G	5.80242e-05	5.6502e-05	0	0	0	0.000124758	0	0	0	0	0	0	0	0	0	0	0	0	0	0	0	0	0	0	0	0	0	4.44607e-05	0	0.000119467	0	6.48323e-05	0	0	7.83883e-05	0	0	3.08132e-05	0	0.000432214	3.15076e-05	2.28048e-05	3.91842e-05	0	3.03681e-05	4.33451e-05	0	7.38487e-05	8.94672e-05
d__Bacteria;p__Fusobacteriota	0.000301726	0.00015538	0	0	0	9.98066e-05	0	0	2.94473e-05	0.000147956	0	0.0130543	0	0	0	0	0.000461735	0	0	0	0	0	0	0	0	0	0	0	0	0	0	9.07653e-05	6.19195e-05	0	0	7.41968e-05	0	0	0	6.40318e-05	0	0	0	0.0004708	0	0.0017627	0.000250834	5.9079e-05	0
d__Bacteria;p__Gemmatimonadota	0.000104443	0	0	0	0	0	0	0	0	3.28791e-05	2.62295e-05	0.000292071	0	5.45607e-05	0	7.37155e-05	0.00010554	0	0	0	4.78973e-05	0	2.2217e-05	0	0	4.70113e-05	0	7.78063e-05	0	5.4303e-05	0.00136207	0	2.47678e-05	3.50291e-05	0	0	0	0	0	4.80238e-05	0	0	0	0	0	0	4.42648e-05	4.43092e-05	0
d__Bacteria;p__Marinisomatota	0	0	0	0	0	0	0	0	0	0	0	0	0	0	0	0	0	0	0	0	0	0	0	0	0	0	0	0	0	0	0	0	0	0	0	0	0	0	1.98381e-05	0	0	0	0	0	0	0	0	0	0
d__Bacteria;p__Methylomirabilota	0	0	0	0	0	0	0	0	0	0	0	0	2.29943e-05	0	0	0	0	2.37423e-05	0	0	0	0	0	0	0	0	0	0	0	0	0	0	0	0	0	0	0	0	0	0	0	0	0	0	0	0	0	0	0
d__Bacteria;p__Myxococcota_A	0	0	0	0	0	0	0	0	0	0	0	0	0	0	0	0	0	0	0	0	0	0	3.33256e-05	0	0	0	0	0	0	2.17212e-05	0.000297595	0	0	0	0	0	0	0	0	0	0	0	0	0	0	0	0	0	0
d__Bacteria;p__Nitrospirota_A	0	0	0	0	0	0	0	0	0	0	0	0.000292071	0	0	0	0	0	0	0	0	0	0	0	0	0	0	0	0	0	2.17212e-05	0	0	0	0	0	0	0	0	0	0	0	0	0	0	0	0	0	0	2.5562e-05
d__Bacteria;p__Patescibacteria	8.12338e-05	5.6502e-05	0.000138393	0.000104656	4.36618e-05	0.00089826	0	0	8.83418e-05	9.86372e-05	0.000957377	0	0.000712824	0.000141858	4.54102e-05	0.500135	0	0.000391747	0.00145771	0.000158687	5.98716e-05	0.000336567	0.00115529	2.43953e-05	0.000193123	0.000869708	9.19512e-05	0.000177843	0.000305476	0.000141188	0	6.48323e-05	0.00206811	0.000747288	6.719e-05	0.00115005	0	0.000133524	0.000565386	6.40318e-05	0.000756183	7.98166e-05	4.89802e-05	0.000429861	0.000496012	7.22418e-05	5.90197e-05	0	5.11241e-05
d__Bacteria;p__Planctomycetota	0	4.23765e-05	0	0	0	0	0	0	4.41709e-05	0	0.000131148	0	0	0	0	0.00454579	0	0	0.00013839	0	2.39487e-05	0	0	0	0	0	0	0	0	0	3.43379e-05	0	0	0	0	6.18307e-05	0	0	0	0	0	0	0	2.04696e-05	0	0	0	0	5.11241e-05
d__Bacteria;p__Proteobacteria	0.0447366	0.0505551	0.0786448	0.0660078	0.136414	0.107791	0.000690498	0.0030461	0.0021202	0.173453	0.113928	0.00339056	0.111683	0.0201984	0.00560816	0.000614296	0.0582578	0.00214867	0.253079	0.00872778	0.0148482	0.00157465	0.0386354	0.0263103	0.00869052	0.262628	0.00855146	0.00613558	0.0515663	0.0124137	0.00315909	0.000531625	0.0337957	0.0234578	0.00653983	0.0345015	0.00242723	0.000657347	0.0110895	0.00859626	0.911558	0.085096	0.0601281	0.0575502	0.000485889	0.0729642	0.0263818	0.000398783	0.00416661
d__Bacteria;p__Spirochaetota	0	0	0	0	0	0	0	0	0	0	0	0	0	0	0	0	0	0	1.84521e-05	0	0	0	0	0	0	0	0	0	0	0	0	0	0	0	0	0	0	0	0	0	0	0	0	0	0	0	0	0	0
d__Bacteria;p__Synergistota	0	0	0	4.48524e-05	0	9.98066e-05	8.85253e-05	0	0	0	0	0	0	0.000240067	0	0	0.000118732	0	0	0	0	0	0	0.00203701	0	0	0	0	0	0	0	9.07653e-05	0	0	0	0	0	0	0	0	0	0	0.000411434	3.07044e-05	7.08588e-05	0.00118477	0.0013427	0	0.000191715
d__Bacteria;p__Verrucomicrobiota	0.000150863	0	0	0	2.91078e-05	0.110735	7.08203e-05	0	0	0	0	0	0.0274782	2.18243e-05	0.00174829	0	0.00821889	0.00449916	0.000175295	0.0146105	0.0454066	0	0.000244387	0.002098	5.68008e-05	0.126954	0	0.00062245	0.000541973	0.0145315	0.000137352	0.0102694	0	0	0.00118702	0	0	0	0	0.00254526	9.45229e-05	0.00127707	0.000979605	0	0	0	0	0.000162467	0.000421774
d__Bacteria;p__unclassified_Bacteria	0.000127653	7.06275e-05	0	0.000134557	0.000101877	9.98066e-05	0.000318691	0.000111783	0.000206131	0.00036167	0.00123279	5.07949e-05	0.00032192	6.54729e-05	0.000329224	0.00172003	0.000290234	2.37423e-05	3.69041e-05	2.26696e-05	2.39487e-05	0.000168283	0	2.43953e-05	0.000147682	0.000164539	0.000143035	0.000655796	6.89784e-05	0.000434424	0.00149942	0	0.000767802	0	2.23967e-05	4.94645e-05	0.000134846	0.000102711	0	0.000272135	0.000136533	0.00101481	0	2.04696e-05	0.000354294	0.00518696	0.000177059	0.000531711	0
[truncated: 88 more columns]

## Sheet: class
Taxon	HC1	HC2	HC3	HC4	HC5	HC6	HC7	HC8	HC9	HC10	HC11	HC12	HC13	HC14	HC15	HC16	HC17	HC18	HC19	HC20	HC21	HC22	HC23	HC24	HC25	HC26	HC27	HC28	HC29	HC30	HC31	HC32	HC33	HC34	HC35	HC36	HC37	HC38	HC39	HC40	HC41	HC42	HC43	HC44	HC45	HC46	HC47	HC48	HC49
d__Bacteria;p__Acidobacteriota;c__Acidobacteriae	0	0	0	0	0	0	0	0	0	3.28791e-05	2.62295e-05	0	0	0	0	0	0	0	0	0	0	6.01012e-05	7.77596e-05	0	0	2.35056e-05	0	0.000122267	0	0	0	0	0	0	0	0	2.07456e-05	0	1.98381e-05	0	0	0	0	0	0	0	0	0	0
d__Bacteria;p__Acidobacteriota;c__Blastocatellia	0.000220492	2.8251e-05	2.51623e-05	0	0	0	0	4.19188e-05	0	0	0	0.000292071	3.44915e-05	0	0	0	0	0	0	0	0	0	0	2.43953e-05	0	0	0	0	0	0	5.72298e-05	0	0	0	0	0	0	2.05421e-05	1.98381e-05	0	0	0	0	2.04696e-05	0	0	0	0	6.39051e-05
d__Bacteria;p__Acidobacteriota;c__HRBIN11	0	0	0	0	0	0	0	0	0	0	0	0	0	0	0	0	0	0	0	0	0	0	0	0	0	0	0	0	0	0	0	0	0	0	0	0	0	0	0	0	0	0	0	0	0	0	0	0	0
d__Bacteria;p__Acidobacteriota;c__Mor1	0	0	0	0	0	0	0	0	0	0	0	0	0	0	0	0	0	0	0	0	0	0	0	0	0	0	0	0	0	0	0	0	0	0	0	0	0	0	0	0	0	0	0	0	0	0	0	0	0
d__Bacteria;p__Acidobacteriota;c__Thermoanaerobaculia	0	0	0	0	0	0	0	0	0	0	0	0	0	2.18243e-05	0	0	0	0	0	0	0	0	0	0	0	0	0	0	0	0	0	0	0	0	0	0	0	0	0	0	0	0	0	0	0	0	0	0	0
d__Bacteria;p__Acidobacteriota;c__UBA6911	0	0	0	0	0	0	0	0	0	0	0	0	0	0	0	0	0	0	0	0	0	0	0	0	0	0	0	0	0	0	0	2.59329e-05	0	0	0	0	0	0	0	0	0	0	0	0	0	0	0	0	0
d__Bacteria;p__Acidobacteriota;c__Vicinamibacteria	0.000278516	4.23765e-05	0	0	0	0	3.54101e-05	0	0	0	0	0	0	0	0	0	0	0	3.69041e-05	0	0	0	0	0	0	2.35056e-05	0	0	3.94162e-05	2.17212e-05	0	2.59329e-05	0	0	0	0	0	0	0	0	0	0	0	0	0	0	0	0	0
d__Bacteria;p__Actinobacteriota;c__Acidimicrobiia	0	0	3.77434e-05	0	0	0	0	4.19188e-05	0	0	0	0	0	0	6.81153e-05	0	0	2.37423e-05	0.000101486	0	0	3.60607e-05	0	0	0	0	0	0	0	0	0	0	0	3.50291e-05	3.3595e-05	0	2.07456e-05	0	4.95953e-05	0	0	3.42071e-05	0	0	0	0	0	2.95395e-05	0
d__Bacteria;p__Actinobacteriota;c__Actinomycetia	0.0169779	0.0994293	0.0605782	0.0843076	0.010115	0.0363047	0.000159346	0.00143921	0.324671	0.0164231	0.362452	0.0049779	0.122491	0.17203	0.0328202	0.0281839	0.0667801	0.166837	0.015592	0.00813838	0.223058	0.196062	0.00732051	0.053816	0.0847013	0.00786263	0.0330718	0.211	0.0135198	0.200269	0.000240365	0.0240917	0.127752	0.0145021	0.072274	0.173695	0.0362322	0.178316	0.0846691	0.008068	0.0212467	0.0599765	0.0867832	0.20094	0.0272705	0.00281743	0.0287869	0.016616	0.0232231
d__Bacteria;p__Actinobacteriota;c__Coriobacteriia	0.0410115	0.025779	0.00351014	0.00605508	0.00401688	0.0851101	0.0110834	0.0183464	0.00493242	0.00269608	0.0635279	0.00232387	0.0309504	0.0207003	0.0167109	0	0.0252239	0.0465823	0.0125289	0.0023463	0.00293371	0.00216364	0.0309928	0.00819682	0.0224931	0.00123405	0.0048632	0.0502295	0.000640514	0.0346779	0.00208317	0.00141335	0.0583653	0.0366288	0.0115455	0.00133554	0.0252474	0.00894609	0.007231	0.0170485	0.00597595	0.0650506	0.00503517	0.00219024	0.0517168	0.010504	0.00301	0.0127906	0.0235426
d__Bacteria;p__Actinobacteriota;c__Rubrobacteria	0	0	0	0	0	0	0	0	0	0	2.62295e-05	0	0	0	0	0	0	0	0	0	0	0	0	0	0	0	0	0	0	0	2.28919e-05	0	0	0	0	0	0	0	0	0	0	0	0	0	0	0	0	0	0
d__Bacteria;p__Actinobacteriota;c__Thermoleophilia	2.32097e-05	0	2.51623e-05	0	0	0	0	0	0	0	0	7.61924e-05	0	0	4.54102e-05	4.91437e-05	0	0	2.76781e-05	0	0	0	0	0	0	0	0	0	0	0	2.28919e-05	0	0	2.33528e-05	2.23967e-05	0	0	0	0.000773687	4.80238e-05	3.15076e-05	2.28048e-05	0	0	0	0	2.95098e-05	0	0
d__Bacteria;p__Actinobacteriota;c__UBA4738	0	0	0	0	0	0	0	0	0	0	0	0	0	0	0	0	0	0	0	0	0	0	0	0	0	0	0	0	0	0	0	0	0	0	0	0	0	0	0	0	0	0	0	0	0	0	0	0	0
d__Bacteria;p__Actinobacteriota;c__unclassified_Actinobacteriota	2.32097e-05	2.8251e-05	0	0	0	0	0	0	0	0	0	0	0	0	0	0	0	0	0	0	0	0	0	0	0	0	0	0	0	0	0	0	2.47678e-05	0	0	0	0	0	0	0	0	5.70119e-05	0	0	0	0	0	0	0
d__Bacteria;p__Armatimonadota;c__Chthonomonadetes	0	0	0	0	0	0	0	0	0	0	0	0	0	0	0	0	0	0	0	0	0	0	0	0	0	0	0	0	0	0	0	0	0	0	0	0	0	0	0	0	0	0	0	0	4.04907e-05	0	0	0	0
d__Bacteria;p__Armatimonadota;c__Fimbriimonadia	0	0	0	0	0	0	0	0	0	0	0	0	0	0	0	0	0	0	0	0	0	0	0	0	0	0	0	0	0	0	0	0	0	0	0	0	0	0	0	0	0	0	0	0	0	0	0	0	0
d__Bacteria;p__Armatimonadota;c__unclassified_Armatimonadota	0	0	0	0	0	0	0	0	0	0	0	0	0	0	0	0	0	0	0	0	0	0	0	0	0	0	0	0	0	0	0	0	0	0	0	0	0	0	0	0	0	0	0	0	0	0	0	0	0
d__Bacteria;p__Bacteroidota;c__Bacteroidia	0.405334	0.0535356	0.000742288	0.0055019	0.0192548	0.0467719	0.146492	0.0848156	0.0603964	0.296914	0.0700066	0.635724	0.0308699	0.312317	0.273097	0.00245718	0.372119	0.204409	0.0152506	0.335804	0.33006	0.0322623	0.0332145	0.0363978	0.0485646	0.0130221	0.537169	0.0461947	0.224722	0.052272	0.702725	0.182996	0.00891641	0.0241	0.151289	0.00926224	0.0532436	0.389222	0.299258	0.186557	0.00388594	0.136327	0.541692	0.0447055	0.0210451	0.242516	0.238233	0.118867	0.235605
d__Bacteria;p__Bacteroidota;c__Kapabacteria	0	0	0	0	0	0	0	0	4.41709e-05	0	0	0	0	0	0	0	0	0	0	0	0	0	0	0	0	0	0	0	0	0	0	0	0	0	0	0	0	0	0	0	0	0	0	0	3.03681e-05	0	0	0	0
d__Bacteria;p__Bacteroidota;c__Rhodothermia	0	0	0	0	0	0	0	0	0	0	0	0	0	0	0	0	0	0	0	0	0	0	0	0	0	0	0	0	0	0	0	0	0	0	0	0	0	0	0	0	0	0	0	0	0	0	0	0	0
d__Bacteria;p__Bacteroidota;c__UBA10030	0	0	0	0	0	0	0	0	0	0	0	0	0	0	0	0	0	0	0	0	0	0	0	0	0	0	0	0	0	0	0	0	0	0	0	0	0	0	0	0	0	0	0	0	0	0	0	0	0
d__Bacteria;p__Bdellovibrionota_E;c__Bacteriovoracia	0	0	0	0	0	0	0	0	0	0	0	0	0	0	0	0	0	0	0	0	0	0	0	0	0	0	0	0	0	0	0	0	0	0	0	0	0	0	0	0	0	0	0	0	0	0	0	0	0
d__Bacteria;p__Bdellovibrionota_E;c__Bdellovibrionia_A	0	0	0	0	0	2.49517e-05	0	0	0	0	0	0	0	0	0	0	0	0	0	0	0	0	0	0	0	0	0	0	0	0	0	0	0	0	0	3.70984e-05	0	0	1.98381e-05	0	0	0	0	0	0	0	0	0	0
d__Bacteria;p__Bdellovibrionota_E;c__Oligoflexia	0	0	0	0	0	0	0	0	0	0	0	0	0	0	0	0	0	0	0	0	0	0	0	0	0	0	0	0	0	0	0	0	0	0	0	0	0	0	0	0	0	0	0	0	0	0	0	0	0
d__Bacteria;p__Bdellovibrionota_E;c__UBA2394	0	0	0	0	0	0	0	0	0	0	0	0	0	0	0	0	0	0	0	0	0	0	0	0	0	0	0	0	0	0	0	0	0	0	0	0	0	0	0	0	0	0	0	0	2.02454e-05	0	0	0	0
d__Bacteria;p__CSP1-3;c__CSP1-3	0	0	0	0	0	0	0	0	0	0	0	0	0	0	0	0	0	0	0	0	0	0	0	0	0	0	0	0	0	0	0	0	0	0	0	0	0	0	0	0	0	0	0	0	0	0	0	0	0
d__Bacteria;p__Campylobacterota;c__Campylobacteria	0	0	0	0	0	0	0	0	0	9.86372e-05	0	0	0	0	7.94678e-05	0	0	0	0	0	2.39487e-05	0	0	0	5.68008e-05	0	0	0	0	0	0	3.88994e-05	0	0	0	0	0	0	0	0	0	0	0	0	0	2.88967e-05	0	0	0
d__Bacteria;p__Chlamydiota;c__Chlamydiia	0	0	0	0	0	0	0	0	0	0	0	0	0	0	0	0	0	0	0	0	0	0	0	0	0	0	0	0	0	0	0	0	0	0	0	0	0	0	0	0	0	0	0	0	0	0	0	0	0
d__Bacteria;p__Chloroflexota;c__Anaerolineae	0	0	0	0	0	0	0	0	0	0	0	5.07949e-05	0	3.27364e-05	0	0	0	0	0	0	0	3.60607e-05	0	0	0	0	0	0	1.97081e-05	0	0	0	0	0	0	0	2.07456e-05	0	0	0	0	0	0	0	4.04907e-05	0	0	0	0
d__Bacteria;p__Chloroflexota;c__Chloroflexia	0	0	0	0	0	0	0	0	0	0	0	0.000355565	0	0	0	0	0	0	0	0	0	0	3.33256e-05	0	0	0	2.04336e-05	0	1.97081e-05	0	0	0	0	0	0	2.47323e-05	0	0	0	0	0	0	0	0	0	0	0	0	0
d__Bacteria;p__Chloroflexota;c__Dehalococcoidia	0	0	0	0	0	0	0	0	0	0	0	0	0	0	0	0	0	0	0	0	0	0	2.2217e-05	4.87906e-05	0	0	0	0	0	0	0.000194581	0	0	0	0	0	0	0	0	0	0	0	0	0	0	0	0	0	0
d__Bacteria;p__Chloroflexota;c__Ktedonobacteria	0	0	2.51623e-05	0	0	0	0	0	0	0	0	0	0	0	0	0	0	0	0	0	0	0	0	0	0	0	0	0	0	2.17212e-05	0	0	0	0	0	0	0	0	0	0	0	0	0	0	0	0	0	0	0
d__Bacteria;p__Chloroflexota;c__Limnocylindria	0	0	0	0	0	0	0	0	0	4.93186e-05	2.62295e-05	0	0	0	0	0	0	0	0	2.26696e-05	0	4.8081e-05	0	0	0	0	0	0	0	0	0	0	0	0	0	0	0	0	0	0	0	0	0	0	0	0	4.42648e-05	0	0
d__Bacteria;p__Chloroflexota;c__unclassified_Chloroflexota	0	0	0	0	0	0	0	0	0	0	0	0	0	3.27364e-05	0	0	0	0	4.61301e-05	0	0	0	0	0	0	0	0	0	0	0	0	0	0	0	0	0	0	0	0	3.20159e-05	0	0	0	0	0	0	0	0	0
d__Bacteria;p__Cyanobacteria;c__Cyanobacteriia	8.12338e-05	0	6.29057e-05	0	0	0	0	0	0	0	0	0.00124448	0	6.54729e-05	0	0	2.63849e-05	2.37423e-05	0	0	3.5923e-05	4.8081e-05	0	0	0	0.000105775	0.000153252	2.22304e-05	0	0	0.00320487	0	0	0	4.47933e-05	0	0	6.16263e-05	0.00154737	0	0.000126031	0	7.83684e-05	0	0	0	0	0	0
d__Bacteria;p__Cyanobacteria;c__Sericytochromatia	0	0	0	0	0	0	0	0	0	0	0	0	0	0	0	0	0	0	0	0	0	0	0	0	0	0	0	0	0	0	0	0	0	0	0	0	0	0	0	0	0	0	0	0	0	0	0	0	0
d__Bacteria;p__Cyanobacteria;c__Vampirovibrionia	0	0	0	0	0	0	0	0	0	0	5.2459e-05	0	0	0	0	0	0.000197887	0	4.61301e-05	0	0	0	7.77596e-05	0	0	8.22697e-05	0	0	0	2.17212e-05	0	0	0	0	3.3595e-05	0	0	0	0.000783606	0.00136067	0	0	0	0	0	0	0	0	0
d__Bacteria;p__Deferribacterota;c__Deferribacteres	0	0	0	0	0	0	0	0	0	0	0	0	0	5.45607e-05	0	0	0	0	0	0	0	0	0	0	0	0	0	0	0	0	0	0	0	0	3.3595e-05	0	0	0	0	0	0	0	0	0	0	0	0	0	0
d__Bacteria;p__Deinococcota;c__Deinococci	0	0	0	0	0	0	0	0	0	0	0	0	0	0	0	0	0	0	0	0	0	0	0	0	0	0	0	0	0	3.25818e-05	0	0	0	0	0	0	0	0	0	0	0	0	0	0	0	0	0	0	0
d__Bacteria;p__Dependentiae;c__Babeliae	0	0	0	0	0	0	0	0	0	0	0	0	0	0	0	0	0	0	0	0	0	0	0	0	0	0	0	0	0	0	0	0	0	0	0	0	0	0	1.98381e-05	0	0	0	0	0	0	0	0	0	0
d__Bacteria;p__Desulfobacterota_B;c__Binatia	0	0	0	0	0	0	0	0	0	0	0	0	0	0	0	0	0	0	0	0	0	0	0	0	0	0	0	0	0	0	0	0	0	0	0	0	0	0	0	0	0	0	0	0	0	0	0	0	0
d__Bacteria;p__Desulfobacterota_C;c__Anaeroferrophillalia	0	0	0	0	0	0	0	0	0	0	0	0	0	0	0	0	0	0	0	0	0	0	0	0	0	0	0	0	0	0	0	0	0	0	0	0	0	0	0	0	0	0	0	0	0	0	0	0	0
d__Bacteria;p__Desulfobacterota_G;c__Desulfuromonadia	0	0	0	0	0	0	0	0	0	0	0	0	0	0	0	0	0	0	0	0	0	0	0	0	0	0	0	0	0	0	0	0	0	0	0	0	0	0	0	0	0	0	0	0	0	0	0	0	0
d__Bacteria;p__Desulfobacterota_G;c__SM23-61	0	0	0	0	0	0	0	0	0	0	0	0	0	0	0	0	0	0	0	0	0	0	0	0	0	0	0	0	0	0	0	0	0	0	0	0	0	0	0	0	0	0	0	0	0	0	0	0	0
d__Bacteria;p__Desulfobacterota_G;c__unclassified_Desulfobacterota_G	0	0	0	0	0	0	0	0	0	0	0	0	0	0	0	0	0	0	0	0	0	0	0	0	0	0	0	0	0	0	0	0	0	0	0	0	0	0	0	0	0	0	0	0	0	0	0	0	0
d__Bacteria;p__Desulfobacterota_I;c__Desulfobacteria	0	0	0	0	0	0	0	0	0	0	0	0	0	0	0	0	0	0	0	0	0	0	0	0	0	0	0	0	0	0	0	0	0	0	0	0	0	0	0	0	0	0	0	0	0	0	0	0	0
d__Bacteria;p__Desulfobacterota_I;c__Desulfovibrionia	0.000371355	0.000113004	0	0	0.000320186	0.00133491	0.000212461	0	0	0	0	0.00259054	0.000149463	0.00887157	0.00752674	0	0.0103429	0.000154325	0	6.80087e-05	0.000119743	0.00823387	0	0.000317139	5.68008e-05	0.0185577	0	0.00154501	0.00026606	0.000651636	0.00176268	0.000129665	0.00494118	0.000198498	0.0040538	0	0	0	0	0.00998895	0.000168041	0	2.93881e-05	0.00158639	8.09815e-05	0.00436341	0.000457403	0	0.00305466
d__Bacteria;p__Dormibacterota;c__Dormibacteria	0	0	0	0	0	0	0	0	0	0	0	0	0	0	0	0	0	0	0	0	0	0	0	0	0	0	0	0	0	0	0	0	0	0	0	0	0	0	0	0	0	0	0	0	0	0	0	0	0
d__Bacteria;p__Eisenbacteria;c__RBG-16-71-46	0	0	0	0	0	0	0	0	0	0	0	0	0	0	0	0	0	0	0	0	0	0	0	0	0	0	0	0	0	0	0	0	0	0	0	0	0	0	0	0	0	0	0	0	0	0	0	0	0
d__Bacteria;p__Elusimicrobiota;c__Elusimicrobia	0	0	0	0	0	0	0	0	0	0	0	0.000393661	0	0	0	0	0	0	0	7.93435e-05	0	0	0	0	0	5.87641e-05	0	0	7.88325e-05	0	0	0	0	0	0	0	0	7.18974e-05	0	0	0	0	0	0	0	0	0	0	0
d__Bacteria;p__Eremiobacterota;c__Eremiobacteria	0	0	0	0	0	0	0	0	0	0	0	0	0	0	0	0	0	0	0	0	0	0	0	0	0	0	0	0	0	0	0	0	0	0	0	0	0	0	0	0	0	0	0	0	0	0	0	0	0
d__Bacteria;p__FCPU426;c__Palsa-1180	0	0	0	0	0	0	0	0	0	0	0	0	0	0	0	0	0	0	0	0	0	0	0	0	0	0	0	0	0	0	0	0	0	0	0	0	0	0	0	0	0	0	0	0	0	0	0	0	0
d__Bacteria;p__Firmicutes_A;c__Clostridia	0.443107	0.699395	0.807659	0.786308	0.797904	0.516013	0.817673	0.672419	0.518581	0.23788	0.204603	0.136676	0.611327	0.416429	0.48372	0.0984593	0.417541	0.479439	0.131249	0.608746	0.358212	0.740399	0.808845	0.829294	0.813421	0.547705	0.389199	0.570865	0.692928	0.607715	0.252864	0.333446	0.586093	0.755286	0.661273	0.698625	0.613395	0.291308	0.523181	0.667979	0.0343853	0.598921	0.244921	0.463738	0.798305	0.481362	0.649453	0.357826	0.552549
d__Bacteria;p__Firmicutes_A;c__unclassified_Firmicutes_A	0	0	0	0	0	0	0	0	0	0	0	0	0	0	0	0	0	0	0	0	0	0	0	0	0	0	0	0	0	0	0	0	0	0	0	0	0	0	0	0	0	0	0	0	0	0	0	0	0
d__Bacteria;p__Firmicutes_B;c__Dehalobacteriia	0	0	0	0	0	0	0.000371806	0.000363296	0	0	0	0	0	0	0.000317871	0	0.000184694	0	0	0	0	0	0	0	0	0	0	0.000678026	0	0.000760242	0	0	0	0	0.000223967	0	0	0	0	0.000528262	0	5.70119e-05	0	0	0.0011135	0.000245622	0	0	5.11241e-05
d__Bacteria;p__Firmicutes_B;c__Desulfitobacteriia	0	0	0	0	0	0	0	0	0	0	0	0	0	0	0	0	0	0	0	0	0	0	0	0	0	0	0	0	5.91244e-05	0	0	0	0	0	0	0	0	0	0	0	0	0	0	0	0.000435276	0	0	0	0
d__Bacteria;p__Firmicutes_B;c__Peptococcia	0	0	0	0	0	0	0.000177051	6.98646e-05	0	0	0	0	0	0	0.000147583	0	9.23471e-05	0	0	0	0	0	0	0	0	0.000728675	0	0.000144497	0	6.51636e-05	0	0	0	0	0	0	0	6.16263e-05	0	0	0	0.000421888	0	0	0	0.00088135	7.37746e-05	0	5.11241e-05
d__Bacteria;p__Firmicutes_B;c__unclassified_Firmicutes_B	0	0	0	0	0	0	0	0	0	0	0	0	0	0	0	0	0	0	0	0	0	0	0	0	0	0	0	0	0	0	0	0	0	0	0	0	0	0	0	0	0	0	0	0	0	0	0	0	0
d__Bacteria;p__Firmicutes_C;c__Negativicutes	0.0325748	0.024423	0.00174878	0.00300511	0.0107845	0.0719356	0.0115437	0.160591	0.0476015	0.253793	0.126138	0.170112	0.00194302	0.0166083	0.0185841	0.352311	0.0194984	0.00207745	0.553128	0.00176823	0.00640626	0.00103374	0.0281046	0.0292744	0.00191987	0.00182169	0.0179305	0.00942568	0.00677959	0.0168556	0	0.292692	0.119455	0.0441601	0.0329231	0.0148641	0.236137	0.0022699	0.00443382	0.0240759	0.00434805	0.00452674	0.0278012	0.211788	0.0132405	0.156548	0.00796766	0.34737	0.0597002
d__Bacteria;p__Firmicutes_D;c__Bacilli	0.0144364	0.0462892	0.0468019	0.0485303	0.0210159	0.0226561	0.0110834	0.0587142	0.0412851	0.0180177	0.0568656	0.0281023	0.0620157	0.0321144	0.159151	0.0114505	0.0205406	0.0933664	0.0170866	0.0195072	0.0187398	0.0175375	0.0512214	0.0121367	0.0196985	0.0181111	0.00880688	0.10206	0.00844493	0.058897	0.0303318	0.154029	0.0577337	0.100826	0.0583545	0.0663196	0.0331203	0.128799	0.0663188	0.0722919	0.0172557	0.0471146	0.0320527	0.0165087	0.0852229	0.0195197	0.0436893	0.145231	0.0971613
d__Bacteria;p__Firmicutes_E;c__Thermaerobacteria	0	0	0	0	0	0	0	0	0	0	0	0	0	0	0	0	0	0	0	0	0	0	0	0	0	0	0	0	0	0	0	0	0	0	0	0	0	0	0	0	0	0	0	0	0	0	0	0	0
d__Bacteria;p__Firmicutes_G;c__Limnochordia	5.80242e-05	5.6502e-05	0	0	0	0.000124758	0	0	0	0	0	0	0	0	0	0	0	0	0	0	0	0	0	0	0	0	0	0	0	2.17212e-05	0	6.48323e-05	0	0	7.83883e-05	0	0	3.08132e-05	0	0	3.15076e-05	2.28048e-05	3.91842e-05	0	3.03681e-05	4.33451e-05	0	7.38487e-05	8.94672e-05
d__Bacteria;p__Firmicutes_G;c__SHA-98	0	0	0	0	0	0	0	0	0	0	0	0	0	0	0	0	0	0	0	0	0	0	0	0	0	0	0	4.44607e-05	0	9.77453e-05	0	0	0	0	0	0	0	0	0	0.000432214	0	0	0	0	0	0	0	0	0
d__Bacteria;p__Firmicutes_G;c__UBA4882	0	0	0	0	0	0	0	0	0	0	0	0	0	0	0	0	0	0	0	0	0	0	0	0	0	0	0	0	0	0	0	0	0	0	0	0	0	0	0	0	0	0	0	0	0	0	0	0	0
d__Bacteria;p__Fusobacteriota;c__Fusobacteriia	0.000301726	0.00015538	0	0	0	9.98066e-05	0	0	2.94473e-05	0.000147956	0	0.0130543	0	0	0	0	0.000461735	0	0	0	0	0	0	0	0	0	0	0	0	0	0	9.07653e-05	6.19195e-05	0	0	7.41968e-05	0	0	0	6.40318e-05	0	0	0	0.0004708	0	0.0017627	0.000250834	5.9079e-05	0
d__Bacteria;p__Gemmatimonadota;c__Gemmatimonadetes	0.000104443	0	0	0	0	0	0	0	0	3.28791e-05	2.62295e-05	0.000292071	0	5.45607e-05	0	7.37155e-05	0.00010554	0	0	0	4.78973e-05	0	2.2217e-05	0	0	4.70113e-05	0	7.78063e-05	0	5.4303e-05	0.00136207	0	2.47678e-05	3.50291e-05	0	0	0	0	0	4.80238e-05	0	0	0	0	0	0	4.42648e-05	4.43092e-05	0
d__Bacteria;p__Marinisomatota;c__Marinisomatia	0	0	0	0	0	0	0	0	0	0	0	0	0	0	0	0	0	0	0	0	0	0	0	0	0	0	0	0	0	0	0	0	0	0	0	0	0	0	1.98381e-05	0	0	0	0	0	0	0	0	0	0
d__Bacteria;p__Methylomirabilota;c__Methylomirabilia	0	0	0	0	0	0	0	0	0	0	0	0	2.29943e-05	0	0	0	0	2.37423e-05	0	0	0	0	0	0	0	0	0	0	0	0	0	0	0	0	0	0	0	0	0	0	0	0	0	0	0	0	0	0	0
d__Bacteria;p__Myxococcota_A;c__Myxococcia	0	0	0	0	0	0	0	0	0	0	0	0	0	0	0	0	0	0	0	0	0	0	0	0	0	0	0	0	0	0	0	0	0	0	0	0	0	0	0	0	0	0	0	0	0	0	0	0	0
d__Bacteria;p__Myxococcota_A;c__Polyangia	0	0	0	0	0	0	0	0	0	0	0	0	0	0	0	0	0	0	0	0	0	0	3.33256e-05	0	0	0	0	0	0	0	0.000297595	0	0	0	0	0	0	0	0	0	0	0	0	0	0	0	0	0	0
d__Bacteria;p__Myxococcota_A;c__UBA796	0	0	0	0	0	0	0	0	0	0	0	0	0	0	0	0	0	0	0	0	0	0	0	0	0	0	0	0	0	0	0	0	0	0	0	0	0	0	0	0	0	0	0	0	0	0	0	0	0
d__Bacteria;p__Myxococcota_A;c__UBA9160	0	0	0	0	0	0	0	0	0	0	0	0	0	0	0	0	0	0	0	0	0	0	0	0	0	0	0	0	0	2.17212e-05	0	0	0	0	0	0	0	0	0	0	0	0	0	0	0	0	0	0	0
d__Bacteria;p__Nitrospirota_A;c__Nitrospiria	0	0	0	0	0	0	0	0	0	0	0	0.000292071	0	0	0	0	0	0	0	0	0	0	0	0	0	0	0	0	0	2.17212e-05	0	0	0	0	0	0	0	0	0	0	0	0	0	0	0	0	0	0	2.5562e-05
d__Bacteria;p__Patescibacteria;c__ABY1	0	0	0	0	0	0	0	0	0	0	0	0	0	0	0	0	0	0	0	0	0	0	0	0	0	0	0	0	0	0	0	0	0	0	0	0	0	0	0	0	0	0	0	0	0	0	0	0	0
d__Bacteria;p__Patescibacteria;c__Dojkabacteria	0	0	0	0	0	0	0	0	0	0	0	0	0	0	0	0	0	0	0	0	0	0	0	0	0	0	0	0	0	0	0	0	0	0	0	0	0	0	0	0	0	0	0	0	0	0	0	0	0
d__Bacteria;p__Patescibacteria;c__Doudnabacteria	0	0	0	0	0	0	0	0	0	0	0	0	0	0	0	0	0	0	0	0	0	0	0	0	0	0	0	0	0	0	0	0	0	0	0	0	0	0	0	0	0	0	0	0	0	0	0	0	0
d__Bacteria;p__Patescibacteria;c__Microgenomatia	0	0	0	0	0	0	0	0	0	0	0	0	0	0	0	0	0	0	0	0	0	0	0	0	0	0	0	0	0	0	0	0	0	0	0	0	0	0	0	0	0	0	0	0	0	0	0	0	0
d__Bacteria;p__Patescibacteria;c__Paceibacteria	0	0	0	0	0	0	0	0	0	0	0	0	0	0	0	0	0	0	0	0	0	0	0	0	3.40805e-05	0	0	0	0	0	0	0	0	0	0	0	0	0	0	0	0	0	0	0	0	0	0	0	0
d__Bacteria;p__Patescibacteria;c__Saccharimonadia	8.12338e-05	5.6502e-05	0.000138393	0.000104656	4.36618e-05	0.00089826	0	0	8.83418e-05	9.86372e-05	0.000957377	0	0.000712824	0.000141858	4.54102e-05	0.500135	0	0.000391747	0.00145771	0.000158687	5.98716e-05	0.000336567	0.00115529	2.43953e-05	0.000159042	0.000869708	9.19512e-05	0.000177843	0.000305476	0.000141188	0	6.48323e-05	0.00206811	0.000747288	6.719e-05	0.00115005	0	0.000133524	0.000565386	6.40318e-05	0.000756183	7.98166e-05	4.89802e-05	0.000429861	0.000496012	7.22418e-05	5.90197e-05	0	5.11241e-05
d__Bacteria;p__Planctomycetota;c__B15-G4	0	0	0	0	0	0	0	0	0	0	0	0	0	0	0	0	0	0	0	0	0	0	0	0	0	0	0	0	0	0	0	0	0	0	0	0	0	0	0	0	0	0	0	0	0	0	0	0	0
d__Bacteria;p__Planctomycetota;c__Phycisphaerae	0	0	0	0	0	0	0	0	0	0	0	0	0	0	0	0	0	0	0	0	0	0	0	0	0	0	0	0	0	0	0	0	0	0	0	0	0	0	0	0	0	0	0	2.04696e-05	0	0	0	0	0
d__Bacteria;p__Planctomycetota;c__Planctomycetia	0	4.23765e-05	0	0	0	0	0	0	4.41709e-05	0	7.86885e-05	0	0	0	0	0.00454579	0	0	0.00013839	0	2.39487e-05	0	0	0	0	0	0	0	0	0	3.43379e-05	0	0	0	0	6.18307e-05	0	0	0	0	0	0	0	0	0	0	0	0	5.11241e-05
d__Bacteria;p__Planctomycetota;c__UBA1135	0	0	0	0	0	0	0	0	0	0	5.2459e-05	0	0	0	0	0	0	0	0	0	0	0	0	0	0	0	0	0	0	0	0	0	0	0	0	0	0	0	0	0	0	0	0	0	0	0	0	0	0
d__Bacteria;p__Proteobacteria;c__Alphaproteobacteria	0.000232097	0.000127129	0.000188717	0.000299016	0.000218309	0.000274468	7.08203e-05	2.79458e-05	0.000132513	0	3.93443e-05	0.00210799	0.00016096	0.000174594	4.54102e-05	0.00027029	0.000804739	5.93556e-05	0.000129164	3.40044e-05	7.1846e-05	0.000204344	0.000388798	0.000121977	0.000397605	0.000258562	0.000234986	3.33456e-05	0.000108395	4.34424e-05	0.00243799	2.59329e-05	9.90712e-05	0.000443702	0.000246363	2.47323e-05	8.29824e-05	0	0.00251944	0.000192095	0.000136533	6.84143e-05	0.000284085	0	4.04907e-05	0	0.0088382	7.38487e-05	0
d__Bacteria;p__Proteobacteria;c__Gammaproteobacteria	0.0445045	0.050428	0.078456	0.0657088	0.136196	0.107517	0.000619677	0.00301815	0.00198769	0.173453	0.113889	0.00128257	0.111522	0.0200238	0.00556275	0.000344006	0.0574531	0.00208932	0.252922	0.00869378	0.0147763	0.00137031	0.0382466	0.0261884	0.00829291	0.26237	0.00831648	0.00610224	0.0514579	0.0123702	0.000721096	0.000505692	0.0336966	0.0230141	0.00629346	0.0344768	0.00234425	0.000657347	0.00857007	0.00840417	0.911422	0.0850275	0.059844	0.0575502	0.000445398	0.0729353	0.0175436	0.000324934	0.00416661
d__Bacteria;p__Proteobacteria;c__unclassified_Proteobacteria	0	0	0	0	0	0	0	0	0	0	0	0	0	0	0	0	0	0	2.76781e-05	0	0	0	0	0	0	0	0	0	0	0	0	0	0	0	0	0	0	0	0	0	0	0	0	0	0	2.88967e-05	0	0	0
d__Bacteria;p__Spirochaetota;c__Leptospirae	0	0	0	0	0	0	0	0	0	0	0	0	0	0	0	0	0	0	0	0	0	0	0	0	0	0	0	0	0	0	0	0	0	0	0	0	0	0	0	0	0	0	0	0	0	0	0	0	0
d__Bacteria;p__Spirochaetota;c__Spirochaetia	0	0	0	0	0	0	0	0	0	0	0	0	0	0	0	0	0	0	1.84521e-05	0	0	0	0	0	0	0	0	0	0	0	0	0	0	0	0	0	0	0	0	0	0	0	0	0	0	0	0	0	0
d__Bacteria;p__Spirochaetota;c__UBA12135	0	0	0	0	0	0	0	0	0	0	0	0	0	0	0	0	0	0	0	0	0	0	0	0	0	0	0	0	0	0	0	0	0	0	0	0	0	0	0	0	0	0	0	0	0	0	0	0	0
d__Bacteria;p__Synergistota;c__Synergistia	0	0	0	4.48524e-05	0	9.98066e-05	8.85253e-05	0	0	0	0	0	0	0.000240067	0	0	0.000118732	0	0	0	0	0	0	0.00203701	0	0	0	0	0	0	0	9.07653e-05	0	0	0	0	0	0	0	0	0	0	0.000411434	3.07044e-05	7.08588e-05	0.00118477	0.0013427	0	0.000191715
d__Bacteria;p__Verrucomicrobiota;c__Kiritimatiellae	0	0	0	0	0	0	0	0	0	0	0	0	0	0	0	0	0	0	0	0	0	0	0	0	0	0	0	0	0	7.60242e-05	0	0	0	0	0	0	0	0	0	0	0	0	0	0	0	0	0	0	0
d__Bacteria;p__Verrucomicrobiota;c__Lentisphaeria	0.000127653	0	0	0	0	2.49517e-05	7.08203e-05	0	0	0	0	0	0	2.18243e-05	0	0	0	0	0.000101486	0	0	0	0	0	0	0	0	0	0	4.34424e-05	0	0	0	0	0	0	0	0	0	0	0	0	0.000137145	0	0	0	0	0	5.11241e-05
d__Bacteria;p__Verrucomicrobiota;c__Verrucomicrobiae	2.32097e-05	0	0	0	2.91078e-05	0.11071	0	0	0	0	0	0	0.0274782	0	0.00174829	0	0.00821889	0.00449916	7.38082e-05	0.0146105	0.0454066	0	0.000244387	0.002098	5.68008e-05	0.126954	0	0.00062245	0.000541973	0.014412	0.000137352	0.0102694	0	0	0.00118702	0	0	0	0	0.00254526	9.45229e-05	0.00127707	0.00084246	0	0	0	0	0.000162467	0.00037065
d__Bacteria;p__unclassified_Bacteria;c__unclassified_Bacteria	0.000127653	7.06275e-05	0	0.000134557	0.000101877	9.98066e-05	0.000318691	0.000111783	0.000206131	0.00036167	0.00123279	5.07949e-05	0.00032192	6.54729e-05	0.000329224	0.00172003	0.000290234	2.37423e-05	3.69041e-05	2.26696e-05	2.39487e-05	0.000168283	0	2.43953e-05	0.000147682	0.000164539	0.000143035	0.000655796	6.89784e-05	0.000434424	0.00149942	0	0.000767802	0	2.23967e-05	4.94645e-05	0.000134846	0.000102711	0	0.000272135	0.000136533	0.00101481	0	2.04696e-05	0.000354294	0.00518696	0.000177059	0.000531711	0
[truncated: 88 more columns]

## Sheet: order
Taxon	HC1	HC2	HC3	HC4	HC5	HC6	HC7	HC8	HC9	HC10	HC11	HC12	HC13	HC14	HC15	HC16	HC17	HC18	HC19	HC20	HC21	HC22	HC23	HC24	HC25	HC26	HC27	HC28	HC29	HC30	HC31	HC32	HC33	HC34	HC35	HC36	HC37	HC38	HC39	HC40	HC41	HC42	HC43	HC44	HC45	HC46	HC47	HC48	HC49
d__Bacteria;p__Acidobacteriota;c__Acidobacteriae;o__2-12-FULL-54-10	0	0	0	0	0	0	0	0	0	0	0	0	0	0	0	0	0	0	0	0	0	0	0	0	0	0	0	0	0	0	0	0	0	0	0	0	0	0	0	0	0	0	0	0	0	0	0	0	0
d__Bacteria;p__Acidobacteriota;c__Acidobacteriae;o__20CM-2-55-15	0	0	0	0	0	0	0	0	0	0	0	0	0	0	0	0	0	0	0	0	0	0	0	0	0	0	0	0	0	0	0	0	0	0	0	0	0	0	0	0	0	0	0	0	0	0	0	0	0
d__Bacteria;p__Acidobacteriota;c__Acidobacteriae;o__Acidobacteriales	0	0	0	0	0	0	0	0	0	0	2.62295e-05	0	0	0	0	0	0	0	0	0	0	0	7.77596e-05	0	0	2.35056e-05	0	0	0	0	0	0	0	0	0	0	2.07456e-05	0	1.98381e-05	0	0	0	0	0	0	0	0	0	0
d__Bacteria;p__Acidobacteriota;c__Acidobacteriae;o__Acidoferrales	0	0	0	0	0	0	0	0	0	0	0	0	0	0	0	0	0	0	0	0	0	0	0	0	0	0	0	0	0	0	0	0	0	0	0	0	0	0	0	0	0	0	0	0	0	0	0	0	0
d__Bacteria;p__Acidobacteriota;c__Acidobacteriae;o__Bryobacterales	0	0	0	0	0	0	0	0	0	0	0	0	0	0	0	0	0	0	0	0	0	6.01012e-05	0	0	0	0	0	0.000122267	0	0	0	0	0	0	0	0	0	0	0	0	0	0	0	0	0	0	0	0	0
d__Bacteria;p__Acidobacteriota;c__Acidobacteriae;o__VXMN01	0	0	0	0	0	0	0	0	0	3.28791e-05	0	0	0	0	0	0	0	0	0	0	0	0	0	0	0	0	0	0	0	0	0	0	0	0	0	0	0	0	0	0	0	0	0	0	0	0	0	0	0
d__Bacteria;p__Acidobacteriota;c__Blastocatellia;o__Pyrinomonadales	6.9629e-05	2.8251e-05	2.51623e-05	0	0	0	0	4.19188e-05	0	0	0	0.000292071	3.44915e-05	0	0	0	0	0	0	0	0	0	0	2.43953e-05	0	0	0	0	0	0	0	0	0	0	0	0	0	2.05421e-05	1.98381e-05	0	0	0	0	2.04696e-05	0	0	0	0	6.39051e-05
d__Bacteria;p__Acidobacteriota;c__Blastocatellia;o__UBA7656	0.000150863	0	0	0	0	0	0	0	0	0	0	0	0	0	0	0	0	0	0	0	0	0	0	0	0	0	0	0	0	0	5.72298e-05	0	0	0	0	0	0	0	0	0	0	0	0	0	0	0	0	0	0
d__Bacteria;p__Acidobacteriota;c__Blastocatellia;o__unclassified_Blastocatellia	0	0	0	0	0	0	0	0	0	0	0	0	0	0	0	0	0	0	0	0	0	0	0	0	0	0	0	0	0	0	0	0	0	0	0	0	0	0	0	0	0	0	0	0	0	0	0	0	0
d__Bacteria;p__Acidobacteriota;c__HRBIN11;o__HRBIN11	0	0	0	0	0	0	0	0	0	0	0	0	0	0	0	0	0	0	0	0	0	0	0	0	0	0	0	0	0	0	0	0	0	0	0	0	0	0	0	0	0	0	0	0	0	0	0	0	0
d__Bacteria;p__Acidobacteriota;c__Mor1;o__Gp22-AA2	0	0	0	0	0	0	0	0	0	0	0	0	0	0	0	0	0	0	0	0	0	0	0	0	0	0	0	0	0	0	0	0	0	0	0	0	0	0	0	0	0	0	0	0	0	0	0	0	0
d__Bacteria;p__Acidobacteriota;c__Mor1;o__Mor1	0	0	0	0	0	0	0	0	0	0	0	0	0	0	0	0	0	0	0	0	0	0	0	0	0	0	0	0	0	0	0	0	0	0	0	0	0	0	0	0	0	0	0	0	0	0	0	0	0
d__Bacteria;p__Acidobacteriota;c__Thermoanaerobaculia;o__UBA5066	0	0	0	0	0	0	0	0	0	0	0	0	0	0	0	0	0	0	0	0	0	0	0	0	0	0	0	0	0	0	0	0	0	0	0	0	0	0	0	0	0	0	0	0	0	0	0	0	0
d__Bacteria;p__Acidobacteriota;c__Thermoanaerobaculia;o__UBA5704	0	0	0	0	0	0	0	0	0	0	0	0	0	2.18243e-05	0	0	0	0	0	0	0	0	0	0	0	0	0	0	0	0	0	0	0	0	0	0	0	0	0	0	0	0	0	0	0	0	0	0	0
d__Bacteria;p__Acidobacteriota;c__UBA6911;o__UBA6911	0	0	0	0	0	0	0	0	0	0	0	0	0	0	0	0	0	0	0	0	0	0	0	0	0	0	0	0	0	0	0	2.59329e-05	0	0	0	0	0	0	0	0	0	0	0	0	0	0	0	0	0
d__Bacteria;p__Acidobacteriota;c__Vicinamibacteria;o__Fen-336	4.64193e-05	0	0	0	0	0	0	0	0	0	0	0	0	0	0	0	0	0	0	0	0	0	0	0	0	0	0	0	0	0	0	0	0	0	0	0	0	0	0	0	0	0	0	0	0	0	0	0	0
d__Bacteria;p__Acidobacteriota;c__Vicinamibacteria;o__Vicinamibacterales	0.000232097	4.23765e-05	0	0	0	0	3.54101e-05	0	0	0	0	0	0	0	0	0	0	0	3.69041e-05	0	0	0	0	0	0	2.35056e-05	0	0	3.94162e-05	2.17212e-05	0	2.59329e-05	0	0	0	0	0	0	0	0	0	0	0	0	0	0	0	0	0
d__Bacteria;p__Acidobacteriota;c__Vicinamibacteria;o__unclassified_Vicinamibacteria	0	0	0	0	0	0	0	0	0	0	0	0	0	0	0	0	0	0	0	0	0	0	0	0	0	0	0	0	0	0	0	0	0	0	0	0	0	0	0	0	0	0	0	0	0	0	0	0	0
d__Bacteria;p__Actinobacteriota;c__Acidimicrobiia;o__Acidimicrobiales	0	0	3.77434e-05	0	0	0	0	0	0	0	0	0	0	0	6.81153e-05	0	0	2.37423e-05	0	0	0	0	0	0	0	0	0	0	0	0	0	0	0	0	3.3595e-05	0	0	0	4.95953e-05	0	0	3.42071e-05	0	0	0	0	0	2.95395e-05	0
d__Bacteria;p__Actinobacteriota;c__Acidimicrobiia;o__Actinomarinales	0	0	0	0	0	0	0	4.19188e-05	0	0	0	0	0	0	0	0	0	0	0.000101486	0	0	3.60607e-05	0	0	0	0	0	0	0	0	0	0	0	3.50291e-05	0	0	2.07456e-05	0	0	0	0	0	0	0	0	0	0	0	0
d__Bacteria;p__Actinobacteriota;c__Acidimicrobiia;o__IMCC26256	0	0	0	0	0	0	0	0	0	0	0	0	0	0	0	0	0	0	0	0	0	0	0	0	0	0	0	0	0	0	0	0	0	0	0	0	0	0	0	0	0	0	0	0	0	0	0	0	0
d__Bacteria;p__Actinobacteriota;c__Actinomycetia;o__Acidothermales	0	0	0	0	0	0	0	0	0	0	0	0	0	0	0	0	0	0	0	0	0	0	0	0	0	0	0	0	0	0	0	0	0	0	0	0	0	0	0	0	0	0	0	0	0	0	0	0	0
d__Bacteria;p__Actinobacteriota;c__Actinomycetia;o__Actinomycetales	0.016885	0.0993587	0.0603392	0.0839488	0.0100131	0.0361924	0.000159346	0.00139729	0.324465	0.0163902	0.3624	0.00439376	0.122399	0.171975	0.0327634	0.00673268	0.0667405	0.165816	0.0151768	0.00801369	0.223034	0.196062	0.00725386	0.0537916	0.0847013	0.00767459	0.03299	0.211	0.0134705	0.200269	0.000148798	0.0240269	0.127653	0.01407	0.0722069	0.173658	0.0361596	0.178254	0.0825464	0.008068	0.0212151	0.00605466	0.086695	0.200858	0.0271794	0.00274519	0.0287869	0.0165421	0.0231464
d__Bacteria;p__Actinobacteriota;c__Actinomycetia;o__Euzebyales	0	0	0	0	0	0	0	0	0	0	0	0	0	2.18243e-05	0	0	0	0	0	0	0	0	0	0	0	0	0	0	0	0	0	0	0	0	0	0	0	0	0	0	0	0	0	0	0	0	0	0	0
d__Bacteria;p__Actinobacteriota;c__Actinomycetia;o__Mycobacteriales	9.28387e-05	7.06275e-05	0.000239042	0.000164459	2.91078e-05	0.000112282	0	4.19188e-05	0.000206131	3.28791e-05	5.2459e-05	0.000584142	9.19773e-05	3.27364e-05	5.67627e-05	0.00896872	3.95773e-05	0.000973432	0.000286007	0.000102013	2.39487e-05	0	6.66511e-05	2.43953e-05	0	0.000152787	0	0	0	0	9.15678e-05	0	9.90712e-05	0.000280233	3.3595e-05	3.70984e-05	0	6.16263e-05	0.00031741	0	3.15076e-05	0.0539218	8.81644e-05	6.14087e-05	9.11042e-05	7.22418e-05	0	7.38487e-05	7.66861e-05
d__Bacteria;p__Actinobacteriota;c__Actinomycetia;o__Nanopelagicales	0	0	0	0	0	0	0	0	0	0	0	0	0	0	0	0	0	0	0	0	0	0	0	0	0	0	0	0	0	0	0	0	0	0	0	0	0	0	0.00174575	0	0	0	0	0	0	0	0	0	0
d__Bacteria;p__Actinobacteriota;c__Actinomycetia;o__Propionibacteriales	0	0	0	0.000149508	0	0	0	0	0	0	0	0	0	0	0	0.0124333	0	0	3.69041e-05	0	0	0	0	0	0	0	0	0	4.92703e-05	0	0	6.48323e-05	0	0	3.3595e-05	0	0	0	5.95144e-05	0	0	0	0	2.04696e-05	0	0	0	0	0
d__Bacteria;p__Actinobacteriota;c__Actinomycetia;o__Sporichthyales	0	0	0	0	0	0	0	0	0	0	0	0	0	0	0	0	0	0	9.22603e-05	0	0	0	0	0	0	0	0	0	0	0	0	0	0	0	0	0	0	0	0	0	0	0	0	0	0	0	0	0	0
d__Bacteria;p__Actinobacteriota;c__Actinomycetia;o__Streptomycetales	0	0	0	0	0	0	0	0	0	0	0	0	0	0	0	0	0	0	0	0	0	0	0	0	0	0	5.1084e-05	0	0	0	0	0	0	0.00012844	0	0	7.26096e-05	0	0	0	0	0	0	0	0	0	0	0	0
d__Bacteria;p__Actinobacteriota;c__Actinomycetia;o__Streptosporangiales	0	0	0	0	7.27696e-05	0	0	0	0	0	0	0	0	0	0	0	0	2.37423e-05	0	0	0	0	0	0	0	3.52584e-05	3.06504e-05	0	0	0	0	0	0	0	0	0	0	0	0	0	0	0	0	0	0	0	0	0	0
d__Bacteria;p__Actinobacteriota;c__Actinomycetia;o__unclassified_Actinomycetia	0	0	0	4.48524e-05	0	0	0	0	0	0	0	0	0	0	0	4.91437e-05	0	2.37423e-05	0	2.26696e-05	0	0	0	0	0	0	0	0	0	0	0	0	0	2.33528e-05	0	0	0	0	0	0	0	0	0	0	0	0	0	0	0
d__Bacteria;p__Actinobacteriota;c__Coriobacteriia;o__Coriobacteriales	0.0410115	0.025779	0.00351014	0.00605508	0.00401688	0.0851101	0.0110834	0.0183464	0.00493242	0.00269608	0.0635279	0.00232387	0.0309504	0.0207003	0.0167109	0	0.0252239	0.0465823	0.0125289	0.0023463	0.00293371	0.00216364	0.0309928	0.00819682	0.0224931	0.00123405	0.0048632	0.0502295	0.000640514	0.0346779	0.00208317	0.00141335	0.0583653	0.0366288	0.0115455	0.00133554	0.0252474	0.00894609	0.007231	0.0170485	0.00597595	0.0650506	0.00503517	0.00219024	0.0517168	0.010504	0.00301	0.0127906	0.0235426
d__Bacteria;p__Actinobacteriota;c__Coriobacteriia;o__OPB41	0	0	0	0	0	0	0	0	0	0	0	0	0	0	0	0	0	0	0	0	0	0	0	0	0	0	0	0	0	0	0	0	0	0	0	0	0	0	0	0	0	0	0	0	0	0	0	0	0
d__Bacteria;p__Actinobacteriota;c__Rubrobacteria;o__Rubrobacterales	0	0	0	0	0	0	0	0	0	0	2.62295e-05	0	0	0	0	0	0	0	0	0	0	0	0	0	0	0	0	0	0	0	2.28919e-05	0	0	0	0	0	0	0	0	0	0	0	0	0	0	0	0	0	0
d__Bacteria;p__Actinobacteriota;c__Thermoleophilia;o__Gaiellales	0	0	0	0	0	0	0	0	0	0	0	0	0	0	4.54102e-05	4.91437e-05	0	0	2.76781e-05	0	0	0	0	0	0	0	0	0	0	0	0	0	0	2.33528e-05	0	0	0	0	0.000753849	4.80238e-05	0	0	0	0	0	0	0	0	0
d__Bacteria;p__Actinobacteriota;c__Thermoleophilia;o__Solirubrobacterales	2.32097e-05	0	2.51623e-05	0	0	0	0	0	0	0	0	7.61924e-05	0	0	0	0	0	0	0	0	0	0	0	0	0	0	0	0	0	0	2.28919e-05	0	0	0	2.23967e-05	0	0	0	1.98381e-05	0	3.15076e-05	2.28048e-05	0	0	0	0	2.95098e-05	0	0
d__Bacteria;p__Actinobacteriota;c__Thermoleophilia;o__unclassified_Thermoleophilia	0	0	0	0	0	0	0	0	0	0	0	0	0	0	0	0	0	0	0	0	0	0	0	0	0	0	0	0	0	0	0	0	0	0	0	0	0	0	0	0	0	0	0	0	0	0	0	0	0
d__Bacteria;p__Actinobacteriota;c__UBA4738;o__UBA4738	0	0	0	0	0	0	0	0	0	0	0	0	0	0	0	0	0	0	0	0	0	0	0	0	0	0	0	0	0	0	0	0	0	0	0	0	0	0	0	0	0	0	0	0	0	0	0	0	0
d__Bacteria;p__Actinobacteriota;c__unclassified_Actinobacteriota;o__unclassified_Actinobacteriota	2.32097e-05	2.8251e-05	0	0	0	0	0	0	0	0	0	0	0	0	0	0	0	0	0	0	0	0	0	0	0	0	0	0	0	0	0	0	2.47678e-05	0	0	0	0	0	0	0	0	5.70119e-05	0	0	0	0	0	0	0
d__Bacteria;p__Armatimonadota;c__Chthonomonadetes;o__Chthonomonadales	0	0	0	0	0	0	0	0	0	0	0	0	0	0	0	0	0	0	0	0	0	0	0	0	0	0	0	0	0	0	0	0	0	0	0	0	0	0	0	0	0	0	0	0	4.04907e-05	0	0	0	0
d__Bacteria;p__Armatimonadota;c__Fimbriimonadia;o__Fimbriimonadales	0	0	0	0	0	0	0	0	0	0	0	0	0	0	0	0	0	0	0	0	0	0	0	0	0	0	0	0	0	0	0	0	0	0	0	0	0	0	0	0	0	0	0	0	0	0	0	0	0
d__Bacteria;p__Armatimonadota;c__unclassified_Armatimonadota;o__unclassified_Armatimonadota	0	0	0	0	0	0	0	0	0	0	0	0	0	0	0	0	0	0	0	0	0	0	0	0	0	0	0	0	0	0	0	0	0	0	0	0	0	0	0	0	0	0	0	0	0	0	0	0	0
d__Bacteria;p__Bacteroidota;c__Bacteroidia;o__Bacteroidales	0.405194	0.0535356	0.000691963	0.0055019	0.0191384	0.046722	0.146492	0.0848156	0.0603964	0.296914	0.0699279	0.635127	0.0308699	0.312317	0.273097	0.00245718	0.371776	0.204385	0.0152322	0.335725	0.33006	0.0322623	0.0332145	0.0363978	0.0485192	0.0130221	0.537148	0.0460613	0.224692	0.0514575	0.701501	0.182996	0.00886687	0.02403	0.151245	0.00926224	0.0532228	0.389222	0.298187	0.186557	0.00388594	0.136327	0.541692	0.0447055	0.0210451	0.242299	0.238233	0.118823	0.235516
d__Bacteria;p__Bacteroidota;c__Bacteroidia;o__Chitinophagales	5.80242e-05	0	5.03246e-05	0	0	2.49517e-05	0	0	0	0	3.93443e-05	3.80962e-05	0	0	0	0	0	0	0	7.93435e-05	0	0	0	0	2.27203e-05	0	0	0	2.95622e-05	0	0.000492177	0	0	7.00583e-05	2.23967e-05	0	0	0	0.00010911	0	0	0	0	0	0	0	0	0	0
d__Bacteria;p__Bacteroidota;c__Bacteroidia;o__Cytophagales	0	0	0	0	0	0	0	0	0	0	0	0	0	0	0	0	0	0	0	0	0	0	0	0	2.27203e-05	0	2.04336e-05	0	0	0	0	0	0	0	0	0	0	0	0	0	0	0	0	0	0	0	0	4.43092e-05	2.5562e-05
d__Bacteria;p__Bacteroidota;c__Bacteroidia;o__Flavobacteriales	8.12338e-05	0	0	0	0.000116431	0	0	0	0	0	3.93443e-05	2.53975e-05	0	0	0	0	0	0	0	0	0	0	0	0	0	0	0	0.000133382	0	0	0.000732542	0	4.95356e-05	0	2.23967e-05	0	0	0	0.000486034	0	0	0	0	0	0	0	0	0	6.39051e-05
d__Bacteria;p__Bacteroidota;c__Bacteroidia;o__Sphingobacteriales	0	0	0	0	0	0	0	0	0	0	0	0.000533347	0	0	0	0	0	2.37423e-05	1.84521e-05	0	0	0	0	0	0	0	0	0	0	0	0	0	0	0	0	0	0	0	0.000476115	0	0	0	0	0	0	0	0	0	0
d__Bacteria;p__Bacteroidota;c__Bacteroidia;o__unclassified_Bacteroidia	0	0	0	0	0	2.49517e-05	0	0	0	0	0	0	0	0	0	0	0.000343003	0	0	0	0	0	0	0	0	0	0	0	0	0.000814545	0	0	0	0	0	0	2.07456e-05	0	0	0	0	0	0	0	0	0.000216725	0	0	0
d__Bacteria;p__Bacteroidota;c__Kapabacteria;o__Kapabacteriales	0	0	0	0	0	0	0	0	0	0	0	0	0	0	0	0	0	0	0	0	0	0	0	0	0	0	0	0	0	0	0	0	0	0	0	0	0	0	0	0	0	0	0	0	3.03681e-05	0	0	0	0
d__Bacteria;p__Bacteroidota;c__Kapabacteria;o__OLB7	0	0	0	0	0	0	0	0	4.41709e-05	0	0	0	0	0	0	0	0	0	0	0	0	0	0	0	0	0	0	0	0	0	0	0	0	0	0	0	0	0	0	0	0	0	0	0	0	0	0	0	0
d__Bacteria;p__Bacteroidota;c__Rhodothermia;o__Balneolales	0	0	0	0	0	0	0	0	0	0	0	0	0	0	0	0	0	0	0	0	0	0	0	0	0	0	0	0	0	0	0	0	0	0	0	0	0	0	0	0	0	0	0	0	0	0	0	0	0
d__Bacteria;p__Bacteroidota;c__Rhodothermia;o__Rhodothermales	0	0	0	0	0	0	0	0	0	0	0	0	0	0	0	0	0	0	0	0	0	0	0	0	0	0	0	0	0	0	0	0	0	0	0	0	0	0	0	0	0	0	0	0	0	0	0	0	0
d__Bacteria;p__Bacteroidota;c__UBA10030;o__UBA10030	0	0	0	0	0	0	0	0	0	0	0	0	0	0	0	0	0	0	0	0	0	0	0	0	0	0	0	0	0	0	0	0	0	0	0	0	0	0	0	0	0	0	0	0	0	0	0	0	0
d__Bacteria;p__Bdellovibrionota_E;c__Bacteriovoracia;o__Bacteriovoracales	0	0	0	0	0	0	0	0	0	0	0	0	0	0	0	0	0	0	0	0	0	0	0	0	0	0	0	0	0	0	0	0	0	0	0	0	0	0	0	0	0	0	0	0	0	0	0	0	0
d__Bacteria;p__Bdellovibrionota_E;c__Bdellovibrionia_A;o__Bdellovibrionales	0	0	0	0	0	0	0	0	0	0	0	0	0	0	0	0	0	0	0	0	0	0	0	0	0	0	0	0	0	0	0	0	0	0	0	3.70984e-05	0	0	0	0	0	0	0	0	0	0	0	0	0
d__Bacteria;p__Bdellovibrionota_E;c__Bdellovibrionia_A;o__UBA1018	0	0	0	0	0	2.49517e-05	0	0	0	0	0	0	0	0	0	0	0	0	0	0	0	0	0	0	0	0	0	0	0	0	0	0	0	0	0	0	0	0	1.98381e-05	0	0	0	0	0	0	0	0	0	0
d__Bacteria;p__Bdellovibrionota_E;c__Oligoflexia;o__Silvanigrellales	0	0	0	0	0	0	0	0	0	0	0	0	0	0	0	0	0	0	0	0	0	0	0	0	0	0	0	0	0	0	0	0	0	0	0	0	0	0	0	0	0	0	0	0	0	0	0	0	0
d__Bacteria;p__Bdellovibrionota_E;c__UBA2394;o__UBA2394	0	0	0	0	0	0	0	0	0	0	0	0	0	0	0	0	0	0	0	0	0	0	0	0	0	0	0	0	0	0	0	0	0	0	0	0	0	0	0	0	0	0	0	0	2.02454e-05	0	0	0	0
d__Bacteria;p__CSP1-3;c__CSP1-3;o__CSP1-3	0	0	0	0	0	0	0	0	0	0	0	0	0	0	0	0	0	0	0	0	0	0	0	0	0	0	0	0	0	0	0	0	0	0	0	0	0	0	0	0	0	0	0	0	0	0	0	0	0
d__Bacteria;p__Campylobacterota;c__Campylobacteria;o__Campylobacterales	0	0	0	0	0	0	0	0	0	9.86372e-05	0	0	0	0	7.94678e-05	0	0	0	0	0	2.39487e-05	0	0	0	5.68008e-05	0	0	0	0	0	0	3.88994e-05	0	0	0	0	0	0	0	0	0	0	0	0	0	2.88967e-05	0	0	0
d__Bacteria;p__Chlamydiota;c__Chlamydiia;o__Chlamydiales	0	0	0	0	0	0	0	0	0	0	0	0	0	0	0	0	0	0	0	0	0	0	0	0	0	0	0	0	0	0	0	0	0	0	0	0	0	0	0	0	0	0	0	0	0	0	0	0	0
d__Bacteria;p__Chloroflexota;c__Anaerolineae;o__Aggregatilineales	0	0	0	0	0	0	0	0	0	0	0	0	0	0	0	0	0	0	0	0	0	0	0	0	0	0	0	0	0	0	0	0	0	0	0	0	0	0	0	0	0	0	0	0	4.04907e-05	0	0	0	0
d__Bacteria;p__Chloroflexota;c__Anaerolineae;o__Anaerolineales	0	0	0	0	0	0	0	0	0	0	0	2.53975e-05	0	0	0	0	0	0	0	0	0	3.60607e-05	0	0	0	0	0	0	1.97081e-05	0	0	0	0	0	0	0	2.07456e-05	0	0	0	0	0	0	0	0	0	0	0	0
d__Bacteria;p__Chloroflexota;c__Anaerolineae;o__B4-G1	0	0	0	0	0	0	0	0	0	0	0	0	0	0	0	0	0	0	0	0	0	0	0	0	0	0	0	0	0	0	0	0	0	0	0	0	0	0	0	0	0	0	0	0	0	0	0	0	0
d__Bacteria;p__Chloroflexota;c__Anaerolineae;o__CG2-30-64-16	0	0	0	0	0	0	0	0	0	0	0	0	0	0	0	0	0	0	0	0	0	0	0	0	0	0	0	0	0	0	0	0	0	0	0	0	0	0	0	0	0	0	0	0	0	0	0	0	0
d__Bacteria;p__Chloroflexota;c__Anaerolineae;o__Caldilineales	0	0	0	0	0	0	0	0	0	0	0	2.53975e-05	0	0	0	0	0	0	0	0	0	0	0	0	0	0	0	0	0	0	0	0	0	0	0	0	0	0	0	0	0	0	0	0	0	0	0	0	0
d__Bacteria;p__Chloroflexota;c__Anaerolineae;o__UBA1429	0	0	0	0	0	0	0	0	0	0	0	0	0	0	0	0	0	0	0	0	0	0	0	0	0	0	0	0	0	0	0	0	0	0	0	0	0	0	0	0	0	0	0	0	0	0	0	0	0
d__Bacteria;p__Chloroflexota;c__Anaerolineae;o__UBA4142	0	0	0	0	0	0	0	0	0	0	0	0	0	3.27364e-05	0	0	0	0	0	0	0	0	0	0	0	0	0	0	0	0	0	0	0	0	0	0	0	0	0	0	0	0	0	0	0	0	0	0	0
d__Bacteria;p__Chloroflexota;c__Anaerolineae;o__unclassified_Anaerolineae	0	0	0	0	0	0	0	0	0	0	0	0	0	0	0	0	0	0	0	0	0	0	0	0	0	0	0	0	0	0	0	0	0	0	0	0	0	0	0	0	0	0	0	0	0	0	0	0	0
d__Bacteria;p__Chloroflexota;c__Chloroflexia;o__Chloroflexales	0	0	0	0	0	0	0	0	0	0	0	0.000355565	0	0	0	0	0	0	0	0	0	0	0	0	0	0	0	0	1.97081e-05	0	0	0	0	0	0	0	0	0	0	0	0	0	0	0	0	0	0	0	0
d__Bacteria;p__Chloroflexota;c__Chloroflexia;o__Thermomicrobiales	0	0	0	0	0	0	0	0	0	0	0	0	0	0	0	0	0	0	0	0	0	0	3.33256e-05	0	0	0	2.04336e-05	0	0	0	0	0	0	0	0	0	0	0	0	0	0	0	0	0	0	0	0	0	0
d__Bacteria;p__Chloroflexota;c__Chloroflexia;o__unclassified_Chloroflexia	0	0	0	0	0	0	0	0	0	0	0	0	0	0	0	0	0	0	0	0	0	0	0	0	0	0	0	0	0	0	0	0	0	0	0	2.47323e-05	0	0	0	0	0	0	0	0	0	0	0	0	0
d__Bacteria;p__Chloroflexota;c__Dehalococcoidia;o__DSGV01	0	0	0	0	0	0	0	0	0	0	0	0	0	0	0	0	0	0	0	0	0	0	0	0	0	0	0	0	0	0	0.000194581	0	0	0	0	0	0	0	0	0	0	0	0	0	0	0	0	0	0
d__Bacteria;p__Chloroflexota;c__Dehalococcoidia;o__DSTF01	0	0	0	0	0	0	0	0	0	0	0	0	0	0	0	0	0	0	0	0	0	0	2.2217e-05	0	0	0	0	0	0	0	0	0	0	0	0	0	0	0	0	0	0	0	0	0	0	0	0	0	0
d__Bacteria;p__Chloroflexota;c__Dehalococcoidia;o__FW602-bin16	0	0	0	0	0	0	0	0	0	0	0	0	0	0	0	0	0	0	0	0	0	0	0	0	0	0	0	0	0	0	0	0	0	0	0	0	0	0	0	0	0	0	0	0	0	0	0	0	0
d__Bacteria;p__Chloroflexota;c__Dehalococcoidia;o__SM23-28-2	0	0	0	0	0	0	0	0	0	0	0	0	0	0	0	0	0	0	0	0	0	0	0	4.87906e-05	0	0	0	0	0	0	0	0	0	0	0	0	0	0	0	0	0	0	0	0	0	0	0	0	0
d__Bacteria;p__Chloroflexota;c__Dehalococcoidia;o__Tepidiformales	0	0	0	0	0	0	0	0	0	0	0	0	0	0	0	0	0	0	0	0	0	0	0	0	0	0	0	0	0	0	0	0	0	0	0	0	0	0	0	0	0	0	0	0	0	0	0	0	0
d__Bacteria;p__Chloroflexota;c__Dehalococcoidia;o__UBA2963	0	0	0	0	0	0	0	0	0	0	0	0	0	0	0	0	0	0	0	0	0	0	0	0	0	0	0	0	0	0	0	0	0	0	0	0	0	0	0	0	0	0	0	0	0	0	0	0	0
d__Bacteria;p__Chloroflexota;c__Dehalococcoidia;o__unclassified_Dehalococcoidia	0	0	0	0	0	0	0	0	0	0	0	0	0	0	0	0	0	0	0	0	0	0	0	0	0	0	0	0	0	0	0	0	0	0	0	0	0	0	0	0	0	0	0	0	0	0	0	0	0
d__Bacteria;p__Chloroflexota;c__Ktedonobacteria;o__Ktedonobacterales	0	0	2.51623e-05	0	0	0	0	0	0	0	0	0	0	0	0	0	0	0	0	0	0	0	0	0	0	0	0	0	0	2.17212e-05	0	0	0	0	0	0	0	0	0	0	0	0	0	0	0	0	0	0	0
d__Bacteria;p__Chloroflexota;c__Limnocylindria;o__Limnocylindrales	0	0	0	0	0	0	0	0	0	4.93186e-05	2.62295e-05	0	0	0	0	0	0	0	0	2.26696e-05	0	4.8081e-05	0	0	0	0	0	0	0	0	0	0	0	0	0	0	0	0	0	0	0	0	0	0	0	0	4.42648e-05	0	0
d__Bacteria;p__Chloroflexota;c__Limnocylindria;o__P2-11E	0	0	0	0	0	0	0	0	0	0	0	0	0	0	0	0	0	0	0	0	0	0	0	0	0	0	0	0	0	0	0	0	0	0	0	0	0	0	0	0	0	0	0	0	0	0	0	0	0
d__Bacteria;p__Chloroflexota;c__Limnocylindria;o__QHBO01	0	0	0	0	0	0	0	0	0	0	0	0	0	0	0	0	0	0	0	0	0	0	0	0	0	0	0	0	0	0	0	0	0	0	0	0	0	0	0	0	0	0	0	0	0	0	0	0	0
d__Bacteria;p__Chloroflexota;c__unclassified_Chloroflexota;o__unclassified_Chloroflexota	0	0	0	0	0	0	0	0	0	0	0	0	0	3.27364e-05	0	0	0	0	4.61301e-05	0	0	0	0	0	0	0	0	0	0	0	0	0	0	0	0	0	0	0	0	3.20159e-05	0	0	0	0	0	0	0	0	0
d__Bacteria;p__Cyanobacteria;c__Cyanobacteriia;o__Cyanobacteriales	2.32097e-05	0	6.29057e-05	0	0	0	0	0	0	0	0	0.0010159	0	0	0	0	0	2.37423e-05	0	0	0	0	0	0	0	5.87641e-05	0	2.22304e-05	0	0	0.00183136	0	0	0	4.47933e-05	0	0	4.10842e-05	0	0	0	0	1.95921e-05	0	0	0	0	0	0
d__Bacteria;p__Cyanobacteria;c__Cyanobacteriia;o__Elainellales	0	0	0	0	0	0	0	0	0	0	0	0	0	0	0	0	0	0	0	0	0	0	0	0	0	0	0	0	0	0	0	0	0	0	0	0	0	0	0	0	0	0	0	0	0	0	0	0	0
d__Bacteria;p__Cyanobacteria;c__Cyanobacteriia;o__Leptolyngbyales	5.80242e-05	0	0	0	0	0	0	0	0	0	0	0	0	0	0	0	0	0	0	0	0	0	0	0	0	0	0	0	0	0	0	0	0	0	0	0	0	0	0	0	0	0	0	0	0	0	0	0	0
d__Bacteria;p__Cyanobacteria;c__Cyanobacteriia;o__PCC-6307	0	0	0	0	0	0	0	0	0	0	0	0.000228577	0	6.54729e-05	0	0	2.63849e-05	0	0	0	3.5923e-05	4.8081e-05	0	0	0	4.70113e-05	0.000153252	0	0	0	0.00137352	0	0	0	0	0	0	0	0.00154737	0	0.000126031	0	5.87763e-05	0	0	0	0	0	0
d__Bacteria;p__Cyanobacteria;c__Cyanobacteriia;o__unclassified_Cyanobacteriia	0	0	0	0	0	0	0	0	0	0	0	0	0	0	0	0	0	0	0	0	0	0	0	0	0	0	0	0	0	0	0	0	0	0	0	0	0	2.05421e-05	0	0	0	0	0	0	0	0	0	0	0
d__Bacteria;p__Cyanobacteria;c__Sericytochromatia;o__UBA7694	0	0	0	0	0	0	0	0	0	0	0	0	0	0	0	0	0	0	0	0	0	0	0	0	0	0	0	0	0	0	0	0	0	0	0	0	0	0	0	0	0	0	0	0	0	0	0	0	0
d__Bacteria;p__Cyanobacteria;c__Vampirovibrionia;o__Gastranaerophilales	0	0	0	0	0	0	0	0	0	0	5.2459e-05	0	0	0	0	0	0.000197887	0	4.61301e-05	0	0	0	7.77596e-05	0	0	8.22697e-05	0	0	0	0	0	0	0	0	3.3595e-05	0	0	0	0.000783606	0.00136067	0	0	0	0	0	0	0	0	0
d__Bacteria;p__Cyanobacteria;c__Vampirovibrionia;o__unclassified_Vampirovibrionia	0	0	0	0	0	0	0	0	0	0	0	0	0	0	0	0	0	0	0	0	0	0	0	0	0	0	0	0	0	2.17212e-05	0	0	0	0	0	0	0	0	0	0	0	0	0	0	0	0	0	0	0
d__Bacteria;p__Deferribacterota;c__Deferribacteres;o__Deferribacterales	0	0	0	0	0	0	0	0	0	0	0	0	0	5.45607e-05	0	0	0	0	0	0	0	0	0	0	0	0	0	0	0	0	0	0	0	0	3.3595e-05	0	0	0	0	0	0	0	0	0	0	0	0	0	0
d__Bacteria;p__Deinococcota;c__Deinococci;o__Deinococcales	0	0	0	0	0	0	0	0	0	0	0	0	0	0	0	0	0	0	0	0	0	0	0	0	0	0	0	0	0	3.25818e-05	0	0	0	0	0	0	0	0	0	0	0	0	0	0	0	0	0	0	0
d__Bacteria;p__Dependentiae;c__Babeliae;o__Babeliales	0	0	0	0	0	0	0	0	0	0	0	0	0	0	0	0	0	0	0	0	0	0	0	0	0	0	0	0	0	0	0	0	0	0	0	0	0	0	1.98381e-05	0	0	0	0	0	0	0	0	0	0
d__Bacteria;p__Desulfobacterota_B;c__Binatia;o__Bin18	0	0	0	0	0	0	0	0	0	0	0	0	0	0	0	0	0	0	0	0	0	0	0	0	0	0	0	0	0	0	0	0	0	0	0	0	0	0	0	0	0	0	0	0	0	0	0	0	0
d__Bacteria;p__Desulfobacterota_B;c__Binatia;o__UBA9968	0	0	0	0	0	0	0	0	0	0	0	0	0	0	0	0	0	0	0	0	0	0	0	0	0	0	0	0	0	0	0	0	0	0	0	0	0	0	0	0	0	0	0	0	0	0	0	0	0
d__Bacteria;p__Desulfobacterota_B;c__Binatia;o__UTPRO1	0	0	0	0	0	0	0	0	0	0	0	0	0	0	0	0	0	0	0	0	0	0	0	0	0	0	0	0	0	0	0	0	0	0	0	0	0	0	0	0	0	0	0	0	0	0	0	0	0
d__Bacteria;p__Desulfobacterota_C;c__Anaeroferrophillalia;o__Anaeroferrophillales	0	0	0	0	0	0	0	0	0	0	0	0	0	0	0	0	0	0	0	0	0	0	0	0	0	0	0	0	0	0	0	0	0	0	0	0	0	0	0	0	0	0	0	0	0	0	0	0	0
d__Bacteria;p__Desulfobacterota_G;c__Desulfuromonadia;o__Geobacterales	0	0	0	0	0	0	0	0	0	0	0	0	0	0	0	0	0	0	0	0	0	0	0	0	0	0	0	0	0	0	0	0	0	0	0	0	0	0	0	0	0	0	0	0	0	0	0	0	0
d__Bacteria;p__Desulfobacterota_G;c__SM23-61;o__SM23-61	0	0	0	0	0	0	0	0	0	0	0	0	0	0	0	0	0	0	0	0	0	0	0	0	0	0	0	0	0	0	0	0	0	0	0	0	0	0	0	0	0	0	0	0	0	0	0	0	0
d__Bacteria;p__Desulfobacterota_G;c__unclassified_Desulfobacterota_G;o__unclassified_Desulfobacterota_G	0	0	0	0	0	0	0	0	0	0	0	0	0	0	0	0	0	0	0	0	0	0	0	0	0	0	0	0	0	0	0	0	0	0	0	0	0	0	0	0	0	0	0	0	0	0	0	0	0
d__Bacteria;p__Desulfobacterota_I;c__Desulfobacteria;o__Desulfobacterales	0	0	0	0	0	0	0	0	0	0	0	0	0	0	0	0	0	0	0	0	0	0	0	0	0	0	0	0	0	0	0	0	0	0	0	0	0	0	0	0	0	0	0	0	0	0	0	0	0
d__Bacteria;p__Desulfobacterota_I;c__Desulfovibrionia;o__Desulfovibrionales	0.000371355	0.000113004	0	0	0.000320186	0.00133491	0.000212461	0	0	0	0	0.00259054	0.000149463	0.00887157	0.00752674	0	0.0103429	0.000154325	0	6.80087e-05	0.000119743	0.00823387	0	0.000317139	5.68008e-05	0.0185577	0	0.00154501	0.00026606	0.000651636	0.00176268	0.000129665	0.00494118	0.000198498	0.0040538	0	0	0	0	0.00998895	0.000168041	0	2.93881e-05	0.00158639	8.09815e-05	0.00436341	0.000457403	0	0.00305466
d__Bacteria;p__Dormibacterota;c__Dormibacteria;o__UBA8260	0	0	0	0	0	0	0	0	0	0	0	0	0	0	0	0	0	0	0	0	0	0	0	0	0	0	0	0	0	0	0	0	0	0	0	0	0	0	0	0	0	0	0	0	0	0	0	0	0
d__Bacteria;p__Eisenbacteria;c__RBG-16-71-46;o__RBG-16-71-46	0	0	0	0	0	0	0	0	0	0	0	0	0	0	0	0	0	0	0	0	0	0	0	0	0	0	0	0	0	0	0	0	0	0	0	0	0	0	0	0	0	0	0	0	0	0	0	0	0
d__Bacteria;p__Eisenbacteria;c__RBG-16-71-46;o__SZUA-252	0	0	0	0	0	0	0	0	0	0	0	0	0	0	0	0	0	0	0	0	0	0	0	0	0	0	0	0	0	0	0	0	0	0	0	0	0	0	0	0	0	0	0	0	0	0	0	0	0
d__Bacteria;p__Elusimicrobiota;c__Elusimicrobia;o__Elusimicrobiales	0	0	0	0	0	0	0	0	0	0	0	0.000393661	0	0	0	0	0	0	0	7.93435e-05	0	0	0	0	0	5.87641e-05	0	0	7.88325e-05	0	0	0	0	0	0	0	0	7.18974e-05	0	0	0	0	0	0	0	0	0	0	0
d__Bacteria;p__Eremiobacterota;c__Eremiobacteria;o__unclassified_Eremiobacteria	0	0	0	0	0	0	0	0	0	0	0	0	0	0	0	0	0	0	0	0	0	0	0	0	0	0	0	0	0	0	0	0	0	0	0	0	0	0	0	0	0	0	0	0	0	0	0	0	0
d__Bacteria;p__FCPU426;c__Palsa-1180;o__Palsa-1180	0	0	0	0	0	0	0	0	0	0	0	0	0	0	0	0	0	0	0	0	0	0	0	0	0	0	0	0	0	0	0	0	0	0	0	0	0	0	0	0	0	0	0	0	0	0	0	0	0
d__Bacteria;p__Firmicutes_A;c__Clostridia;o__Acetivibrionales	0	0	0	0	0	0	0	4.19188e-05	0	0	0	0	0	0	2.27051e-05	0	0	0	0	0	0	0	0	0	0	0	0	0	0	0	0	0	4.95356e-05	0	0	0	0	0	0	0.000352175	0	0	0	0	0	7.22418e-05	0	0	0
d__Bacteria;p__Firmicutes_A;c__Clostridia;o__Caldicoprobacterales	0	0	0	0	0	0	0	5.58917e-05	0	0	0	0	0	0	0	0	0	0	0	0	0	0	0	0	0	0	0	0	0	0	0	0	0	0	0	0	0	0	0	0	0	3.42071e-05	0	0	0	0	0	0	0
d__Bacteria;p__Firmicutes_A;c__Clostridia;o__Christensenellales	0.00067308	0.00135605	0	0	0	0.00542699	0.0153149	0.00530971	0.000382815	0	0	0	0.00169008	0.00154952	0.0145085	0	0.0209892	0.0011515	0.000230651	0.0138624	0.00170035	0.00151455	3.33256e-05	0.0204799	3.40805e-05	0.00327904	0.00281984	0.0157058	0.0737675	0.0127503	0.00147653	0.000388994	0.000569659	0.00161134	0.0227662	0	0.00415949	6.16263e-05	0.00289637	0.0641118	0.00132332	0.0047776	0.000362454	0	0.010477	0.0524042	0.00202142	0	0.0244501
d__Bacteria;p__Firmicutes_A;c__Clostridia;o__Clostridiales	0	0.0218663	0.129598	0.144649	0.00806287	0.000736074	0.0268055	0.0811687	0.0209665	0.00641142	0.000183607	0.000177782	0.000172457	0.00640543	0.000465454	0	0.00831124	0	0.000608918	0.00698223	0.000143692	0.0102653	0.00164406	0.000243953	0.000386245	0.042933	0.0115756	0.0505963	0.074881	0.024773	2.28919e-05	0.00300822	0.0853127	0.0023703	0.0212544	0	0.00301848	0	0.0119723	0.00139269	0	0.0792693	0.000783684	8.18783e-05	0.10148	0.030775	0.00575442	0.00217115	0
d__Bacteria;p__Firmicutes_A;c__Clostridia;o__Eubacteriales	0	0	0	0	0	0	7.08203e-05	0	0	0	0	2.53975e-05	0	0	0	0	0	0	0	0	0	0	0	0	0	0	0	0.000122267	6.89784e-05	0	0	0	0	0	0	0	0	0.000421113	0	0	0	0.000148231	0	0	0.00679232	0.00488355	0.000634462	0	0
d__Bacteria;p__Firmicutes_A;c__Clostridia;o__Lachnospirales	0.34883	0.326821	0.374377	0.448016	0.383176	0.282241	0.29486	0.191191	0.296784	0.207944	0.148066	0.0506172	0.197349	0.169597	0.220557	0.00319434	0.164325	0.178981	0.102104	0.271003	0.197373	0.287861	0.463736	0.282058	0.364729	0.183215	0.179775	0.273267	0.247997	0.179797	0.0304692	0.0897798	0.148297	0.56119	0.34838	0.415997	0.227973	0.217798	0.284756	0.249692	0.00911621	0.234604	0.10759	0.279051	0.263635	0.1015	0.228731	0.0989868	0.269232
d__Bacteria;p__Firmicutes_A;c__Clostridia;o__Lutisporales	0	0	0	0	0	0	0	0	0	0	0	0	0	0	0	0	0	0	0	0	0	0	0	0	0	0	0	0	0	0	0	0	0	0	0	0	0	0	0	0	0	0	0	0	0	0	0	0	0
d__Bacteria;p__Firmicutes_A;c__Clostridia;o__Monoglobales	0	0	0	0	0	0.000611316	0.0017351	0.00131345	0	0	0	0	0	0	0	0	0.000356196	0	0	0	0	0	0	0	0	0.000975484	0	0	2.95622e-05	0	0	0	0	0	0	0	0	0	0	0.00196898	0	0	0	0	0	0	0	0	0.000306745
d__Bacteria;p__Firmicutes_A;c__Clostridia;o__Oscillospirales	0.0877209	0.257762	0.131272	0.112251	0.386669	0.203917	0.35334	0.191122	0.0866339	0.0213549	0.0462951	0.0822243	0.331831	0.211685	0.174057	0.0617982	0.194839	0.297265	0.0111727	0.251292	0.119157	0.406573	0.0187734	0.516192	0.416713	0.251099	0.181072	0.130503	0.187533	0.209132	0.212483	0.22926	0.134836	0.183891	0.212298	0.192417	0.273116	0.0590586	0.166491	0.338024	0.0136743	0.18465	0.126967	0.182189	0.233571	0.250419	0.345	0.251115	0.206273
d__Bacteria;p__Firmicutes_A;c__Clostridia;o__Peptostreptococcales	0.00501329	0.0793288	0.167656	0.0747541	0.013084	0.0215832	0.0795666	0.0905026	0.0929356	0.00197274	0.00931148	0.00114289	0.022362	0.0261019	0.0369412	0.00093373	0.0117808	0.00193499	0.0165699	0.0112554	0.00841795	0.0240525	0.322303	0.00406182	0.0176196	0.0445549	0.0129651	0.0560872	0.0456342	0.0211239	0.00320487	0.0109307	0.213028	0.00505587	0.0507956	0.0190315	0.0462938	0.0132599	0.0485935	0.00102451	0.00197448	0.0334432	0.00604416	0.00241541	0.146212	0.0317431	0.0493552	0.00555342	0.034087
d__Bacteria;p__Firmicutes_A;c__Clostridia;o__SK-Y3	0	0	0	0	0	0	0	0	0	0	0	0	0	0	0	0	0	0	0	0	0	0	0	0	0	0	0	0	0	0	0	0	0	0	0	0	0	0	0	0	0	0	0	0	0.00052638	0	0	0	0
d__Bacteria;p__Firmicutes_A;c__Clostridia;o__Saccharofermentanales	0	0	0	0	0	0	0	0	0	0	0	0	0	0	0	0	0	0	0	0	0	0	0	0	0	0	0	0	0	0	0	0	0	0	0	0	0	0	0	0	0	0.00150511	0	0	4.04907e-05	0	0	0	0
d__Bacteria;p__Firmicutes_A;c__Clostridia;o__TANB77	0.000243701	0	3.77434e-05	0	0	0	0.0254245	0.0995291	0.000426985	0	0	0.000546046	0	0.000403749	0.0314692	0.0324348	0.0150658	0	0.000452075	0.0473341	0.0255532	4.8081e-05	0.000111085	7.31859e-05	5.68008e-05	9.40225e-05	0.000296287	0.0430269	0.0492013	0.156827	0.00131629	0	0.000346749	0	0.000302355	0	0.0359003	8.21684e-05	0.00381884	0.00654725	0.00800294	0.000843776	0.000127349	0	0.033	0.00666069	0.0158173	0	0.0162958
d__Bacteria;p__Firmicutes_A;c__Clostridia;o__Tissierellales	5.80242e-05	0	0	2.99016e-05	4.36618e-05	0	0	0.000405215	0.000117789	0	0.000721311	0.0010286	0	0	0.0011239	0	5.27698e-05	8.30979e-05	0	0.000906783	2.39487e-05	0	0.00128859	0	0.000181762	0.00848553	0	0.000377916	0	0	0	0	0.000111455	0.000163469	0	4.94645e-05	0	0.00019515	0	0	0.000136533	0.0590529	0	0	0.000192331	0.0017338	0.000132794	0	6.39051e-05
d__Bacteria;p__Firmicutes_A;c__Clostridia;o__UBA1381	0.000568637	0.0122044	0.00465502	0.0064139	0.00676757	0.00145967	0.019812	0.0114159	0.0201714	0.000197274	0	5.07949e-05	0.0578537	0.000491047	0.00416638	0	0.00155671	2.37423e-05	0.000110712	0.00610945	0.00584347	0.00992872	0.000955333	0.00605003	0.0135754	0.0130691	0.000694742	0.000844754	0.013707	0.00321474	0.00360548	0	0.0035418	0.00100417	0.00482648	0.0710187	0.0229031	0.000431384	0.00393787	0.00421009	0.000157538	0.000558717	0.000656335	0	0.0020954	0.000303416	0.00188863	0	0.00169988
d__Bacteria;p__Firmicutes_A;c__Clostridia;o__unclassified_Clostridia	0	5.6502e-05	6.29057e-05	0.000194361	0.000101877	3.74275e-05	0.000743613	0.000363296	0.00016196	0	2.62295e-05	0.000863514	6.8983e-05	0.000196419	0.000408692	9.82873e-05	0.000263849	0	0	0	0	0.000156263	0	0.000134174	0.000124962	0	0	0.000333456	0.000108395	9.77453e-05	0.000286149	7.77988e-05	0	0	0.000649503	0.000111295	3.11184e-05	0	0.000714172	0.000656326	0	3.42071e-05	0.00239024	0	0.000283435	0.000866902	0.000118039	0	0.000140591
d__Bacteria;p__Firmicutes_A;c__unclassified_Firmicutes_A;o__unclassified_Firmicutes_A	0	0	0	0	0	0	0	0	0	0	0	0	0	0	0	0	0	0	0	0	0	0	0	0	0	0	0	0	0	0	0	0	0	0	0	0	0	0	0	0	0	0	0	0	0	0	0	0	0
d__Bacteria;p__Firmicutes_B;c__Dehalobacteriia;o__Dehalobacteriales	0	0	0	0	0	0	0.000371806	0.000363296	0	0	0	0	0	0	0.000317871	0	0.000184694	0	0	0	0	0	0	0	0	0	0	0.000678026	0	0.000760242	0	0	0	0	0.000223967	0	0	0	0	0.000528262	0	5.70119e-05	0	0	0.0011135	0.000245622	0	0	5.11241e-05
d__Bacteria;p__Firmicutes_B;c__Desulfitobacteriia;o__Desulfitobacteriales	0	0	0	0	0	0	0	0	0	0	0	0	0	0	0	0	0	0	0	0	0	0	0	0	0	0	0	0	5.91244e-05	0	0	0	0	0	0	0	0	0	0	0	0	0	0	0	0.000435276	0	0	0	0
d__Bacteria;p__Firmicutes_B;c__Peptococcia;o__Peptococcales	0	0	0	0	0	0	0.000177051	6.98646e-05	0	0	0	0	0	0	0.000147583	0	9.23471e-05	0	0	0	0	0	0	0	0	0.000728675	0	0.000144497	0	6.51636e-05	0	0	0	0	0	0	0	6.16263e-05	0	0	0	0.000421888	0	0	0	0.00088135	7.37746e-05	0	5.11241e-05
d__Bacteria;p__Firmicutes_B;c__unclassified_Firmicutes_B;o__unclassified_Firmicutes_B	0	0	0	0	0	0	0	0	0	0	0	0	0	0	0	0	0	0	0	0	0	0	0	0	0	0	0	0	0	0	0	0	0	0	0	0	0	0	0	0	0	0	0	0	0	0	0	0	0
d__Bacteria;p__Firmicutes_C;c__Negativicutes;o__Acidaminococcales	0.01439	0.000593271	2.51623e-05	0.000463475	0.0066948	0.000848356	0.00184133	4.19188e-05	0.0235873	0	3.93443e-05	0.000165084	3.44915e-05	0	0.00506323	0	0.0043535	0.00021368	1.84521e-05	0.0005214	0	0.00098566	0.000277713	0.000927021	0.000874732	2.35056e-05	0.000132818	0.00655796	1.97081e-05	0.000119467	0	0	6.19195e-05	0.00112093	0.0225198	0	0.00243761	0.00204394	0	0.0231475	0.00154387	0.000581521	0	0	0.00444386	0.000939144	0.00218373	0	0.00590483
d__Bacteria;p__Firmicutes_C;c__Negativicutes;o__Selenomonadales	0.0113959	0.00234483	0	0	0	0.0426174	0	0	8.83418e-05	0	0.000144262	0.164309	0.00143715	0.000120034	0.00316736	0	0.00246699	0.00134144	0.552916	4.53391e-05	0	1.20202e-05	0.0235167	0	0	0.000141034	0	0	0	0	0	3.88994e-05	0.0156409	0.0411359	0	0	0.000394166	0	0	3.20159e-05	0	0	0	2.04696e-05	0.000354294	0	0	0	0.0113112
d__Bacteria;p__Firmicutes_C;c__Negativicutes;o__Veillonellales	0.00678883	0.0214849	0.00172362	0.00254164	0.00408965	0.0284698	0.00970238	0.160521	0.0239259	0.253793	0.125954	0.00563824	0.000471384	0.0164883	0.0103535	0.352311	0.0126779	0.00052233	0.000193747	0.00120149	0.00640626	3.60607e-05	0.00431011	0.0283473	0.00104513	0.00165715	0.0177977	0.00286772	0.00675989	0.0167362	0	0.292653	0.103752	0.00190325	0.0104033	0.0148641	0.233305	0.000225963	0.00443382	0.000896445	0.00280418	0.00394522	0.0278012	0.211768	0.00844232	0.155609	0.00578393	0.34737	0.0424841
d__Bacteria;p__Firmicutes_C;c__Negativicutes;o__unclassified_Negativicutes	0	0	0	0	0	0	0	2.79458e-05	0	0	0	0	0	0	0	0	0	0	0	0	0	0	0	0	0	0	0	0	0	0	0	0	0	0	0	0	0	0	0	0	0	0	0	0	0	0	0	0	0
d__Bacteria;p__Firmicutes_D;c__Bacilli;o__Acholeplasmatales	0	0	0	0	0	0	0	0	0	0	0	0	0	0	0	0	0	0	0	0	0	0	0	0	0	0	0	0	0	0	0	0	0	0	0	0	0	0	0	0	0	0	0	0	0	0	2.95098e-05	0	0
d__Bacteria;p__Firmicutes_D;c__Bacilli;o__Bacillales_A	0	0	0	0	0	0	0	0	0	0	0	0	0	0	0	0	0	0	0	5.66739e-05	0	0	0	0	0	2.35056e-05	0	0	0	0	0	0	0	0	0	0	0	0	0	0	0	0	0	0	0	0	0	0	0
d__Bacteria;p__Firmicutes_D;c__Bacilli;o__Bacillales_B	0	0	0	0	0	0	7.08203e-05	0	0	0	0	0	0	0	0	0	0	9.4969e-05	0	3.40044e-05	0	0	0	0	0	0	0.000214553	0	0	0	0	0	0	0	7.83883e-05	0	0	0	0	0	0	0	9.79605e-05	0	0	0	0	0	0
d__Bacteria;p__Firmicutes_D;c__Bacilli;o__Bacillales_D	0	0	0	0	0	0	0	0	0	0	0	0	0	0	0	0	0	0	0	0	0	0	0	0	0	0	0	0	0	0	0	0	0	0	0	0	0	0	0	0	0	0	0	0	0	2.88967e-05	0	0	0
d__Bacteria;p__Firmicutes_D;c__Bacilli;o__Bacillales_G	0	0	0	0	0	0	0	0	0	0	0	0	0	0	0	0	0	0	0	0	0	0	0	0	0	0	0	0	0	0	0	0	0	0	0	0	0	0	6.94334e-05	0	0	0	0	0	0	0	0	0	0
d__Bacteria;p__Firmicutes_D;c__Bacilli;o__Erysipelotrichales	0.0088777	0.0155098	0.0204444	0.0286607	0.0108136	0.00320629	0.000956074	0.00279458	0.0216879	0.00457019	0.0301246	0.00111749	0.0293293	0.000643817	0.0744273	0.00260461	0.0100922	0.0115031	0.0102593	0.00790034	0.00905259	0.00501244	0.0385355	0.00241513	0.0182444	0.00408998	0.00666135	0.0146165	0.00130074	0.00601677	0.00432658	0.0043308	0.00541176	0.0635779	0.00562156	0.0359731	0.00292513	0.00983967	0.0580463	0.040372	0.000766686	0.0118471	0.0298681	0.00338771	0.00132607	0.00115587	0.00625609	0.00104865	0.0594573
d__Bacteria;p__Firmicutes_D;c__Bacilli;o__Exiguobacterales	0	0	0	0	0	0	0	0	0	0	0	0	0	0	0	0	0	0	0	0	0	0	3.33256e-05	0	0	0	0	0	0	0	0	0	0	0	0	0	0	0	0	0	0	0	0	0	0	0	0	0	0
d__Bacteria;p__Firmicutes_D;c__Bacilli;o__Haloplasmatales_A	0	0.00139842	0.0143425	0.00161469	0	0.0014971	0.00483348	0.00755935	0.000220855	0.0069868	0.00650492	0	0.0196601	0.000720202	0.000283814	0	2.63849e-05	3.56134e-05	0.000101486	0.00876179	0.00100584	0.00234395	0.000133302	0.000109779	0.000272644	0.00266789	0.00022477	0.00288995	7.88325e-05	0.00406186	2.28919e-05	0	0.0239133	0.000303586	5.59917e-05	0	0.000103728	0	0	0	0.000147036	0.000102621	0	0	0.0295076	0.00775877	0.0331986	0.000192007	0.00146982
d__Bacteria;p__Firmicutes_D;c__Bacilli;o__Lactobacillales	0.00510613	0.0292398	0.0119269	0.0180755	0.0101441	0.0178903	0.000194756	0.00694454	0.0188904	0.00641142	0.0199475	0.0262991	0.0110948	0.0307504	0.0254183	0.00756813	0.00125328	0.0815428	0.00667964	0.00269768	0.00847782	0.00982054	0.0122194	0.00952637	0.00115874	0.0111652	0.00170621	0.0576878	0.00655295	0.00436596	0.0252498	0.149646	0.0282353	0.0367572	0.0368649	0.030297	0.00893098	0.118723	0.00820306	0.00187293	0.0151762	0.0175369	0.00208656	0.0130289	0.0135442	0.000563486	0.00417564	0.14399	0.00650554
d__Bacteria;p__Firmicutes_D;c__Bacilli;o__ML615J-28	0	0	0	0	0	0	0	0	0	0	0	0	0	0	0	0	0	0	0	0	0	0	0	0	0	0	0	0	0	0	0	0	0	0	0	0	0	0	0	0.000720357	0	0	0	0	0	0	0	0	0
d__Bacteria;p__Firmicutes_D;c__Bacilli;o__Paenibacillales	0	0	0	0	0	0	0	0	0	0	0	0	0	0	0	0	0	0	0	0	0	0	0	0	0	0	0	0	0	0	2.28919e-05	0	0	0	0	0	0	0	0	0	0	0	0	0	0	0	0	0	0
d__Bacteria;p__Firmicutes_D;c__Bacilli;o__RF39	0	0	0	0	0	0	0.00499283	0.0414157	0.000382815	0	0	0.00030477	0.0016211	0	0.0589197	0	0.0089049	0	4.61301e-05	5.66739e-05	0.000203564	0	8.88682e-05	0	0	9.40225e-05	0	0.0267987	0.000433579	0.0444198	0	0	2.47678e-05	3.50291e-05	0.0157337	0	0.0211605	0.000133524	0	0.0292945	0.000934727	0.0156555	0	4.09391e-05	0.040845	0.00991158	2.95098e-05	0	0.0296775
d__Bacteria;p__Firmicutes_D;c__Bacilli;o__RFN20	0	0	0	0	0	0	0	0	0	0	0	0	0	0	0	0	0	0	0	0	0	0	0	0	0	0	0	0	0	0	0	0	0	0	0	0	0	0	0	0	0	0	0	0	0	5.77934e-05	0	0	0
d__Bacteria;p__Firmicutes_D;c__Bacilli;o__Staphylococcales	0.000452588	0.000141255	8.8068e-05	0.00017941	5.82157e-05	6.23791e-05	0	0	0	0	0.000262295	0	0.000310423	0	0.000102173	0	0.000263849	0.000166196	0	0	0	0.000360607	0.000211062	8.53836e-05	2.27203e-05	7.05169e-05	0	6.66911e-05	7.88325e-05	3.25818e-05	0.00070965	5.18659e-05	0.000148607	0.000151793	0	2.47323e-05	0	0.000102711	0	3.20159e-05	0.000189046	0.00197261	0	5.11739e-05	0	0	0	0	5.11241e-05
d__Bacteria;p__Firmicutes_D;c__Bacilli;o__Tepidibacillales	0	0	0	0	0	0	0	0	0	0	0	0	0	0	0	0	0	0	0	0	0	0	0	0	0	0	0	0	0	0	0	0	0	0	0	0	0	0	0	0	0	0	0	0	0	0	0	0	0
d__Bacteria;p__Firmicutes_D;c__Bacilli;o__Tumebacillales	0	0	0	0	0	0	0	0	0	0	0	0	0	0	0	0	0	0	0	0	0	0	0	0	0	0	0	0	0	0	0	0	0	0	0	0	0	0	0	0	4.20102e-05	0	0	0	0	0	0	0	0
d__Bacteria;p__Firmicutes_D;c__Bacilli;o__unclassified_Bacilli	0	0	0	0	0	0	3.54101e-05	0	0.000103065	4.93186e-05	2.62295e-05	0.000380962	0	0	0	0.00127774	0	2.37423e-05	0	0	0	0	0	0	0	0	0	0	0	0	0	0	0	0	0	2.47323e-05	0	0	0	0	0	0	0	0	0	4.33451e-05	0	0	0
d__Bacteria;p__Firmicutes_E;c__Thermaerobacteria;o__Thermaerobacterales	0	0	0	0	0	0	0	0	0	0	0	0	0	0	0	0	0	0	0	0	0	0	0	0	0	0	0	0	0	0	0	0	0	0	0	0	0	0	0	0	0	0	0	0	0	0	0	0	0
d__Bacteria;p__Firmicutes_G;c__Limnochordia;o__DTU010	5.80242e-05	5.6502e-05	0	0	0	0.000124758	0	0	0	0	0	0	0	0	0	0	0	0	0	0	0	0	0	0	0	0	0	0	0	2.17212e-05	0	6.48323e-05	0	0	7.83883e-05	0	0	3.08132e-05	0	0	3.15076e-05	2.28048e-05	3.91842e-05	0	3.03681e-05	4.33451e-05	0	7.38487e-05	8.94672e-05
d__Bacteria;p__Firmicutes_G;c__SHA-98;o__DTU014	0	0	0	0	0	0	0	0	0	0	0	0	0	0	0	0	0	0	0	0	0	0	0	0	0	0	0	4.44607e-05	0	9.77453e-05	0	0	0	0	0	0	0	0	0	0.000432214	0	0	0	0	0	0	0	0	0
d__Bacteria;p__Firmicutes_G;c__UBA4882;o__UBA8346	0	0	0	0	0	0	0	0	0	0	0	0	0	0	0	0	0	0	0	0	0	0	0	0	0	0	0	0	0	0	0	0	0	0	0	0	0	0	0	0	0	0	0	0	0	0	0	0	0
d__Bacteria;p__Fusobacteriota;c__Fusobacteriia;o__Fusobacteriales	0.000301726	0.00015538	0	0	0	9.98066e-05	0	0	2.94473e-05	0.000147956	0	0.0130543	0	0	0	0	0.000461735	0	0	0	0	0	0	0	0	0	0	0	0	0	0	9.07653e-05	6.19195e-05	0	0	7.41968e-05	0	0	0	6.40318e-05	0	0	0	0.0004708	0	0.0017627	0.000250834	5.9079e-05	0
d__Bacteria;p__Gemmatimonadota;c__Gemmatimonadetes;o__Gemmatimonadales	0.000104443	0	0	0	0	0	0	0	0	3.28791e-05	2.62295e-05	0.000292071	0	5.45607e-05	0	7.37155e-05	0	0	0	0	4.78973e-05	0	2.2217e-05	0	0	4.70113e-05	0	7.78063e-05	0	5.4303e-05	0.00130484	0	2.47678e-05	3.50291e-05	0	0	0	0	0	4.80238e-05	0	0	0	0	0	0	4.42648e-05	4.43092e-05	0
d__Bacteria;p__Gemmatimonadota;c__Gemmatimonadetes;o__Longimicrobiales	0	0	0	0	0	0	0	0	0	0	0	0	0	0	0	0	0.00010554	0	0	0	0	0	0	0	0	0	0	0	0	0	5.72298e-05	0	0	0	0	0	0	0	0	0	0	0	0	0	0	0	0	0	0
d__Bacteria;p__Marinisomatota;c__Marinisomatia;o__Marinisomatales	0	0	0	0	0	0	0	0	0	0	0	0	0	0	0	0	0	0	0	0	0	0	0	0	0	0	0	0	0	0	0	0	0	0	0	0	0	0	1.98381e-05	0	0	0	0	0	0	0	0	0	0
d__Bacteria;p__Methylomirabilota;c__Methylomirabilia;o__Rokubacteriales	0	0	0	0	0	0	0	0	0	0	0	0	2.29943e-05	0	0	0	0	2.37423e-05	0	0	0	0	0	0	0	0	0	0	0	0	0	0	0	0	0	0	0	0	0	0	0	0	0	0	0	0	0	0	0
d__Bacteria;p__Myxococcota_A;c__Myxococcia;o__Myxococcales	0	0	0	0	0	0	0	0	0	0	0	0	0	0	0	0	0	0	0	0	0	0	0	0	0	0	0	0	0	0	0	0	0	0	0	0	0	0	0	0	0	0	0	0	0	0	0	0	0
d__Bacteria;p__Myxococcota_A;c__Polyangia;o__Haliangiales	0	0	0	0	0	0	0	0	0	0	0	0	0	0	0	0	0	0	0	0	0	0	3.33256e-05	0	0	0	0	0	0	0	0.000297595	0	0	0	0	0	0	0	0	0	0	0	0	0	0	0	0	0	0
d__Bacteria;p__Myxococcota_A;c__Polyangia;o__Nannocystales	0	0	0	0	0	0	0	0	0	0	0	0	0	0	0	0	0	0	0	0	0	0	0	0	0	0	0	0	0	0	0	0	0	0	0	0	0	0	0	0	0	0	0	0	0	0	0	0	0
d__Bacteria;p__Myxococcota_A;c__Polyangia;o__Palsa-1104_A	0	0	0	0	0	0	0	0	0	0	0	0	0	0	0	0	0	0	0	0	0	0	0	0	0	0	0	0	0	0	0	0	0	0	0	0	0	0	0	0	0	0	0	0	0	0	0	0	0
d__Bacteria;p__Myxococcota_A;c__Polyangia;o__Polyangiales	0	0	0	0	0	0	0	0	0	0	0	0	0	0	0	0	0	0	0	0	0	0	0	0	0	0	0	0	0	0	0	0	0	0	0	0	0	0	0	0	0	0	0	0	0	0	0	0	0
d__Bacteria;p__Myxococcota_A;c__UBA796;o__UBA796	0	0	0	0	0	0	0	0	0	0	0	0	0	0	0	0	0	0	0	0	0	0	0	0	0	0	0	0	0	0	0	0	0	0	0	0	0	0	0	0	0	0	0	0	0	0	0	0	0
d__Bacteria;p__Myxococcota_A;c__UBA9160;o__UBA9160	0	0	0	0	0	0	0	0	0	0	0	0	0	0	0	0	0	0	0	0	0	0	0	0	0	0	0	0	0	2.17212e-05	0	0	0	0	0	0	0	0	0	0	0	0	0	0	0	0	0	0	0
d__Bacteria;p__Nitrospirota_A;c__Nitrospiria;o__Nitrospirales	0	0	0	0	0	0	0	0	0	0	0	0.000292071	0	0	0	0	0	0	0	0	0	0	0	0	0	0	0	0	0	2.17212e-05	0	0	0	0	0	0	0	0	0	0	0	0	0	0	0	0	0	0	2.5562e-05
d__Bacteria;p__Patescibacteria;c__ABY1;o__SG8-24	0	0	0	0	0	0	0	0	0	0	0	0	0	0	0	0	0	0	0	0	0	0	0	0	0	0	0	0	0	0	0	0	0	0	0	0	0	0	0	0	0	0	0	0	0	0	0	0	0
d__Bacteria;p__Patescibacteria;c__Dojkabacteria;o__J137	0	0	0	0	0	0	0	0	0	0	0	0	0	0	0	0	0	0	0	0	0	0	0	0	0	0	0	0	0	0	0	0	0	0	0	0	0	0	0	0	0	0	0	0	0	0	0	0	0
d__Bacteria;p__Patescibacteria;c__Doudnabacteria;o__UBA920	0	0	0	0	0	0	0	0	0	0	0	0	0	0	0	0	0	0	0	0	0	0	0	0	0	0	0	0	0	0	0	0	0	0	0	0	0	0	0	0	0	0	0	0	0	0	0	0	0
d__Bacteria;p__Patescibacteria;c__Microgenomatia;o__Levybacterales	0	0	0	0	0	0	0	0	0	0	0	0	0	0	0	0	0	0	0	0	0	0	0	0	0	0	0	0	0	0	0	0	0	0	0	0	0	0	0	0	0	0	0	0	0	0	0	0	0
d__Bacteria;p__Patescibacteria;c__Paceibacteria;o__UBA9983_A	0	0	0	0	0	0	0	0	0	0	0	0	0	0	0	0	0	0	0	0	0	0	0	0	3.40805e-05	0	0	0	0	0	0	0	0	0	0	0	0	0	0	0	0	0	0	0	0	0	0	0	0
d__Bacteria;p__Patescibacteria;c__Saccharimonadia;o__Saccharimonadales	8.12338e-05	5.6502e-05	0.000138393	0.000104656	4.36618e-05	0.00089826	0	0	8.83418e-05	9.86372e-05	0.000957377	0	0.000712824	0.000141858	4.54102e-05	0.500135	0	0.000391747	0.00145771	0.000158687	5.98716e-05	0.000336567	0.00115529	2.43953e-05	0.000159042	0.000869708	9.19512e-05	0.000177843	0.000305476	0.000141188	0	6.48323e-05	0.00206811	0.000747288	6.719e-05	0.00115005	0	0.000133524	0.000565386	6.40318e-05	0.000756183	7.98166e-05	4.89802e-05	0.000429861	0.000496012	7.22418e-05	5.90197e-05	0	5.11241e-05
d__Bacteria;p__Planctomycetota;c__B15-G4;o__B15-G4	0	0	0	0	0	0	0	0	0	0	0	0	0	0	0	0	0	0	0	0	0	0	0	0	0	0	0	0	0	0	0	0	0	0	0	0	0	0	0	0	0	0	0	0	0	0	0	0	0
d__Bacteria;p__Planctomycetota;c__Phycisphaerae;o__Phycisphaerales	0	0	0	0	0	0	0	0	0	0	0	0	0	0	0	0	0	0	0	0	0	0	0	0	0	0	0	0	0	0	0	0	0	0	0	0	0	0	0	0	0	0	0	0	0	0	0	0	0
d__Bacteria;p__Planctomycetota;c__Phycisphaerae;o__Tepidisphaerales	0	0	0	0	0	0	0	0	0	0	0	0	0	0	0	0	0	0	0	0	0	0	0	0	0	0	0	0	0	0	0	0	0	0	0	0	0	0	0	0	0	0	0	2.04696e-05	0	0	0	0	0
d__Bacteria;p__Planctomycetota;c__Planctomycetia;o__Gemmatales	0	0	0	0	0	0	0	0	0	0	5.2459e-05	0	0	0	0	0.00454579	0	0	0	0	2.39487e-05	0	0	0	0	0	0	0	0	0	3.43379e-05	0	0	0	0	6.18307e-05	0	0	0	0	0	0	0	0	0	0	0	0	0
d__Bacteria;p__Planctomycetota;c__Planctomycetia;o__Isosphaerales	0	4.23765e-05	0	0	0	0	0	0	4.41709e-05	0	2.62295e-05	0	0	0	0	0	0	0	0.00013839	0	0	0	0	0	0	0	0	0	0	0	0	0	0	0	0	0	0	0	0	0	0	0	0	0	0	0	0	0	5.11241e-05
d__Bacteria;p__Planctomycetota;c__Planctomycetia;o__unclassified_Planctomycetia	0	0	0	0	0	0	0	0	0	0	0	0	0	0	0	0	0	0	0	0	0	0	0	0	0	0	0	0	0	0	0	0	0	0	0	0	0	0	0	0	0	0	0	0	0	0	0	0	0
d__Bacteria;p__Planctomycetota;c__UBA1135;o__UBA1135	0	0	0	0	0	0	0	0	0	0	5.2459e-05	0	0	0	0	0	0	0	0	0	0	0	0	0	0	0	0	0	0	0	0	0	0	0	0	0	0	0	0	0	0	0	0	0	0	0	0	0	0
d__Bacteria;p__Proteobacteria;c__Alphaproteobacteria;o__ATCC43930	0	0	0	0	0	0	0	0	0	0	0	0	0	0	0	0	0	0	0	0	0	0	0	0	0	0	0	0	0	0	0	0	0	0	0	0	0	0	0	0	0	0	0	0	0	0	0	0	0
d__Bacteria;p__Proteobacteria;c__Alphaproteobacteria;o__Acetobacterales	0	0	0	0	0	0	0	0	0	0	0	0	0	0	0	0	0	0	0	0	0	0	0	0	0	0	0	0	0	0	3.43379e-05	0	0	0	0	0	0	0	0.000168624	0	0	0	1.95921e-05	0	0	0	0	0	0
d__Bacteria;p__Proteobacteria;c__Alphaproteobacteria;o__Azospirillales	0	0	0	0	0	0	0	0	0	0	0	0	2.29943e-05	0	0	0	0	0	0	0	0	0	0	0	0	0	0	0	0	0	0	0	0	0	0	0	0	0	0	0	0	0	0	0	0	0	0	0	0
d__Bacteria;p__Proteobacteria;c__Alphaproteobacteria;o__Caulobacterales	3.48145e-05	0	0	2.99016e-05	8.73235e-05	7.4855e-05	7.08203e-05	0	5.88945e-05	0	0	8.88911e-05	0	0	0	0	0	0	0	0	0	0	0	0	0.000249923	0	3.06504e-05	0	4.92703e-05	4.34424e-05	2.28919e-05	2.59329e-05	0	0	0	0	4.14912e-05	0	0.00106134	0	3.15076e-05	0	0	0	0	0	0	0	0
d__Bacteria;p__Proteobacteria;c__Alphaproteobacteria;o__Dongiales	0	0	0	0	0	0	0	0	0	0	0	0	3.44915e-05	0	0	0	0	0	0	0	0	0	0	0	0	0	0	0	0	0	0	0	0	0	0	0	0	0	0	0	0	0	0	0	0	0	0	2.95395e-05	0
d__Bacteria;p__Proteobacteria;c__Alphaproteobacteria;o__Geminicoccales	0	0	0	0	0	0	0	0	0	0	0	0	0	0	0	0	0	0	0	0	0	0	0	0	0	0	0	0	0	0	0	0	0	0	0	0	0	0	0	0	0	0	0	0	0	0	0	0	0
d__Bacteria;p__Proteobacteria;c__Alphaproteobacteria;o__HIMB59	0	0	0	0	0	0	0	0	0	0	0	0	0	0	0	0	0	0	0	0	0	4.8081e-05	0	0	0	0	0	0	0	0	0	0	0	0	0	0	0	0	0	0	0	0	0	0	0	0	0	0	0
d__Bacteria;p__Proteobacteria;c__Alphaproteobacteria;o__Micropepsales	0	0	0	0	0	0	0	0	0	0	0	0	0	0	0	0	0	0	0	0	0	0	0	0	0	0	2.04336e-05	0	0	0	0.000503623	0	0	0	0	0	0	0	0	0	0	0	0	0	0	0	0	0	0
d__Bacteria;p__Proteobacteria;c__Alphaproteobacteria;o__Paracaedibacterales	0	0	0	0	0	0	0	0	0	0	0	0	0	0	0	0	0	0	0	0	0	0	0	0	0	0	0	0	0	0	0	0	0	0	0	0	0	0	0	0	0	0	0	0	0	0	0	0	0
d__Bacteria;p__Proteobacteria;c__Alphaproteobacteria;o__Pelagibacterales	0	0	0	0	0	0	0	0	0	0	0	0.000215878	0	0	0	0	0	0	0	0	0	0	0	0	0	0	0	0	0	0	0	0	0	8.17346e-05	0	0	0	0	0	0	0	0	0	0	0	0	0	4.43092e-05	0
d__Bacteria;p__Proteobacteria;c__Alphaproteobacteria;o__Puniceispirillales	0	0	0	0	0	0	0	0	0	0	0	0	0	0	0	0	0	0	0	0	0	0	0.000111085	0	0	0	0	0	0	0	0	0	0	0	0	0	0	0	0	0	0	0	0	0	0	0	0	0	0
d__Bacteria;p__Proteobacteria;c__Alphaproteobacteria;o__RF32	0	0	0	0	0	3.74275e-05	0	0	0	0	0	0	0	3.27364e-05	0	0	0.000672814	0	0	0	3.5923e-05	7.21215e-05	0	0	0	0.000141034	6.13008e-05	0	0	0	0	0	0	0	0.000167975	0	0	0	0	0.000128064	0	0	0	0	4.04907e-05	0	0.00879393	0	0
d__Bacteria;p__Proteobacteria;c__Alphaproteobacteria;o__Reyranellales	0	0	0	0	0	0	0	0	0	0	0	0	0	0	0	4.91437e-05	0	0	0	0	0	0	0	0	0	0	0	0	0	0	0	0	0	0	0	0	0	0	0	0	0	0	0	0	0	0	0	0	0
d__Bacteria;p__Proteobacteria;c__Alphaproteobacteria;o__Rhizobiales_A	0	7.06275e-05	6.29057e-05	0	5.82157e-05	6.23791e-05	0	0	0	0	3.93443e-05	0.0010413	3.44915e-05	3.27364e-05	4.54102e-05	0	5.27698e-05	0	6.45822e-05	0	3.5923e-05	0	0.000166628	6.09883e-05	3.40805e-05	0	7.15176e-05	3.33456e-05	1.97081e-05	0	0.000434947	0	2.47678e-05	7.00583e-05	5.59917e-05	0	4.14912e-05	0	3.96762e-05	6.40318e-05	8.40204e-05	0	0	0	0	0	0	0	0
d__Bacteria;p__Proteobacteria;c__Alphaproteobacteria;o__Rhodobacterales	0	0	0	0	0	2.49517e-05	0	0	0	0	0	6.34937e-05	0	7.6385e-05	0	0	0	0	2.76781e-05	0	0	0	7.77596e-05	0	0.000113602	3.52584e-05	5.1084e-05	0	0	0	0.000309041	0	0	0.00025688	2.23967e-05	0	0	0	1.98381e-05	0	2.10051e-05	0	0	0	0	0	0	0	0
d__Bacteria;p__Proteobacteria;c__Alphaproteobacteria;o__Rhodospirillales	0	0	0	0	2.91078e-05	2.49517e-05	0	0	0	0	0	0	0	0	0	0	0	0	0	0	0	0	0	0	0	0	0	0	0	0	0	0	0	0	0	0	0	0	0	0	0	0	0	0	0	0	0	0	0
d__Bacteria;p__Proteobacteria;c__Alphaproteobacteria;o__Rickettsiales	0	0	0	0	0	0	0	0	0	0	0	0	0	0	0	0	0	0	0	0	0	0	0	0	0	0	0	0	0	0	0.000320487	0	0	0	0	0	0	0	0	0	0	0	0	0	0	0	0	0	0
d__Bacteria;p__Proteobacteria;c__Alphaproteobacteria;o__Rs-D84	0	0	3.77434e-05	0	0	0	0	0	0	0	0	0.000419058	0	0	0	0	0	5.93556e-05	0	3.40044e-05	0	8.41417e-05	0	0	0	5.87641e-05	0	0	0	0	0	0	0	0	0	0	0	0	0.00116053	0	0	0	0.000244901	0	0	0	0	0	0
d__Bacteria;p__Proteobacteria;c__Alphaproteobacteria;o__Sphingomonadales	0.000104443	5.6502e-05	8.8068e-05	0.000269115	0	2.49517e-05	0	0	4.41709e-05	0	0	0.000279372	6.8983e-05	3.27364e-05	0	0.000221147	2.63849e-05	0	3.69041e-05	0	0	0	3.33256e-05	2.43953e-05	0	2.35056e-05	0	0	3.94162e-05	0	0.000412055	0	7.43034e-05	3.50291e-05	0	2.47323e-05	0	0	6.94334e-05	0	0	4.56095e-05	0	0	0	0	4.42648e-05	0	0
d__Bacteria;p__Proteobacteria;c__Alphaproteobacteria;o__unclassified_Alphaproteobacteria	9.28387e-05	0	0	0	4.36618e-05	2.49517e-05	0	2.79458e-05	2.94473e-05	0	0	0	0	0	0	0	5.27698e-05	0	0	0	0	0	0	3.6593e-05	0	0	0	0	0	0	0.000400609	0	0	0	0	0	0	0	0	0	0	2.28048e-05	1.95921e-05	0	0	0	0	0	0
d__Bacteria;p__Proteobacteria;c__Gammaproteobacteria;o__Arenicellales	0	0	0	0	0	0	0	0	0	0	0	0	0	0	0	0	0	0	0	0	0	0	0	0	0	0	0	0	0	0	0	0	0	0	0	0	0	0	0	0	0	0	0	0	0	0	0	0	0
d__Bacteria;p__Proteobacteria;c__Gammaproteobacteria;o__Burkholderiales	0.00207726	0.00278272	0.000792612	0.00152498	0.00189201	0.00563907	0.000177051	0.000447133	0.000206131	0.0282267	0.0083541	0.000292071	0.000275932	0.0196419	0.00140772	0	0.0026253	0.000118711	0.000276781	0.000192691	9.57946e-05	0.000120202	0.0239722	0.00818462	0.00410101	0.00238582	0.00799975	0.000466838	0.0275125	0.000868847	0.000686758	0.000259329	0	0.00131943	0.00393062	6.18307e-05	0.00127585	0.0003903	0.00335264	0.00126463	0.000210051	2.28048e-05	0.000235105	0.000429861	0	0.000419002	0.00557736	0.000221546	0.000485679
d__Bacteria;p__Proteobacteria;c__Gammaproteobacteria;o__Cardiobacteriales	0	0	0	0	0	0	0	0	0	0	0	0	0	0	0	0	0	0	0	0	0	0	0	0	0	0	0	0	0	0	0	0	0	0	0	0	0	0	0	0	0	0	0	0	0	0	4.42648e-05	0	0
d__Bacteria;p__Proteobacteria;c__Gammaproteobacteria;o__Competibacterales	0	0	0	0	0	0	0	0	0	0	0	0	0	0	0	0	0	0	0	0	0	0	0	0	0	0	0	0	0	0	0	0	0	0	0	6.18307e-05	0	0	0	0	0	0	0	0	0	0	0	0	0
d__Bacteria;p__Proteobacteria;c__Gammaproteobacteria;o__DSM-16500	0	0	0	0	0	0	0	0	0	0	0	0	0	0	0	0	0	0	0	0	0	0	0	0	3.40805e-05	0	0	0	0	0	0	0	0	0	0	0	0	0	0	0	0	0	0	0	0	0	0	0	0
d__Bacteria;p__Proteobacteria;c__Gammaproteobacteria;o__Diplorickettsiales	0	0	0	0	0	0	0	0	0	0	0	0	0	0	0	0	0	0	0	0	0	0	0	0	0	0	0	0	0	0	0	0	0	0	0	0	0	0	0	0	0	0	0	0	0	0	0	0	0
d__Bacteria;p__Proteobacteria;c__Gammaproteobacteria;o__Enterobacterales_A	0.0421255	0.0476029	0.0775628	0.0555722	0.132601	0.101616	0.000389512	0.00241732	0.00178156	0.145227	0.105534	0.000177782	0.111201	0.000316452	0.00415503	0.000344006	0.0547486	0.00193499	0.252433	0.00841041	0.0145728	0.00121404	0.0139634	0.0180037	0.00144274	0.259961	0.000296287	0.00555759	0.0238665	0.0115014	0	0.000246363	0.0336099	0.0215663	0.00234045	0.03418	0.00103728	0.000236234	0.00074393	0.00699547	0.911033	0.0850047	0.0595012	0.0570589	0.000384662	0.0725163	0.0118925	0.000103388	0.00362981
d__Bacteria;p__Proteobacteria;c__Gammaproteobacteria;o__GCA-2729495	0	0	0	0	0	0	0	0	0	0	0	0	0	0	0	0	0	0	0	0	0	0	0	0	0	0	0	0	0	0	0	0	0	0	0	0	0	0	0	0	0	0	0	0	0	0	0	0	0
d__Bacteria;p__Proteobacteria;c__Gammaproteobacteria;o__Immundisolibacterales	0	0	0	0	0	0	0	0	0	0	0	0	0	0	0	0	0	0	0.000119938	0	0	0	0	0	0	0	0	0	0	0	0	0	0	0	0	0	0	0	0	0	0	0	0	0	0	0	0	0	0
d__Bacteria;p__Proteobacteria;c__Gammaproteobacteria;o__Methylococcales	0	0	0	0	0	0	0	0	0	0	0	0	0	0	0	0	0	0	0	0	0	0	0	0	0	0	0	0	0	0	3.43379e-05	0	0	0	0	0	0	0	0	0	0	0	0	0	0	0	0	0	0
d__Bacteria;p__Proteobacteria;c__Gammaproteobacteria;o__Nevskiales	0	0	0	0	0	0	0	0	0	0	0	0	0	0	0	0	0	0	0	0	0	0	0	0	0	0	0	0	0	0	0	0	0	0	0	0	0	0	0	0	0	0	0	0	0	0	0	0	0
d__Bacteria;p__Proteobacteria;c__Gammaproteobacteria;o__Pseudomonadales	8.12338e-05	4.23765e-05	0.000100649	0.00844721	0.0016737	0.000124758	5.31152e-05	6.98646e-05	0	0	0	0.000812719	4.59886e-05	6.54729e-05	0	0	3.95773e-05	3.56134e-05	0	9.06783e-05	0	3.60607e-05	0.000311039	0	0.00271508	0	2.04336e-05	7.78063e-05	3.94162e-05	0	0	0	8.66873e-05	9.3411e-05	2.23967e-05	0.000148394	0	0	0.00111093	0	0.000178543	0	0	2.04696e-05	3.03681e-05	0	2.95098e-05	0	5.11241e-05
d__Bacteria;p__Proteobacteria;c__Gammaproteobacteria;o__SAR86	0	0	0	0	0	0	0	0	0	0	0	0	0	0	0	0	0	0	0	0	3.5923e-05	0	0	0	0	0	0	0	0	0	0	0	0	0	0	0	0	0	0	0	0	0	0	0	0	0	0	0	0
d__Bacteria;p__Proteobacteria;c__Gammaproteobacteria;o__Steroidobacterales	0	0	0	0	2.91078e-05	0	0	0	0	0	0	0	0	0	0	0	0	0	0	0	0	0	0	0	0	2.35056e-05	0	0	0	0	0	0	0	0	0	0	0	0	0	0	0	0	0	0	0	0	0	0	0
d__Bacteria;p__Proteobacteria;c__Gammaproteobacteria;o__Xanthomonadales	0.000139258	0	0	0.000164459	0	0.000137234	0	5.58917e-05	0	0	0	0	0	0	0	0	0	0	0	0	7.1846e-05	0	0	0	0	0	0	0	0	0	0	0	0	0	0	2.47323e-05	3.11184e-05	3.08132e-05	0.00336256	0	0	0	0	4.09391e-05	3.03681e-05	0	0	0	0
d__Bacteria;p__Proteobacteria;c__Gammaproteobacteria;o__unclassified_Gammaproteobacteria	8.12338e-05	0	0	0	0	0	0	2.79458e-05	0	0	0	0	0	0	0	0	3.95773e-05	0	9.22603e-05	0	0	0	0	0	0	0	0	0	3.94162e-05	0	0	0	0	3.50291e-05	0	0	0	0	0	0.000144071	0	0	0.000107757	0	0	0	0	0	0
d__Bacteria;p__Proteobacteria;c__unclassified_Proteobacteria;o__unclassified_Proteobacteria	0	0	0	0	0	0	0	0	0	0	0	0	0	0	0	0	0	0	2.76781e-05	0	0	0	0	0	0	0	0	0	0	0	0	0	0	0	0	0	0	0	0	0	0	0	0	0	0	2.88967e-05	0	0	0
d__Bacteria;p__Spirochaetota;c__Leptospirae;o__Leptospirales	0	0	0	0	0	0	0	0	0	0	0	0	0	0	0	0	0	0	0	0	0	0	0	0	0	0	0	0	0	0	0	0	0	0	0	0	0	0	0	0	0	0	0	0	0	0	0	0	0
d__Bacteria;p__Spirochaetota;c__Spirochaetia;o__DSM-27196	0	0	0	0	0	0	0	0	0	0	0	0	0	0	0	0	0	0	0	0	0	0	0	0	0	0	0	0	0	0	0	0	0	0	0	0	0	0	0	0	0	0	0	0	0	0	0	0	0
d__Bacteria;p__Spirochaetota;c__Spirochaetia;o__SZUA-6	0	0	0	0	0	0	0	0	0	0	0	0	0	0	0	0	0	0	1.84521e-05	0	0	0	0	0	0	0	0	0	0	0	0	0	0	0	0	0	0	0	0	0	0	0	0	0	0	0	0	0	0
d__Bacteria;p__Spirochaetota;c__Spirochaetia;o__unclassified_Spirochaetia	0	0	0	0	0	0	0	0	0	0	0	0	0	0	0	0	0	0	0	0	0	0	0	0	0	0	0	0	0	0	0	0	0	0	0	0	0	0	0	0	0	0	0	0	0	0	0	0	0
d__Bacteria;p__Spirochaetota;c__UBA12135;o__UBA12135	0	0	0	0	0	0	0	0	0	0	0	0	0	0	0	0	0	0	0	0	0	0	0	0	0	0	0	0	0	0	0	0	0	0	0	0	0	0	0	0	0	0	0	0	0	0	0	0	0
d__Bacteria;p__Synergistota;c__Synergistia;o__Synergistales	0	0	0	4.48524e-05	0	9.98066e-05	8.85253e-05	0	0	0	0	0	0	0.000240067	0	0	0.000118732	0	0	0	0	0	0	0.00203701	0	0	0	0	0	0	0	9.07653e-05	0	0	0	0	0	0	0	0	0	0	0.000411434	3.07044e-05	7.08588e-05	0.00118477	0.0013427	0	0.000191715
d__Bacteria;p__Verrucomicrobiota;c__Kiritimatiellae;o__RFP12	0	0	0	0	0	0	0	0	0	0	0	0	0	0	0	0	0	0	0	0	0	0	0	0	0	0	0	0	0	7.60242e-05	0	0	0	0	0	0	0	0	0	0	0	0	0	0	0	0	0	0	0
d__Bacteria;p__Verrucomicrobiota;c__Lentisphaeria;o__Victivallales	0.000127653	0	0	0	0	2.49517e-05	7.08203e-05	0	0	0	0	0	0	2.18243e-05	0	0	0	0	0.000101486	0	0	0	0	0	0	0	0	0	0	4.34424e-05	0	0	0	0	0	0	0	0	0	0	0	0	0.000137145	0	0	0	0	0	5.11241e-05
d__Bacteria;p__Verrucomicrobiota;c__Verrucomicrobiae;o__Chthoniobacterales	2.32097e-05	0	0	0	0	0	0	0	0	0	0	0	0	0	0	0	0	0	0	0	0	0	0	0	0	2.35056e-05	0	0	0	2.17212e-05	0	0	0	0	0	0	0	0	0	0	0	0	0	0	0	0	0	0	0
d__Bacteria;p__Verrucomicrobiota;c__Verrucomicrobiae;o__Methylacidiphilales	0	0	0	0	0	0	0	0	0	0	0	0	0	0	0	0	0	0	0	0	0	0	0	0	0	0	0	0	0	0	0	0	0	0	0	0	0	0	0	0	0	0	0	0	0	0	0	0	0
d__Bacteria;p__Verrucomicrobiota;c__Verrucomicrobiae;o__Opitutales	0	0	0	0	0	0	0	0	0	0	0	0	0	0	0	0	0	0	0	0	0	0	0	0	0	0	0	2.22304e-05	0	0	0	0	0	0	0	0	0	0	0	0	0	0	0	0	0	0	0	0	0
d__Bacteria;p__Verrucomicrobiota;c__Verrucomicrobiae;o__Pedosphaerales	0	0	0	0	0	0	0	0	0	0	0	0	0	0	0	0	0	0	7.38082e-05	0	0	0	0	0	0	0	0	0	0	0	0	0	0	0	0	0	0	0	0	0	0	0	0	0	0	0	0	0	0
d__Bacteria;p__Verrucomicrobiota;c__Verrucomicrobiae;o__Verrucomicrobiales	0	0	0	0	2.91078e-05	0.11071	0	0	0	0	0	0	0.0274782	0	0.00174829	0	0.00821889	0.00449916	0	0.0146105	0.0454066	0	0.000244387	0.002098	5.68008e-05	0.12693	0	0.00060022	0.000541973	0.0143903	0.000137352	0.0102694	0	0	0.00118702	0	0	0	0	0.00254526	9.45229e-05	0.00127707	0.00084246	0	0	0	0	0.000162467	0.00037065
d__Bacteria;p__Verrucomicrobiota;c__Verrucomicrobiae;o__unclassified_Verrucomicrobiae	0	0	0	0	0	0	0	0	0	0	0	0	0	0	0	0	0	0	0	0	0	0	0	0	0	0	0	0	0	0	0	0	0	0	0	0	0	0	0	0	0	0	0	0	0	0	0	0	0
d__Bacteria;p__unclassified_Bacteria;c__unclassified_Bacteria;o__unclassified_Bacteria	0.000127653	7.06275e-05	0	0.000134557	0.000101877	9.98066e-05	0.000318691	0.000111783	0.000206131	0.00036167	0.00123279	5.07949e-05	0.00032192	6.54729e-05	0.000329224	0.00172003	0.000290234	2.37423e-05	3.69041e-05	2.26696e-05	2.39487e-05	0.000168283	0	2.43953e-05	0.000147682	0.000164539	0.000143035	0.000655796	6.89784e-05	0.000434424	0.00149942	0	0.000767802	0	2.23967e-05	4.94645e-05	0.000134846	0.000102711	0	0.000272135	0.000136533	0.00101481	0	2.04696e-05	0.000354294	0.00518696	0.000177059	0.000531711	0
[truncated: 88 more columns]

## Sheet: family
Taxon	HC1	HC2	HC3	HC4	HC5	HC6	HC7	HC8	HC9	HC10	HC11	HC12	HC13	HC14	HC15	HC16	HC17	HC18	HC19	HC20	HC21	HC22	HC23	HC24	HC25	HC26	HC27	HC28	HC29	HC30	HC31	HC32	HC33	HC34	HC35	HC36	HC37	HC38	HC39	HC40	HC41	HC42	HC43	HC44	HC45	HC46	HC47	HC48	HC49
d__Bacteria;p__Acidobacteriota;c__Acidobacteriae;o__2-12-FULL-54-10;f__2-12-FULL-54-10	0	0	0	0	0	0	0	0	0	0	0	0	0	0	0	0	0	0	0	0	0	0	0	0	0	0	0	0	0	0	0	0	0	0	0	0	0	0	0	0	0	0	0	0	0	0	0	0	0
d__Bacteria;p__Acidobacteriota;c__Acidobacteriae;o__20CM-2-55-15;f__20CM-2-55-15	0	0	0	0	0	0	0	0	0	0	0	0	0	0	0	0	0	0	0	0	0	0	0	0	0	0	0	0	0	0	0	0	0	0	0	0	0	0	0	0	0	0	0	0	0	0	0	0	0
d__Bacteria;p__Acidobacteriota;c__Acidobacteriae;o__Acidobacteriales;f__Acidobacteriaceae	0	0	0	0	0	0	0	0	0	0	0	0	0	0	0	0	0	0	0	0	0	0	7.77596e-05	0	0	0	0	0	0	0	0	0	0	0	0	0	0	0	0	0	0	0	0	0	0	0	0	0	0
d__Bacteria;p__Acidobacteriota;c__Acidobacteriae;o__Acidobacteriales;f__Koribacteraceae	0	0	0	0	0	0	0	0	0	0	0	0	0	0	0	0	0	0	0	0	0	0	0	0	0	0	0	0	0	0	0	0	0	0	0	0	2.07456e-05	0	0	0	0	0	0	0	0	0	0	0	0
d__Bacteria;p__Acidobacteriota;c__Acidobacteriae;o__Acidobacteriales;f__SbA1	0	0	0	0	0	0	0	0	0	0	2.62295e-05	0	0	0	0	0	0	0	0	0	0	0	0	0	0	2.35056e-05	0	0	0	0	0	0	0	0	0	0	0	0	1.98381e-05	0	0	0	0	0	0	0	0	0	0
d__Bacteria;p__Acidobacteriota;c__Acidobacteriae;o__Acidobacteriales;f__unclassified_Acidobacteriales	0	0	0	0	0	0	0	0	0	0	0	0	0	0	0	0	0	0	0	0	0	0	0	0	0	0	0	0	0	0	0	0	0	0	0	0	0	0	0	0	0	0	0	0	0	0	0	0	0
d__Bacteria;p__Acidobacteriota;c__Acidobacteriae;o__Acidoferrales;f__UBA7541	0	0	0	0	0	0	0	0	0	0	0	0	0	0	0	0	0	0	0	0	0	0	0	0	0	0	0	0	0	0	0	0	0	0	0	0	0	0	0	0	0	0	0	0	0	0	0	0	0
d__Bacteria;p__Acidobacteriota;c__Acidobacteriae;o__Bryobacterales;f__Bryobacteraceae	0	0	0	0	0	0	0	0	0	0	0	0	0	0	0	0	0	0	0	0	0	6.01012e-05	0	0	0	0	0	0.000122267	0	0	0	0	0	0	0	0	0	0	0	0	0	0	0	0	0	0	0	0	0
d__Bacteria;p__Acidobacteriota;c__Acidobacteriae;o__VXMN01;f__VXMN01	0	0	0	0	0	0	0	0	0	3.28791e-05	0	0	0	0	0	0	0	0	0	0	0	0	0	0	0	0	0	0	0	0	0	0	0	0	0	0	0	0	0	0	0	0	0	0	0	0	0	0	0
d__Bacteria;p__Acidobacteriota;c__Blastocatellia;o__Pyrinomonadales;f__Arenimicrobiaceae	6.9629e-05	0	0	0	0	0	0	4.19188e-05	0	0	0	0	0	0	0	0	0	0	0	0	0	0	0	0	0	0	0	0	0	0	0	0	0	0	0	0	0	0	0	0	0	0	0	0	0	0	0	0	0
d__Bacteria;p__Acidobacteriota;c__Blastocatellia;o__Pyrinomonadales;f__Blastocatellaceae	0	0	0	0	0	0	0	0	0	0	0	0.000292071	0	0	0	0	0	0	0	0	0	0	0	0	0	0	0	0	0	0	0	0	0	0	0	0	0	0	0	0	0	0	0	2.04696e-05	0	0	0	0	0
d__Bacteria;p__Acidobacteriota;c__Blastocatellia;o__Pyrinomonadales;f__Pyrinomonadaceae	0	2.8251e-05	2.51623e-05	0	0	0	0	0	0	0	0	0	3.44915e-05	0	0	0	0	0	0	0	0	0	0	2.43953e-05	0	0	0	0	0	0	0	0	0	0	0	0	0	2.05421e-05	1.98381e-05	0	0	0	0	0	0	0	0	0	6.39051e-05
d__Bacteria;p__Acidobacteriota;c__Blastocatellia;o__Pyrinomonadales;f__unclassified_Pyrinomonadales	0	0	0	0	0	0	0	0	0	0	0	0	0	0	0	0	0	0	0	0	0	0	0	0	0	0	0	0	0	0	0	0	0	0	0	0	0	0	0	0	0	0	0	0	0	0	0	0	0
d__Bacteria;p__Acidobacteriota;c__Blastocatellia;o__UBA7656;f__UBA7656	0.000150863	0	0	0	0	0	0	0	0	0	0	0	0	0	0	0	0	0	0	0	0	0	0	0	0	0	0	0	0	0	5.72298e-05	0	0	0	0	0	0	0	0	0	0	0	0	0	0	0	0	0	0
d__Bacteria;p__Acidobacteriota;c__Blastocatellia;o__unclassified_Blastocatellia;f__unclassified_Blastocatellia	0	0	0	0	0	0	0	0	0	0	0	0	0	0	0	0	0	0	0	0	0	0	0	0	0	0	0	0	0	0	0	0	0	0	0	0	0	0	0	0	0	0	0	0	0	0	0	0	0
d__Bacteria;p__Acidobacteriota;c__HRBIN11;o__HRBIN11;f__HRBIN11	0	0	0	0	0	0	0	0	0	0	0	0	0	0	0	0	0	0	0	0	0	0	0	0	0	0	0	0	0	0	0	0	0	0	0	0	0	0	0	0	0	0	0	0	0	0	0	0	0
d__Bacteria;p__Acidobacteriota;c__Mor1;o__Gp22-AA2;f__Gp22-AA2	0	0	0	0	0	0	0	0	0	0	0	0	0	0	0	0	0	0	0	0	0	0	0	0	0	0	0	0	0	0	0	0	0	0	0	0	0	0	0	0	0	0	0	0	0	0	0	0	0
d__Bacteria;p__Acidobacteriota;c__Mor1;o__Gp22-AA2;f__unclassified_Gp22-AA2	0	0	0	0	0	0	0	0	0	0	0	0	0	0	0	0	0	0	0	0	0	0	0	0	0	0	0	0	0	0	0	0	0	0	0	0	0	0	0	0	0	0	0	0	0	0	0	0	0
d__Bacteria;p__Acidobacteriota;c__Mor1;o__Mor1;f__Mor1	0	0	0	0	0	0	0	0	0	0	0	0	0	0	0	0	0	0	0	0	0	0	0	0	0	0	0	0	0	0	0	0	0	0	0	0	0	0	0	0	0	0	0	0	0	0	0	0	0
d__Bacteria;p__Acidobacteriota;c__Thermoanaerobaculia;o__UBA5066;f__Gp7-AA6	0	0	0	0	0	0	0	0	0	0	0	0	0	0	0	0	0	0	0	0	0	0	0	0	0	0	0	0	0	0	0	0	0	0	0	0	0	0	0	0	0	0	0	0	0	0	0	0	0
d__Bacteria;p__Acidobacteriota;c__Thermoanaerobaculia;o__UBA5704;f__QQVD01	0	0	0	0	0	0	0	0	0	0	0	0	0	0	0	0	0	0	0	0	0	0	0	0	0	0	0	0	0	0	0	0	0	0	0	0	0	0	0	0	0	0	0	0	0	0	0	0	0
d__Bacteria;p__Acidobacteriota;c__Thermoanaerobaculia;o__UBA5704;f__UBA5704	0	0	0	0	0	0	0	0	0	0	0	0	0	2.18243e-05	0	0	0	0	0	0	0	0	0	0	0	0	0	0	0	0	0	0	0	0	0	0	0	0	0	0	0	0	0	0	0	0	0	0	0
d__Bacteria;p__Acidobacteriota;c__UBA6911;o__UBA6911;f__UBA6911	0	0	0	0	0	0	0	0	0	0	0	0	0	0	0	0	0	0	0	0	0	0	0	0	0	0	0	0	0	0	0	2.59329e-05	0	0	0	0	0	0	0	0	0	0	0	0	0	0	0	0	0
d__Bacteria;p__Acidobacteriota;c__Vicinamibacteria;o__Fen-336;f__Fen-336	4.64193e-05	0	0	0	0	0	0	0	0	0	0	0	0	0	0	0	0	0	0	0	0	0	0	0	0	0	0	0	0	0	0	0	0	0	0	0	0	0	0	0	0	0	0	0	0	0	0	0	0
d__Bacteria;p__Acidobacteriota;c__Vicinamibacteria;o__Vicinamibacterales;f__SCN-69-37	0	0	0	0	0	0	0	0	0	0	0	0	0	0	0	0	0	0	0	0	0	0	0	0	0	0	0	0	0	0	0	0	0	0	0	0	0	0	0	0	0	0	0	0	0	0	0	0	0
d__Bacteria;p__Acidobacteriota;c__Vicinamibacteria;o__Vicinamibacterales;f__UBA2999	0	0	0	0	0	0	3.54101e-05	0	0	0	0	0	0	0	0	0	0	0	0	0	0	0	0	0	0	0	0	0	3.94162e-05	0	0	2.59329e-05	0	0	0	0	0	0	0	0	0	0	0	0	0	0	0	0	0
d__Bacteria;p__Acidobacteriota;c__Vicinamibacteria;o__Vicinamibacterales;f__UBA8438	0	0	0	0	0	0	0	0	0	0	0	0	0	0	0	0	0	0	0	0	0	0	0	0	0	2.35056e-05	0	0	0	0	0	0	0	0	0	0	0	0	0	0	0	0	0	0	0	0	0	0	0
d__Bacteria;p__Acidobacteriota;c__Vicinamibacteria;o__Vicinamibacterales;f__Vicinamibacteraceae	0.000232097	4.23765e-05	0	0	0	0	0	0	0	0	0	0	0	0	0	0	0	0	1.84521e-05	0	0	0	0	0	0	0	0	0	0	2.17212e-05	0	0	0	0	0	0	0	0	0	0	0	0	0	0	0	0	0	0	0
d__Bacteria;p__Acidobacteriota;c__Vicinamibacteria;o__Vicinamibacterales;f__unclassified_Vicinamibacterales	0	0	0	0	0	0	0	0	0	0	0	0	0	0	0	0	0	0	1.84521e-05	0	0	0	0	0	0	0	0	0	0	0	0	0	0	0	0	0	0	0	0	0	0	0	0	0	0	0	0	0	0
d__Bacteria;p__Acidobacteriota;c__Vicinamibacteria;o__unclassified_Vicinamibacteria;f__unclassified_Vicinamibacteria	0	0	0	0	0	0	0	0	0	0	0	0	0	0	0	0	0	0	0	0	0	0	0	0	0	0	0	0	0	0	0	0	0	0	0	0	0	0	0	0	0	0	0	0	0	0	0	0	0
d__Bacteria;p__Actinobacteriota;c__Acidimicrobiia;o__Acidimicrobiales;f__AC-14	0	0	3.77434e-05	0	0	0	0	0	0	0	0	0	0	0	2.27051e-05	0	0	0	0	0	0	0	0	0	0	0	0	0	0	0	0	0	0	0	0	0	0	0	0	0	0	0	0	0	0	0	0	0	0
d__Bacteria;p__Actinobacteriota;c__Acidimicrobiia;o__Acidimicrobiales;f__Ilumatobacteraceae	0	0	0	0	0	0	0	0	0	0	0	0	0	0	0	0	0	2.37423e-05	0	0	0	0	0	0	0	0	0	0	0	0	0	0	0	0	0	0	0	0	1.98381e-05	0	0	0	0	0	0	0	0	0	0
d__Bacteria;p__Actinobacteriota;c__Acidimicrobiia;o__Acidimicrobiales;f__JACDCH01	0	0	0	0	0	0	0	0	0	0	0	0	0	0	0	0	0	0	0	0	0	0	0	0	0	0	0	0	0	0	0	0	0	0	3.3595e-05	0	0	0	2.97572e-05	0	0	0	0	0	0	0	0	2.95395e-05	0
d__Bacteria;p__Actinobacteriota;c__Acidimicrobiia;o__Acidimicrobiales;f__SKKL01	0	0	0	0	0	0	0	0	0	0	0	0	0	0	0	0	0	0	0	0	0	0	0	0	0	0	0	0	0	0	0	0	0	0	0	0	0	0	0	0	0	0	0	0	0	0	0	0	0
d__Bacteria;p__Actinobacteriota;c__Acidimicrobiia;o__Acidimicrobiales;f__SZUA-35	0	0	0	0	0	0	0	0	0	0	0	0	0	0	0	0	0	0	0	0	0	0	0	0	0	0	0	0	0	0	0	0	0	0	0	0	0	0	0	0	0	0	0	0	0	0	0	0	0
d__Bacteria;p__Actinobacteriota;c__Acidimicrobiia;o__Acidimicrobiales;f__UBA8139	0	0	0	0	0	0	0	0	0	0	0	0	0	0	4.54102e-05	0	0	0	0	0	0	0	0	0	0	0	0	0	0	0	0	0	0	0	0	0	0	0	0	0	0	0	0	0	0	0	0	0	0
d__Bacteria;p__Actinobacteriota;c__Acidimicrobiia;o__Acidimicrobiales;f__unclassified_Acidimicrobiales	0	0	0	0	0	0	0	0	0	0	0	0	0	0	0	0	0	0	0	0	0	0	0	0	0	0	0	0	0	0	0	0	0	0	0	0	0	0	0	0	0	3.42071e-05	0	0	0	0	0	0	0
d__Bacteria;p__Actinobacteriota;c__Acidimicrobiia;o__Actinomarinales;f__Actinomarinaceae	0	0	0	0	0	0	0	4.19188e-05	0	0	0	0	0	0	0	0	0	0	0.000101486	0	0	3.60607e-05	0	0	0	0	0	0	0	0	0	0	0	3.50291e-05	0	0	2.07456e-05	0	0	0	0	0	0	0	0	0	0	0	0
d__Bacteria;p__Actinobacteriota;c__Acidimicrobiia;o__IMCC26256;f__PALSA-555	0	0	0	0	0	0	0	0	0	0	0	0	0	0	0	0	0	0	0	0	0	0	0	0	0	0	0	0	0	0	0	0	0	0	0	0	0	0	0	0	0	0	0	0	0	0	0	0	0
d__Bacteria;p__Actinobacteriota;c__Actinomycetia;o__Acidothermales;f__Acidothermaceae	0	0	0	0	0	0	0	0	0	0	0	0	0	0	0	0	0	0	0	0	0	0	0	0	0	0	0	0	0	0	0	0	0	0	0	0	0	0	0	0	0	0	0	0	0	0	0	0	0
d__Bacteria;p__Actinobacteriota;c__Actinomycetia;o__Actinomycetales;f__Actinomycetaceae	0.000127653	0.000409639	0.00255397	0.00261639	0.000465726	0.00243279	7.08203e-05	6.98646e-05	0.00110427	0	0.00191475	0.00147305	9.19773e-05	0	0.000363281	0.00656068	0.000197887	0.000368005	0.00114403	4.53391e-05	0.000323307	0.000745255	0.00121083	0.000134174	0.000886092	5.87641e-05	4.08672e-05	0.00090033	0.000344892	0.000130327	0	0.000272296	0.0014613	0.00116764	0	0.000915094	0.000145219	5.13553e-05	0.000614982	0.000208103	0.0024891	0.00459516	2.93881e-05	0.000695965	0.000961655	0.000303416	0.000265589	0.00276194	0.000281183
d__Bacteria;p__Actinobacteriota;c__Actinomycetia;o__Actinomycetales;f__Angustibacteraceae	0	0	0	0	0	0	0	0	0	0	0	0	0	0	0	0	0	3.56134e-05	0	0	0	0	0	0	0	0	0	0	0	0	0	0	0	0	0	0	0	0	0	0	0	0	0	0	0	0	0	0	0
d__Bacteria;p__Actinobacteriota;c__Actinomycetia;o__Actinomycetales;f__Bifidobacteriaceae	0.0167574	0.0987937	0.0577223	0.0812427	0.0092854	0.0334227	8.85253e-05	0.00132743	0.323331	0.0162258	0.358977	0.00260324	0.122272	0.171975	0.0323434	0.000172003	0.0665427	0.16521	0.0136637	0.00796835	0.222711	0.195317	0.00592084	0.0535111	0.0838152	0.00751005	0.0327857	0.210021	0.0130763	0.200139	0.000148798	0.0217448	0.124025	0.012844	0.0721733	0.17231	0.0360144	0.178203	0.0819314	0.00779587	0.0168251	0.0014253	0.0866656	0.199722	0.0261469	0.00244177	0.0281229	0.0136915	0.0228652
d__Bacteria;p__Actinobacteriota;c__Actinomycetia;o__Actinomycetales;f__Brevibacteriaceae	0	0	0	0	0	0	0	0	0	0	0	0	0	0	0	0	0	0	0	0	0	0	0	0	0	0	0	0	0	0	0	0	0	0	0	0	0	0	0	0	0	0	0	0	0	0	0	0	0
d__Bacteria;p__Actinobacteriota;c__Actinomycetia;o__Actinomycetales;f__Cellulomonadaceae	0	0	0	0	0	0	0	0	0	0	0	0	0	0	0	0	0	0	0	0	0	0	0	0	0	0	0	0	0	0	0	0	0	0	0	0	0	0	0	0	0	0	0	0	0	0	0	0	0
d__Bacteria;p__Actinobacteriota;c__Actinomycetia;o__Actinomycetales;f__Dermabacteraceae	0	0	0	0	0	0	0	0	0	0	0	0	0	0	0	0	0	0	0	0	0	0	0	0	0	0	0	0	0	0	0	0	0	0	0	0	0	0	0	0	0	0	0	0	0	0	0	0	0
d__Bacteria;p__Actinobacteriota;c__Actinomycetia;o__Actinomycetales;f__Dermatophilaceae	0	0	0	0	0	0	0	0	0	0	0	0	0	0	0	0	0	0	0	0	0	0	0	0	0	0	0	0	0	0	0	0	0	0	0	0	0	0	0	0	0	0	0	0	0	0	0	0	0
d__Bacteria;p__Actinobacteriota;c__Actinomycetia;o__Actinomycetales;f__Kineosporiaceae	0	0	0	0	0	0	0	0	0	0	0	0	0	0	0	0	0	0	0	0	0	0	0	0	0	0	0	0	0	0	0	0	0	0	0	0	0	0	0	0	0	0	0	0	0	0	0	0	0
d__Bacteria;p__Actinobacteriota;c__Actinomycetia;o__Actinomycetales;f__Microbacteriaceae	0	0	0	0	0	0	0	0	0	0	0	0.000266673	0	0	0	0	0	0	0	0	0	0	0	0	0	0	8.17344e-05	0	0	0	0	0	0	0	3.3595e-05	0	0	0	0	0	2.10051e-05	0	0	0	0	0	0	0	0
d__Bacteria;p__Actinobacteriota;c__Actinomycetia;o__Actinomycetales;f__Micrococcaceae	0	0.00015538	6.29057e-05	8.97049e-05	0.000261971	0.000336847	0	0	2.94473e-05	0.000164395	0.0015082	5.07949e-05	3.44915e-05	0	5.67627e-05	0	0	0.000201809	0.000369041	0	0	0	0.000122194	0.000146372	0	0.000105775	8.17344e-05	7.78063e-05	4.92703e-05	0	0	0.0020098	0.00216718	5.83819e-05	0	0.000432815	0	0	0	6.40318e-05	0.00187996	3.42071e-05	0	0.000419626	7.08588e-05	0	0.000398383	8.86184e-05	0
d__Bacteria;p__Actinobacteriota;c__Actinomycetia;o__Actinomycetales;f__unclassified_Actinomycetales	0	0	0	0	0	0	0	0	0	0	0	0	0	0	0	0	0	0	0	0	0	0	0	0	0	0	0	0	0	0	0	0	0	0	0	0	0	0	0	0	0	0	0	2.04696e-05	0	0	0	0	0
d__Bacteria;p__Actinobacteriota;c__Actinomycetia;o__Euzebyales;f__Euzebyaceae	0	0	0	0	0	0	0	0	0	0	0	0	0	2.18243e-05	0	0	0	0	0	0	0	0	0	0	0	0	0	0	0	0	0	0	0	0	0	0	0	0	0	0	0	0	0	0	0	0	0	0	0
d__Bacteria;p__Actinobacteriota;c__Actinomycetia;o__Mycobacteriales;f__Frankiaceae	0	0	0	0	0	0	0	0	0	0	0	0	0	0	0	0	0	0	0	0	0	0	0	0	0	0	0	0	0	0	0	0	0	0	0	0	0	0	0	0	0	0	0	0	0	0	0	7.38487e-05	0
d__Bacteria;p__Actinobacteriota;c__Actinomycetia;o__Mycobacteriales;f__Geodermatophilaceae	0	0	0	0	0	0	0	0	0	0	0	0	0	0	0	0	0	0	9.22603e-05	0	0	0	0	0	0	0	0	0	0	0	0	0	2.47678e-05	0	0	0	0	0	0	0	0	0	0	0	0	0	0	0	0
d__Bacteria;p__Actinobacteriota;c__Actinomycetia;o__Mycobacteriales;f__Jatrophihabitantaceae	0	0	0	0	0	0	0	0	0	0	0	0	0	0	0	0	0	0	0	0	0	0	0	0	0	0	0	0	0	0	0	0	0	0	0	0	0	0	0	0	0	0	0	0	0	0	0	0	0
d__Bacteria;p__Actinobacteriota;c__Actinomycetia;o__Mycobacteriales;f__Micromonosporaceae	3.48145e-05	0	0	0	0	0	0	0	0	0	0	5.07949e-05	0	0	0	0	0	0	0.000193747	2.26696e-05	0	0	0	0	0	0	0	0	0	0	0	0	0	0	3.3595e-05	3.70984e-05	0	0	0	0	0	0	0	3.07044e-05	0	0	0	0	0
d__Bacteria;p__Actinobacteriota;c__Actinomycetia;o__Mycobacteriales;f__Mycobacteriaceae	3.48145e-05	7.06275e-05	0.000239042	0.000164459	2.91078e-05	0.000112282	0	0	0.000206131	3.28791e-05	0	0.000533347	9.19773e-05	3.27364e-05	5.67627e-05	0.00896872	3.95773e-05	0.000973432	0	7.93435e-05	2.39487e-05	0	6.66511e-05	2.43953e-05	0	0.000152787	0	0	0	0	9.15678e-05	0	7.43034e-05	0.00025688	0	0	0	6.16263e-05	0.000297572	0	3.15076e-05	0.053899	8.81644e-05	3.07044e-05	7.08588e-05	7.22418e-05	0	0	7.66861e-05
d__Bacteria;p__Actinobacteriota;c__Actinomycetia;o__Mycobacteriales;f__Nakamurellaceae	0	0	0	0	0	0	0	0	0	0	0	0	0	0	0	0	0	0	0	0	0	0	0	0	0	0	0	0	0	0	0	0	0	0	0	0	0	0	0	0	0	0	0	0	0	0	0	0	0
d__Bacteria;p__Actinobacteriota;c__Actinomycetia;o__Mycobacteriales;f__Pseudonocardiaceae	0	0	0	0	0	0	0	4.19188e-05	0	0	0	0	0	0	0	0	0	0	0	0	0	0	0	0	0	0	0	0	0	0	0	0	0	2.33528e-05	0	0	0	0	0	0	0	0	0	0	0	0	0	0	0
d__Bacteria;p__Actinobacteriota;c__Actinomycetia;o__Mycobacteriales;f__unclassified_Mycobacteriales	2.32097e-05	0	0	0	0	0	0	0	0	0	5.2459e-05	0	0	0	0	0	0	0	0	0	0	0	0	0	0	0	0	0	0	0	0	0	0	0	0	0	0	0	1.98381e-05	0	0	2.28048e-05	0	0	2.02454e-05	0	0	0	0
d__Bacteria;p__Actinobacteriota;c__Actinomycetia;o__Nanopelagicales;f__Nanopelagicaceae	0	0	0	0	0	0	0	0	0	0	0	0	0	0	0	0	0	0	0	0	0	0	0	0	0	0	0	0	0	0	0	0	0	0	0	0	0	0	0.00174575	0	0	0	0	0	0	0	0	0	0
d__Bacteria;p__Actinobacteriota;c__Actinomycetia;o__Propionibacteriales;f__Actinopolymorphaceae	0	0	0	0	0	0	0	0	0	0	0	0	0	0	0	0	0	0	0	0	0	0	0	0	0	0	0	0	0	0	0	0	0	0	0	0	0	0	0	0	0	0	0	0	0	0	0	0	0
d__Bacteria;p__Actinobacteriota;c__Actinomycetia;o__Propionibacteriales;f__Kribbellaceae	0	0	0	0	0	0	0	0	0	0	0	0	0	0	0	0	0	0	0	0	0	0	0	0	0	0	0	0	0	0	0	0	0	0	3.3595e-05	0	0	0	0	0	0	0	0	0	0	0	0	0	0
d__Bacteria;p__Actinobacteriota;c__Actinomycetia;o__Propionibacteriales;f__Nocardioidaceae	0	0	0	0.000104656	0	0	0	0	0	0	0	0	0	0	0	7.37155e-05	0	0	3.69041e-05	0	0	0	0	0	0	0	0	0	4.92703e-05	0	0	6.48323e-05	0	0	0	0	0	0	5.95144e-05	0	0	0	0	2.04696e-05	0	0	0	0	0
d__Bacteria;p__Actinobacteriota;c__Actinomycetia;o__Propionibacteriales;f__Propionibacteriaceae	0	0	0	4.48524e-05	0	0	0	0	0	0	0	0	0	0	0	0.0123596	0	0	0	0	0	0	0	0	0	0	0	0	0	0	0	0	0	0	0	0	0	0	0	0	0	0	0	0	0	0	0	0	0
d__Bacteria;p__Actinobacteriota;c__Actinomycetia;o__Sporichthyales;f__Sporichthyaceae	0	0	0	0	0	0	0	0	0	0	0	0	0	0	0	0	0	0	9.22603e-05	0	0	0	0	0	0	0	0	0	0	0	0	0	0	0	0	0	0	0	0	0	0	0	0	0	0	0	0	0	0
d__Bacteria;p__Actinobacteriota;c__Actinomycetia;o__Streptomycetales;f__Streptomycetaceae	0	0	0	0	0	0	0	0	0	0	0	0	0	0	0	0	0	0	0	0	0	0	0	0	0	0	5.1084e-05	0	0	0	0	0	0	0.00012844	0	0	7.26096e-05	0	0	0	0	0	0	0	0	0	0	0	0
d__Bacteria;p__Actinobacteriota;c__Actinomycetia;o__Streptomycetales;f__unclassified_Streptomycetales	0	0	0	0	0	0	0	0	0	0	0	0	0	0	0	0	0	0	0	0	0	0	0	0	0	0	0	0	0	0	0	0	0	0	0	0	0	0	0	0	0	0	0	0	0	0	0	0	0
d__Bacteria;p__Actinobacteriota;c__Actinomycetia;o__Streptosporangiales;f__Streptosporangiaceae	0	0	0	0	7.27696e-05	0	0	0	0	0	0	0	0	0	0	0	0	2.37423e-05	0	0	0	0	0	0	0	3.52584e-05	3.06504e-05	0	0	0	0	0	0	0	0	0	0	0	0	0	0	0	0	0	0	0	0	0	0
d__Bacteria;p__Actinobacteriota;c__Actinomycetia;o__unclassified_Actinomycetia;f__unclassified_Actinomycetia	0	0	0	4.48524e-05	0	0	0	0	0	0	0	0	0	0	0	4.91437e-05	0	2.37423e-05	0	2.26696e-05	0	0	0	0	0	0	0	0	0	0	0	0	0	2.33528e-05	0	0	0	0	0	0	0	0	0	0	0	0	0	0	0
d__Bacteria;p__Actinobacteriota;c__Coriobacteriia;o__Coriobacteriales;f__Atopobiaceae	0	0	0.000138393	0.000478426	0	0.000374275	0	4.19188e-05	7.36182e-05	0	0	0.00146035	0	0	0.000942261	0	0.00048812	5.93556e-05	0.000212199	7.93435e-05	0	0	0.000199953	0	7.95211e-05	4.70113e-05	0.000143035	0.000366801	0	0	0	0.000246363	0.00028483	0.000140117	0.000145578	0	0.000363048	3.08132e-05	0.00010911	0	6.30153e-05	0.000307864	0.000127349	9.21131e-05	5.06134e-05	7.22418e-05	0	0.000162467	0
d__Bacteria;p__Actinobacteriota;c__Coriobacteriia;o__Coriobacteriales;f__Coriobacteriaceae	0.0395957	0.0151849	5.03246e-05	0	8.73235e-05	0.0782983	0.000938369	0.000139729	0.000103065	8.21976e-05	0.0606295	0.000241276	0.0264205	0.00768215	0.008276	0	0.0127043	0.0400413	0.0123167	0	5.98716e-05	0	0.0307928	0.00709903	0.0207209	0	0.00450561	0.0446942	3.94162e-05	0.0285199	0.000778326	3.88994e-05	0.0576099	0.0347723	0.00769326	0	0.0194801	0	6.94334e-05	0.0111095	0.00566087	0.0207523	0.000362454	3.07044e-05	0.0431631	0.00862567	0.000413138	0.0122737	0.0194527
d__Bacteria;p__Actinobacteriota;c__Coriobacteriia;o__Coriobacteriales;f__Eggerthellaceae	0.00128814	0.0105941	0.00332142	0.00557665	0.00392956	0.00643753	0.010145	0.0181648	0.00475573	0.00261388	0.00289836	0.000622238	0.00452988	0.0130182	0.00749268	0	0.0120315	0.00644602	0	0.00221028	0.00287384	0.00216364	0	0.00109779	0.00169266	0.00118703	0.000214553	0.00516856	0.000601098	0.00573439	0.00130484	0.00112808	0.000470588	0.00171643	0.00370665	0.00133554	0.00540423	0.00882283	0.00705245	0.00593895	0.000252061	0.0430782	0.00454537	0.00203672	0.00850306	0.00180605	0.00259687	0.000354474	0.00408993
d__Bacteria;p__Actinobacteriota;c__Coriobacteriia;o__Coriobacteriales;f__QAMH01	0	0	0	0	0	0	0	0	0	0	0	0	0	0	0	0	0	0	0	0	0	0	0	0	0	0	0	0	0	0	0	0	0	0	0	0	0	0	0	0	0	0.000604326	0	0	0	0	0	0	0
d__Bacteria;p__Actinobacteriota;c__Coriobacteriia;o__Coriobacteriales;f__unclassified_Coriobacteriales	0.000127653	0	0	0	0	0	0	0	0	0	0	0	0	0	0	0	0	3.56134e-05	0	5.66739e-05	0	0	0	0	0	0	0	0	0	0.000423563	0	0	0	0	0	0	0	9.24395e-05	0	0	0	0.000307864	0	3.07044e-05	0	0	0	0	0
d__Bacteria;p__Actinobacteriota;c__Coriobacteriia;o__OPB41;f__PHET01	0	0	0	0	0	0	0	0	0	0	0	0	0	0	0	0	0	0	0	0	0	0	0	0	0	0	0	0	0	0	0	0	0	0	0	0	0	0	0	0	0	0	0	0	0	0	0	0	0
d__Bacteria;p__Actinobacteriota;c__Rubrobacteria;o__Rubrobacterales;f__Rubrobacteraceae	0	0	0	0	0	0	0	0	0	0	2.62295e-05	0	0	0	0	0	0	0	0	0	0	0	0	0	0	0	0	0	0	0	2.28919e-05	0	0	0	0	0	0	0	0	0	0	0	0	0	0	0	0	0	0
d__Bacteria;p__Actinobacteriota;c__Thermoleophilia;o__Gaiellales;f__Gaiellaceae	0	0	0	0	0	0	0	0	0	0	0	0	0	0	4.54102e-05	4.91437e-05	0	0	2.76781e-05	0	0	0	0	0	0	0	0	0	0	0	0	0	0	2.33528e-05	0	0	0	0	0.000753849	4.80238e-05	0	0	0	0	0	0	0	0	0
d__Bacteria;p__Actinobacteriota;c__Thermoleophilia;o__Solirubrobacterales;f__70-9	0	0	0	0	0	0	0	0	0	0	0	2.53975e-05	0	0	0	0	0	0	0	0	0	0	0	0	0	0	0	0	0	0	0	0	0	0	0	0	0	0	1.98381e-05	0	0	2.28048e-05	0	0	0	0	0	0	0
d__Bacteria;p__Actinobacteriota;c__Thermoleophilia;o__Solirubrobacterales;f__Solirubrobacteraceae	2.32097e-05	0	0	0	0	0	0	0	0	0	0	5.07949e-05	0	0	0	0	0	0	0	0	0	0	0	0	0	0	0	0	0	0	2.28919e-05	0	0	0	0	0	0	0	0	0	3.15076e-05	0	0	0	0	0	2.95098e-05	0	0
d__Bacteria;p__Actinobacteriota;c__Thermoleophilia;o__Solirubrobacterales;f__unclassified_Solirubrobacterales	0	0	2.51623e-05	0	0	0	0	0	0	0	0	0	0	0	0	0	0	0	0	0	0	0	0	0	0	0	0	0	0	0	0	0	0	0	2.23967e-05	0	0	0	0	0	0	0	0	0	0	0	0	0	0
d__Bacteria;p__Actinobacteriota;c__Thermoleophilia;o__unclassified_Thermoleophilia;f__unclassified_Thermoleophilia	0	0	0	0	0	0	0	0	0	0	0	0	0	0	0	0	0	0	0	0	0	0	0	0	0	0	0	0	0	0	0	0	0	0	0	0	0	0	0	0	0	0	0	0	0	0	0	0	0
d__Bacteria;p__Actinobacteriota;c__UBA4738;o__UBA4738;f__HRBIN12	0	0	0	0	0	0	0	0	0	0	0	0	0	0	0	0	0	0	0	0	0	0	0	0	0	0	0	0	0	0	0	0	0	0	0	0	0	0	0	0	0	0	0	0	0	0	0	0	0
d__Bacteria;p__Actinobacteriota;c__unclassified_Actinobacteriota;o__unclassified_Actinobacteriota;f__unclassified_Actinobacteriota	2.32097e-05	2.8251e-05	0	0	0	0	0	0	0	0	0	0	0	0	0	0	0	0	0	0	0	0	0	0	0	0	0	0	0	0	0	0	2.47678e-05	0	0	0	0	0	0	0	0	5.70119e-05	0	0	0	0	0	0	0
d__Bacteria;p__Armatimonadota;c__Chthonomonadetes;o__Chthonomonadales;f__CAJBBX01	0	0	0	0	0	0	0	0	0	0	0	0	0	0	0	0	0	0	0	0	0	0	0	0	0	0	0	0	0	0	0	0	0	0	0	0	0	0	0	0	0	0	0	0	4.04907e-05	0	0	0	0
d__Bacteria;p__Armatimonadota;c__Chthonomonadetes;o__Chthonomonadales;f__Chthonomonadaceae	0	0	0	0	0	0	0	0	0	0	0	0	0	0	0	0	0	0	0	0	0	0	0	0	0	0	0	0	0	0	0	0	0	0	0	0	0	0	0	0	0	0	0	0	0	0	0	0	0
d__Bacteria;p__Armatimonadota;c__Fimbriimonadia;o__Fimbriimonadales;f__Fimbriimonadaceae	0	0	0	0	0	0	0	0	0	0	0	0	0	0	0	0	0	0	0	0	0	0	0	0	0	0	0	0	0	0	0	0	0	0	0	0	0	0	0	0	0	0	0	0	0	0	0	0	0
d__Bacteria;p__Armatimonadota;c__unclassified_Armatimonadota;o__unclassified_Armatimonadota;f__unclassified_Armatimonadota	0	0	0	0	0	0	0	0	0	0	0	0	0	0	0	0	0	0	0	0	0	0	0	0	0	0	0	0	0	0	0	0	0	0	0	0	0	0	0	0	0	0	0	0	0	0	0	0	0
d__Bacteria;p__Bacteroidota;c__Bacteroidia;o__Bacteroidales;f__Bacteroidaceae	0.374314	0.0459361	0.000503246	0.00502347	0.00836851	0.0387374	0.11981	0.0808892	0.0374864	0.296717	0.0667803	0.373648	0.0178091	0.203141	0.232795	0.0023589	0.22753	0.167169	0.0131932	0.228611	0.295562	0.0156023	0.0306373	0.0289328	0.0467016	0.00491268	0.455996	0.031167	0.196421	0.0255658	0.4151	0.161666	0.00828483	0.0208073	0.0907849	0.00910148	0.0377362	0.348199	0.231045	0.0517377	0.00193247	0.102473	0.490135	0.0440096	0.00551686	0.209111	0.111547	0.11612	0.195307
d__Bacteria;p__Bacteroidota;c__Bacteroidia;o__Bacteroidales;f__Barnesiellaceae	0.000858758	0	0	0	0	0.000174662	0.00389512	6.98646e-05	0	0	0	0.001054	0.000287429	5.45607e-05	0	4.91437e-05	0.0168995	0.00103279	0.000147616	0.0122302	4.78973e-05	0.0039186	0.000255496	0.00245173	5.68008e-05	0.00156312	2.04336e-05	0.00137828	0.000325184	0.00308441	0.00627239	0.00298229	0	0.0010392	0.0128333	0	0	5.13553e-05	0.0031245	0.0102291	9.45229e-05	0	0.00032327	0	0.00052638	0.0100561	0.0305427	0.000192007	0.00415383
d__Bacteria;p__Bacteroidota;c__Bacteroidia;o__Bacteroidales;f__Coprobacteraceae	5.80242e-05	0	0	0	0	0	5.31152e-05	0	0	0	0	0	0	0	0	0	0.000171502	5.93556e-05	0	0	0	2.40405e-05	0	0	0	0	0	4.44607e-05	0	6.51636e-05	0	0	0	0	0	0	0	2.05421e-05	0.000436439	0.000784389	0	0	0	0	0	0	0	0	0.000217277
d__Bacteria;p__Bacteroidota;c__Bacteroidia;o__Bacteroidales;f__Dysgonomonadaceae	0	0	0	0	0	0	0	0	0	0	0	0	0	0	0	0	0	0	0	0	0	0	0	0	0	0	0	0	0	0	0	0	0	0	0	0	0	0	0	0	0	0	0	0	0	0	0	0	0
d__Bacteria;p__Bacteroidota;c__Bacteroidia;o__Bacteroidales;f__F082	0	0	0	0	0	0	0	0	0	0	0	0	0	0	0	0	0	0	0	0	0	0	0	0	0	0	0	0	0	0	0	0	0	0	0	0	0	0	0	0	0	0	0	0	0	0	0	0	0
d__Bacteria;p__Bacteroidota;c__Bacteroidia;o__Bacteroidales;f__Lentimicrobiaceae	0	0	0	0	0	0	0	0	0	0	0	0	0	0	0	0	0	0	0	0	0	0	0	0	0	0	0	0	0	0	0	0	0	0	0	0	0	0	0	0	0	0	0	0	0	0	0	0	0
d__Bacteria;p__Bacteroidota;c__Bacteroidia;o__Bacteroidales;f__Marinifilaceae	0.00396885	0.000324886	2.51623e-05	0	5.82157e-05	0	0.00240789	2.79458e-05	0	0	0	0.000215878	0.000126469	0.0119597	0.00172559	0	0.00829804	0.00186377	0.000424397	0.00554271	0.00367612	0.000348587	5.55426e-05	0.000292744	0.000124962	0	0.00391303	0.000566875	0.00124161	0.000792823	0	0.000570525	0	0.000280233	0.00217248	0	0.00018671	0	0.000763768	0.0026253	7.35178e-05	3.42071e-05	3.91842e-05	0	0.00015184	0.00242732	0.010594	0	0.00396212
d__Bacteria;p__Bacteroidota;c__Bacteroidia;o__Bacteroidales;f__Marinilabiliaceae	0	0.000579145	0	0	0	4.99033e-05	0	2.79458e-05	0	4.93186e-05	0.000445902	0	0	0	0	0	0.000765161	0	9.22603e-05	0	0	0	0	0	9.08812e-05	0	8.17344e-05	0	3.94162e-05	2.17212e-05	0	0	0	0	0	3.70984e-05	0	0	0	0	0.000367589	0	0	0.000655026	0	0	5.90197e-05	0	0.000178934
d__Bacteria;p__Bacteroidota;c__Bacteroidia;o__Bacteroidales;f__Muribaculaceae	4.64193e-05	9.88784e-05	5.03246e-05	8.97049e-05	7.27696e-05	0.000873308	0	4.19188e-05	7.36182e-05	6.57581e-05	0	0.00080002	0	0	0.0100811	0	0.000277041	0	1.84521e-05	0.000136017	4.78973e-05	0	0	0	2.27203e-05	4.70113e-05	0.000183902	0.00450165	0.000108395	0.00729832	0.00104158	2.59329e-05	0	0.000151793	0	0	2.07456e-05	0.000133524	0.00197389	0.0910692	0.000241559	0.00157353	6.85723e-05	0	0.00955582	0.00017338	0.000250834	0	3.83431e-05
d__Bacteria;p__Bacteroidota;c__Bacteroidia;o__Bacteroidales;f__Paludibacteraceae	0	0	0	0	0	0	0	0	0	0	0	0	0	0	0	0	0	0	0	0	0	0	0	0	0	0	0	0	0	0	0	2.59329e-05	0	0	0	0	0	0	0	0	0	0	0	0	0	0	0	0	0
d__Bacteria;p__Bacteroidota;c__Bacteroidia;o__Bacteroidales;f__Porphyromonadaceae	0	4.23765e-05	0	0	0	0	0	0.000642754	0.000117789	0	0	0	0	5.45607e-05	0.00165747	0	0	0	0	0.00276569	4.78973e-05	0	0.00158852	0	0	0.00106951	0	0.000700257	0	0	0	0	4.95356e-05	0	0	0	2.07456e-05	8.21684e-05	0	0	0	0.0313451	2.93881e-05	0	0	0.00124256	8.85295e-05	0	0
d__Bacteria;p__Bacteroidota;c__Bacteroidia;o__Bacteroidales;f__Prolixibacteraceae	0	0	0	0	0	0	0	0	0	0	0	0	0	0	0	0	0	0	0	0	0	0	0	0	0	0	0	0	0	0	0	0	0	0	0	0	0	0	0	0	0	0	0	0	0	0	0	0	0
d__Bacteria;p__Bacteroidota;c__Bacteroidia;o__Bacteroidales;f__Rikenellaceae	0.00747351	0.00574907	7.54869e-05	0	0.0102314	0.00627534	0.0194579	5.58917e-05	0.0226891	8.21976e-05	0.00233443	0.00646366	0.0125319	0.0465949	0.0143383	0	0.0252503	0.0322301	0.000894925	0.0827779	0.0193385	0.00960417	0.000411015	0.00426918	0.00113602	0.00526526	0.0686671	0.00483511	0.0217873	0.0123376	0.0478556	0.0144835	0.00044582	0.00114428	0.0417586	4.94645e-05	0.0146775	0.0188371	0.0588895	0.0222991	0.00108176	0.000467498	0.0342666	4.09391e-05	0.00493987	0.0160088	0.0817423	0.000192007	0.0272619
d__Bacteria;p__Bacteroidota;c__Bacteroidia;o__Bacteroidales;f__Tannerellaceae	0.01815	0.000762777	3.77434e-05	0.000388721	0.00040751	0.000573888	0.000832138	0.0029902	2.94473e-05	0	0.000367213	0.250622	0.000114972	0.050425	0.0124991	4.91437e-05	0.0924922	0.00200622	0.000166069	0.00337777	0.0112918	0.00272859	0.000199953	0.000426918	0.000363525	5.87641e-05	0.00773412	0.00280103	0.00471024	0.0022047	0.229183	0.00321568	6.19195e-05	0.000513761	0.00367305	4.94645e-05	0.000580877	0.0217438	0.000803444	0.00771583	6.30153e-05	0.000387681	0.0166435	0	0.000334049	0.00314974	0.00333461	0.00228931	0.00439667
d__Bacteria;p__Bacteroidota;c__Bacteroidia;o__Bacteroidales;f__UBA11471	0.000324935	0	0	0	0	3.74275e-05	0	0	0	0	0	0.00109209	0	2.18243e-05	0	0	0	0	4.61301e-05	0.000170022	0	3.60607e-05	6.66511e-05	2.43953e-05	2.27203e-05	4.70113e-05	0.000316721	2.22304e-05	0	8.68847e-05	0.000812664	0	0	4.67055e-05	0	0	0	8.21684e-05	0.000694334	0	0	0	9.79605e-05	0	0	0	2.95098e-05	0	0
d__Bacteria;p__Bacteroidota;c__Bacteroidia;o__Bacteroidales;f__UBA932	0	0	0	0	0	0	0	0	0	0	0	0	0	0	0	0	0	0	0	0	0	0	0	0	0	0	0	2.22304e-05	2.95622e-05	0	0	0	0	4.67055e-05	0	0	0	0	0	0	0	4.56095e-05	0	0	0	7.22418e-05	0	0	0
d__Bacteria;p__Bacteroidota;c__Bacteroidia;o__Bacteroidales;f__VadinHA17	0	0	0	0	0	0	0	0	0	0	0	0	0	0	0	0	0	0	0	0	0	0	0	0	0	0	3.06504e-05	0	0	0	0	0	0	0	0	0	0	0	0	0	0	0	0	0	0	0	0	0	0
d__Bacteria;p__Bacteroidota;c__Bacteroidia;o__Bacteroidales;f__unclassified_Bacteroidales	0	4.23765e-05	0	0	0	0	3.54101e-05	6.98646e-05	0	0	0	0.00123178	0	6.54729e-05	0	0	9.23471e-05	2.37423e-05	0.000249103	0.000113348	4.78973e-05	0	0	0	0	5.87641e-05	0.000204336	2.22304e-05	2.95622e-05	0	0.00123616	2.59329e-05	2.47678e-05	0	2.23967e-05	2.47323e-05	0	7.18974e-05	0.000456277	9.60476e-05	3.15076e-05	0	8.81644e-05	0	2.02454e-05	5.77934e-05	4.42648e-05	2.95395e-05	0
d__Bacteria;p__Bacteroidota;c__Bacteroidia;o__Chitinophagales;f__Chitinophagaceae	0	0	5.03246e-05	0	0	2.49517e-05	0	0	0	0	3.93443e-05	0	0	0	0	0	0	0	0	7.93435e-05	0	0	0	0	0	0	0	0	0	0	0	0	0	7.00583e-05	2.23967e-05	0	0	0	0.00010911	0	0	0	0	0	0	0	0	0	0
d__Bacteria;p__Bacteroidota;c__Bacteroidia;o__Chitinophagales;f__LD1	0	0	0	0	0	0	0	0	0	0	0	0	0	0	0	0	0	0	0	0	0	0	0	0	0	0	0	0	0	0	0	0	0	0	0	0	0	0	0	0	0	0	0	0	0	0	0	0	0
d__Bacteria;p__Bacteroidota;c__Bacteroidia;o__Chitinophagales;f__Saprospiraceae	5.80242e-05	0	0	0	0	0	0	0	0	0	0	3.80962e-05	0	0	0	0	0	0	0	0	0	0	0	0	2.27203e-05	0	0	0	2.95622e-05	0	0.000492177	0	0	0	0	0	0	0	0	0	0	0	0	0	0	0	0	0	0
d__Bacteria;p__Bacteroidota;c__Bacteroidia;o__Cytophagales;f__Catalimonadaceae	0	0	0	0	0	0	0	0	0	0	0	0	0	0	0	0	0	0	0	0	0	0	0	0	0	0	0	0	0	0	0	0	0	0	0	0	0	0	0	0	0	0	0	0	0	0	0	0	0
d__Bacteria;p__Bacteroidota;c__Bacteroidia;o__Cytophagales;f__Cyclobacteriaceae	0	0	0	0	0	0	0	0	0	0	0	0	0	0	0	0	0	0	0	0	0	0	0	0	0	0	0	0	0	0	0	0	0	0	0	0	0	0	0	0	0	0	0	0	0	0	0	4.43092e-05	0
d__Bacteria;p__Bacteroidota;c__Bacteroidia;o__Cytophagales;f__Cytophagaceae	0	0	0	0	0	0	0	0	0	0	0	0	0	0	0	0	0	0	0	0	0	0	0	0	0	0	0	0	0	0	0	0	0	0	0	0	0	0	0	0	0	0	0	0	0	0	0	0	0
d__Bacteria;p__Bacteroidota;c__Bacteroidia;o__Cytophagales;f__Hymenobacteraceae	0	0	0	0	0	0	0	0	0	0	0	0	0	0	0	0	0	0	0	0	0	0	0	0	2.27203e-05	0	0	0	0	0	0	0	0	0	0	0	0	0	0	0	0	0	0	0	0	0	0	0	2.5562e-05
d__Bacteria;p__Bacteroidota;c__Bacteroidia;o__Cytophagales;f__unclassified_Cytophagales	0	0	0	0	0	0	0	0	0	0	0	0	0	0	0	0	0	0	0	0	0	0	0	0	0	0	2.04336e-05	0	0	0	0	0	0	0	0	0	0	0	0	0	0	0	0	0	0	0	0	0	0
d__Bacteria;p__Bacteroidota;c__Bacteroidia;o__Flavobacteriales;f__Crocinitomicaceae	0	0	0	0	0	0	0	0	0	0	0	0	0	0	0	0	0	0	0	0	0	0	0	0	0	0	0	0	0	0	0	0	0	0	0	0	0	0	0	0	0	0	0	0	0	0	0	0	0
d__Bacteria;p__Bacteroidota;c__Bacteroidia;o__Flavobacteriales;f__Flavobacteriaceae	8.12338e-05	0	0	0	0	0	0	0	0	0	3.93443e-05	2.53975e-05	0	0	0	0	0	0	0	0	0	0	0	0	0	0	0	0.000133382	0	0	0.000732542	0	0	0	2.23967e-05	0	0	0	0.000486034	0	0	0	0	0	0	0	0	0	6.39051e-05
d__Bacteria;p__Bacteroidota;c__Bacteroidia;o__Flavobacteriales;f__Weeksellaceae	0	0	0	0	0.000116431	0	0	0	0	0	0	0	0	0	0	0	0	0	0	0	0	0	0	0	0	0	0	0	0	0	0	0	4.95356e-05	0	0	0	0	0	0	0	0	0	0	0	0	0	0	0	0
d__Bacteria;p__Bacteroidota;c__Bacteroidia;o__Sphingobacteriales;f__Sphingobacteriaceae	0	0	0	0	0	0	0	0	0	0	0	0.000533347	0	0	0	0	0	2.37423e-05	1.84521e-05	0	0	0	0	0	0	0	0	0	0	0	0	0	0	0	0	0	0	0	0.000476115	0	0	0	0	0	0	0	0	0	0
d__Bacteria;p__Bacteroidota;c__Bacteroidia;o__unclassified_Bacteroidia;f__unclassified_Bacteroidia	0	0	0	0	0	2.49517e-05	0	0	0	0	0	0	0	0	0	0	0.000343003	0	0	0	0	0	0	0	0	0	0	0	0	0.000814545	0	0	0	0	0	0	2.07456e-05	0	0	0	0	0	0	0	0	0.000216725	0	0	0
d__Bacteria;p__Bacteroidota;c__Kapabacteria;o__Kapabacteriales;f__UBA2268	0	0	0	0	0	0	0	0	0	0	0	0	0	0	0	0	0	0	0	0	0	0	0	0	0	0	0	0	0	0	0	0	0	0	0	0	0	0	0	0	0	0	0	0	3.03681e-05	0	0	0	0
d__Bacteria;p__Bacteroidota;c__Kapabacteria;o__OLB7;f__OLB7	0	0	0	0	0	0	0	0	4.41709e-05	0	0	0	0	0	0	0	0	0	0	0	0	0	0	0	0	0	0	0	0	0	0	0	0	0	0	0	0	0	0	0	0	0	0	0	0	0	0	0	0
d__Bacteria;p__Bacteroidota;c__Rhodothermia;o__Balneolales;f__Balneolaceae	0	0	0	0	0	0	0	0	0	0	0	0	0	0	0	0	0	0	0	0	0	0	0	0	0	0	0	0	0	0	0	0	0	0	0	0	0	0	0	0	0	0	0	0	0	0	0	0	0
d__Bacteria;p__Bacteroidota;c__Rhodothermia;o__Rhodothermales;f__UBA10348	0	0	0	0	0	0	0	0	0	0	0	0	0	0	0	0	0	0	0	0	0	0	0	0	0	0	0	0	0	0	0	0	0	0	0	0	0	0	0	0	0	0	0	0	0	0	0	0	0
d__Bacteria;p__Bacteroidota;c__UBA10030;o__UBA10030;f__UBA8401	0	0	0	0	0	0	0	0	0	0	0	0	0	0	0	0	0	0	0	0	0	0	0	0	0	0	0	0	0	0	0	0	0	0	0	0	0	0	0	0	0	0	0	0	0	0	0	0	0
d__Bacteria;p__Bdellovibrionota_E;c__Bacteriovoracia;o__Bacteriovoracales;f__Peredibacteraceae	0	0	0	0	0	0	0	0	0	0	0	0	0	0	0	0	0	0	0	0	0	0	0	0	0	0	0	0	0	0	0	0	0	0	0	0	0	0	0	0	0	0	0	0	0	0	0	0	0
d__Bacteria;p__Bdellovibrionota_E;c__Bdellovibrionia_A;o__Bdellovibrionales;f__SG-bin7	0	0	0	0	0	0	0	0	0	0	0	0	0	0	0	0	0	0	0	0	0	0	0	0	0	0	0	0	0	0	0	0	0	0	0	3.70984e-05	0	0	0	0	0	0	0	0	0	0	0	0	0
d__Bacteria;p__Bdellovibrionota_E;c__Bdellovibrionia_A;o__UBA1018;f__UBA1018	0	0	0	0	0	2.49517e-05	0	0	0	0	0	0	0	0	0	0	0	0	0	0	0	0	0	0	0	0	0	0	0	0	0	0	0	0	0	0	0	0	1.98381e-05	0	0	0	0	0	0	0	0	0	0
d__Bacteria;p__Bdellovibrionota_E;c__Oligoflexia;o__Silvanigrellales;f__Silvanigrellaceae	0	0	0	0	0	0	0	0	0	0	0	0	0	0	0	0	0	0	0	0	0	0	0	0	0	0	0	0	0	0	0	0	0	0	0	0	0	0	0	0	0	0	0	0	0	0	0	0	0
d__Bacteria;p__Bdellovibrionota_E;c__UBA2394;o__UBA2394;f__UBA2394	0	0	0	0	0	0	0	0	0	0	0	0	0	0	0	0	0	0	0	0	0	0	0	0	0	0	0	0	0	0	0	0	0	0	0	0	0	0	0	0	0	0	0	0	2.02454e-05	0	0	0	0
d__Bacteria;p__CSP1-3;c__CSP1-3;o__CSP1-3;f__NP-7	0	0	0	0	0	0	0	0	0	0	0	0	0	0	0	0	0	0	0	0	0	0	0	0	0	0	0	0	0	0	0	0	0	0	0	0	0	0	0	0	0	0	0	0	0	0	0	0	0
d__Bacteria;p__Campylobacterota;c__Campylobacteria;o__Campylobacterales;f__Campylobacteraceae	0	0	0	0	0	0	0	0	0	9.86372e-05	0	0	0	0	7.94678e-05	0	0	0	0	0	2.39487e-05	0	0	0	5.68008e-05	0	0	0	0	0	0	3.88994e-05	0	0	0	0	0	0	0	0	0	0	0	0	0	2.88967e-05	0	0	0
d__Bacteria;p__Chlamydiota;c__Chlamydiia;o__Chlamydiales;f__Rhabdochlamydiaceae	0	0	0	0	0	0	0	0	0	0	0	0	0	0	0	0	0	0	0	0	0	0	0	0	0	0	0	0	0	0	0	0	0	0	0	0	0	0	0	0	0	0	0	0	0	0	0	0	0
d__Bacteria;p__Chlamydiota;c__Chlamydiia;o__Chlamydiales;f__unclassified_Chlamydiales	0	0	0	0	0	0	0	0	0	0	0	0	0	0	0	0	0	0	0	0	0	0	0	0	0	0	0	0	0	0	0	0	0	0	0	0	0	0	0	0	0	0	0	0	0	0	0	0	0
d__Bacteria;p__Chloroflexota;c__Anaerolineae;o__Aggregatilineales;f__A4b	0	0	0	0	0	0	0	0	0	0	0	0	0	0	0	0	0	0	0	0	0	0	0	0	0	0	0	0	0	0	0	0	0	0	0	0	0	0	0	0	0	0	0	0	4.04907e-05	0	0	0	0
d__Bacteria;p__Chloroflexota;c__Anaerolineae;o__Aggregatilineales;f__J027	0	0	0	0	0	0	0	0	0	0	0	0	0	0	0	0	0	0	0	0	0	0	0	0	0	0	0	0	0	0	0	0	0	0	0	0	0	0	0	0	0	0	0	0	0	0	0	0	0
d__Bacteria;p__Chloroflexota;c__Anaerolineae;o__Aggregatilineales;f__unclassified_Aggregatilineales	0	0	0	0	0	0	0	0	0	0	0	0	0	0	0	0	0	0	0	0	0	0	0	0	0	0	0	0	0	0	0	0	0	0	0	0	0	0	0	0	0	0	0	0	0	0	0	0	0
d__Bacteria;p__Chloroflexota;c__Anaerolineae;o__Anaerolineales;f__Anaerolineaceae	0	0	0	0	0	0	0	0	0	0	0	0	0	0	0	0	0	0	0	0	0	0	0	0	0	0	0	0	1.97081e-05	0	0	0	0	0	0	0	0	0	0	0	0	0	0	0	0	0	0	0	0
d__Bacteria;p__Chloroflexota;c__Anaerolineae;o__Anaerolineales;f__EnvOPS12	0	0	0	0	0	0	0	0	0	0	0	0	0	0	0	0	0	0	0	0	0	3.60607e-05	0	0	0	0	0	0	0	0	0	0	0	0	0	0	0	0	0	0	0	0	0	0	0	0	0	0	0
d__Bacteria;p__Chloroflexota;c__Anaerolineae;o__Anaerolineales;f__UBA11579	0	0	0	0	0	0	0	0	0	0	0	0	0	0	0	0	0	0	0	0	0	0	0	0	0	0	0	0	0	0	0	0	0	0	0	0	0	0	0	0	0	0	0	0	0	0	0	0	0
d__Bacteria;p__Chloroflexota;c__Anaerolineae;o__Anaerolineales;f__UBA4823	0	0	0	0	0	0	0	0	0	0	0	0	0	0	0	0	0	0	0	0	0	0	0	0	0	0	0	0	0	0	0	0	0	0	0	0	2.07456e-05	0	0	0	0	0	0	0	0	0	0	0	0
d__Bacteria;p__Chloroflexota;c__Anaerolineae;o__Anaerolineales;f__UBA6663	0	0	0	0	0	0	0	0	0	0	0	2.53975e-05	0	0	0	0	0	0	0	0	0	0	0	0	0	0	0	0	0	0	0	0	0	0	0	0	0	0	0	0	0	0	0	0	0	0	0	0	0
d__Bacteria;p__Chloroflexota;c__Anaerolineae;o__Anaerolineales;f__unclassified_Anaerolineales	0	0	0	0	0	0	0	0	0	0	0	0	0	0	0	0	0	0	0	0	0	0	0	0	0	0	0	0	0	0	0	0	0	0	0	0	0	0	0	0	0	0	0	0	0	0	0	0	0
d__Bacteria;p__Chloroflexota;c__Anaerolineae;o__B4-G1;f__SLSP01	0	0	0	0	0	0	0	0	0	0	0	0	0	0	0	0	0	0	0	0	0	0	0	0	0	0	0	0	0	0	0	0	0	0	0	0	0	0	0	0	0	0	0	0	0	0	0	0	0
d__Bacteria;p__Chloroflexota;c__Anaerolineae;o__CG2-30-64-16;f__CG2-30-64-16	0	0	0	0	0	0	0	0	0	0	0	0	0	0	0	0	0	0	0	0	0	0	0	0	0	0	0	0	0	0	0	0	0	0	0	0	0	0	0	0	0	0	0	0	0	0	0	0	0
d__Bacteria;p__Chloroflexota;c__Anaerolineae;o__Caldilineales;f__Caldilineaceae	0	0	0	0	0	0	0	0	0	0	0	2.53975e-05	0	0	0	0	0	0	0	0	0	0	0	0	0	0	0	0	0	0	0	0	0	0	0	0	0	0	0	0	0	0	0	0	0	0	0	0	0
d__Bacteria;p__Chloroflexota;c__Anaerolineae;o__UBA1429;f__UBA1429	0	0	0	0	0	0	0	0	0	0	0	0	0	0	0	0	0	0	0	0	0	0	0	0	0	0	0	0	0	0	0	0	0	0	0	0	0	0	0	0	0	0	0	0	0	0	0	0	0
d__Bacteria;p__Chloroflexota;c__Anaerolineae;o__UBA4142;f__UBA4142	0	0	0	0	0	0	0	0	0	0	0	0	0	3.27364e-05	0	0	0	0	0	0	0	0	0	0	0	0	0	0	0	0	0	0	0	0	0	0	0	0	0	0	0	0	0	0	0	0	0	0	0
d__Bacteria;p__Chloroflexota;c__Anaerolineae;o__unclassified_Anaerolineae;f__unclassified_Anaerolineae	0	0	0	0	0	0	0	0	0	0	0	0	0	0	0	0	0	0	0	0	0	0	0	0	0	0	0	0	0	0	0	0	0	0	0	0	0	0	0	0	0	0	0	0	0	0	0	0	0
d__Bacteria;p__Chloroflexota;c__Chloroflexia;o__Chloroflexales;f__Chloroflexaceae	0	0	0	0	0	0	0	0	0	0	0	0.000355565	0	0	0	0	0	0	0	0	0	0	0	0	0	0	0	0	1.97081e-05	0	0	0	0	0	0	0	0	0	0	0	0	0	0	0	0	0	0	0	0
d__Bacteria;p__Chloroflexota;c__Chloroflexia;o__Chloroflexales;f__Roseiflexaceae	0	0	0	0	0	0	0	0	0	0	0	0	0	0	0	0	0	0	0	0	0	0	0	0	0	0	0	0	0	0	0	0	0	0	0	0	0	0	0	0	0	0	0	0	0	0	0	0	0
d__Bacteria;p__Chloroflexota;c__Chloroflexia;o__Chloroflexales;f__unclassified_Chloroflexales	0	0	0	0	0	0	0	0	0	0	0	0	0	0	0	0	0	0	0	0	0	0	0	0	0	0	0	0	0	0	0	0	0	0	0	0	0	0	0	0	0	0	0	0	0	0	0	0	0
d__Bacteria;p__Chloroflexota;c__Chloroflexia;o__Thermomicrobiales;f__Thermomicrobiaceae	0	0	0	0	0	0	0	0	0	0	0	0	0	0	0	0	0	0	0	0	0	0	3.33256e-05	0	0	0	2.04336e-05	0	0	0	0	0	0	0	0	0	0	0	0	0	0	0	0	0	0	0	0	0	0
d__Bacteria;p__Chloroflexota;c__Chloroflexia;o__unclassified_Chloroflexia;f__unclassified_Chloroflexia	0	0	0	0	0	0	0	0	0	0	0	0	0	0	0	0	0	0	0	0	0	0	0	0	0	0	0	0	0	0	0	0	0	0	0	2.47323e-05	0	0	0	0	0	0	0	0	0	0	0	0	0
d__Bacteria;p__Chloroflexota;c__Dehalococcoidia;o__DSGV01;f__DSGV01	0	0	0	0	0	0	0	0	0	0	0	0	0	0	0	0	0	0	0	0	0	0	0	0	0	0	0	0	0	0	0.000194581	0	0	0	0	0	0	0	0	0	0	0	0	0	0	0	0	0	0
d__Bacteria;p__Chloroflexota;c__Dehalococcoidia;o__DSTF01;f__WHTK01	0	0	0	0	0	0	0	0	0	0	0	0	0	0	0	0	0	0	0	0	0	0	2.2217e-05	0	0	0	0	0	0	0	0	0	0	0	0	0	0	0	0	0	0	0	0	0	0	0	0	0	0
d__Bacteria;p__Chloroflexota;c__Dehalococcoidia;o__FW602-bin16;f__FW602-bin16	0	0	0	0	0	0	0	0	0	0	0	0	0	0	0	0	0	0	0	0	0	0	0	0	0	0	0	0	0	0	0	0	0	0	0	0	0	0	0	0	0	0	0	0	0	0	0	0	0
d__Bacteria;p__Chloroflexota;c__Dehalococcoidia;o__SM23-28-2;f__RBG-16-64-32	0	0	0	0	0	0	0	0	0	0	0	0	0	0	0	0	0	0	0	0	0	0	0	0	0	0	0	0	0	0	0	0	0	0	0	0	0	0	0	0	0	0	0	0	0	0	0	0	0
d__Bacteria;p__Chloroflexota;c__Dehalococcoidia;o__SM23-28-2;f__unclassified_SM23-28-2	0	0	0	0	0	0	0	0	0	0	0	0	0	0	0	0	0	0	0	0	0	0	0	4.87906e-05	0	0	0	0	0	0	0	0	0	0	0	0	0	0	0	0	0	0	0	0	0	0	0	0	0
d__Bacteria;p__Chloroflexota;c__Dehalococcoidia;o__Tepidiformales;f__Tepidiformaceae	0	0	0	0	0	0	0	0	0	0	0	0	0	0	0	0	0	0	0	0	0	0	0	0	0	0	0	0	0	0	0	0	0	0	0	0	0	0	0	0	0	0	0	0	0	0	0	0	0
d__Bacteria;p__Chloroflexota;c__Dehalococcoidia;o__UBA2963;f__UBA2963	0	0	0	0	0	0	0	0	0	0	0	0	0	0	0	0	0	0	0	0	0	0	0	0	0	0	0	0	0	0	0	0	0	0	0	0	0	0	0	0	0	0	0	0	0	0	0	0	0
d__Bacteria;p__Chloroflexota;c__Dehalococcoidia;o__unclassified_Dehalococcoidia;f__unclassified_Dehalococcoidia	0	0	0	0	0	0	0	0	0	0	0	0	0	0	0	0	0	0	0	0	0	0	0	0	0	0	0	0	0	0	0	0	0	0	0	0	0	0	0	0	0	0	0	0	0	0	0	0	0
d__Bacteria;p__Chloroflexota;c__Ktedonobacteria;o__Ktedonobacterales;f__Ktedonobacteraceae	0	0	2.51623e-05	0	0	0	0	0	0	0	0	0	0	0	0	0	0	0	0	0	0	0	0	0	0	0	0	0	0	2.17212e-05	0	0	0	0	0	0	0	0	0	0	0	0	0	0	0	0	0	0	0
d__Bacteria;p__Chloroflexota;c__Limnocylindria;o__Limnocylindrales;f__CSP1-4	0	0	0	0	0	0	0	0	0	4.93186e-05	2.62295e-05	0	0	0	0	0	0	0	0	2.26696e-05	0	4.8081e-05	0	0	0	0	0	0	0	0	0	0	0	0	0	0	0	0	0	0	0	0	0	0	0	0	4.42648e-05	0	0
d__Bacteria;p__Chloroflexota;c__Limnocylindria;o__P2-11E;f__P2-11E	0	0	0	0	0	0	0	0	0	0	0	0	0	0	0	0	0	0	0	0	0	0	0	0	0	0	0	0	0	0	0	0	0	0	0	0	0	0	0	0	0	0	0	0	0	0	0	0	0
d__Bacteria;p__Chloroflexota;c__Limnocylindria;o__QHBO01;f__QHBO01	0	0	0	0	0	0	0	0	0	0	0	0	0	0	0	0	0	0	0	0	0	0	0	0	0	0	0	0	0	0	0	0	0	0	0	0	0	0	0	0	0	0	0	0	0	0	0	0	0
d__Bacteria;p__Chloroflexota;c__unclassified_Chloroflexota;o__unclassified_Chloroflexota;f__unclassified_Chloroflexota	0	0	0	0	0	0	0	0	0	0	0	0	0	3.27364e-05	0	0	0	0	4.61301e-05	0	0	0	0	0	0	0	0	0	0	0	0	0	0	0	0	0	0	0	0	3.20159e-05	0	0	0	0	0	0	0	0	0
d__Bacteria;p__Cyanobacteria;c__Cyanobacteriia;o__Cyanobacteriales;f__Chroococcidiopsidaceae	0	0	0	0	0	0	0	0	0	0	0	0	0	0	0	0	0	2.37423e-05	0	0	0	0	0	0	0	0	0	0	0	0	0	0	0	0	0	0	0	0	0	0	0	0	0	0	0	0	0	0	0
d__Bacteria;p__Cyanobacteria;c__Cyanobacteriia;o__Cyanobacteriales;f__Coleofasciculaceae	2.32097e-05	0	6.29057e-05	0	0	0	0	0	0	0	0	0.0010159	0	0	0	0	0	0	0	0	0	0	0	0	0	5.87641e-05	0	2.22304e-05	0	0	0.000663866	0	0	0	4.47933e-05	0	0	4.10842e-05	0	0	0	0	1.95921e-05	0	0	0	0	0	0
d__Bacteria;p__Cyanobacteria;c__Cyanobacteriia;o__Cyanobacteriales;f__Microcoleaceae	0	0	0	0	0	0	0	0	0	0	0	0	0	0	0	0	0	0	0	0	0	0	0	0	0	0	0	0	0	0	0.000789772	0	0	0	0	0	0	0	0	0	0	0	0	0	0	0	0	0	0
d__Bacteria;p__Cyanobacteria;c__Cyanobacteriia;o__Cyanobacteriales;f__Nostocaceae	0	0	0	0	0	0	0	0	0	0	0	0	0	0	0	0	0	0	0	0	0	0	0	0	0	0	0	0	0	0	0.000377717	0	0	0	0	0	0	0	0	0	0	0	0	0	0	0	0	0	0
d__Bacteria;p__Cyanobacteria;c__Cyanobacteriia;o__Elainellales;f__Elainellaceae	0	0	0	0	0	0	0	0	0	0	0	0	0	0	0	0	0	0	0	0	0	0	0	0	0	0	0	0	0	0	0	0	0	0	0	0	0	0	0	0	0	0	0	0	0	0	0	0	0
d__Bacteria;p__Cyanobacteria;c__Cyanobacteriia;o__Leptolyngbyales;f__Leptolyngbyaceae	5.80242e-05	0	0	0	0	0	0	0	0	0	0	0	0	0	0	0	0	0	0	0	0	0	0	0	0	0	0	0	0	0	0	0	0	0	0	0	0	0	0	0	0	0	0	0	0	0	0	0	0
d__Bacteria;p__Cyanobacteria;c__Cyanobacteriia;o__PCC-6307;f__Cyanobiaceae	0	0	0	0	0	0	0	0	0	0	0	0.000228577	0	6.54729e-05	0	0	2.63849e-05	0	0	0	3.5923e-05	4.8081e-05	0	0	0	4.70113e-05	0.000153252	0	0	0	0.00137352	0	0	0	0	0	0	0	0.00154737	0	0.000126031	0	5.87763e-05	0	0	0	0	0	0
d__Bacteria;p__Cyanobacteria;c__Cyanobacteriia;o__unclassified_Cyanobacteriia;f__unclassified_Cyanobacteriia	0	0	0	0	0	0	0	0	0	0	0	0	0	0	0	0	0	0	0	0	0	0	0	0	0	0	0	0	0	0	0	0	0	0	0	0	0	2.05421e-05	0	0	0	0	0	0	0	0	0	0	0
d__Bacteria;p__Cyanobacteria;c__Sericytochromatia;o__UBA7694;f__UBA7694	0	0	0	0	0	0	0	0	0	0	0	0	0	0	0	0	0	0	0	0	0	0	0	0	0	0	0	0	0	0	0	0	0	0	0	0	0	0	0	0	0	0	0	0	0	0	0	0	0
d__Bacteria;p__Cyanobacteria;c__Vampirovibrionia;o__Gastranaerophilales;f__Gastranaerophilaceae	0	0	0	0	0	0	0	0	0	0	5.2459e-05	0	0	0	0	0	0.000197887	0	4.61301e-05	0	0	0	7.77596e-05	0	0	8.22697e-05	0	0	0	0	0	0	0	0	3.3595e-05	0	0	0	0.000783606	0.00136067	0	0	0	0	0	0	0	0	0
d__Bacteria;p__Cyanobacteria;c__Vampirovibrionia;o__unclassified_Vampirovibrionia;f__unclassified_Vampirovibrionia	0	0	0	0	0	0	0	0	0	0	0	0	0	0	0	0	0	0	0	0	0	0	0	0	0	0	0	0	0	2.17212e-05	0	0	0	0	0	0	0	0	0	0	0	0	0	0	0	0	0	0	0
d__Bacteria;p__Deferribacterota;c__Deferribacteres;o__Deferribacterales;f__Mucispirillaceae	0	0	0	0	0	0	0	0	0	0	0	0	0	5.45607e-05	0	0	0	0	0	0	0	0	0	0	0	0	0	0	0	0	0	0	0	0	3.3595e-05	0	0	0	0	0	0	0	0	0	0	0	0	0	0
d__Bacteria;p__Deinococcota;c__Deinococci;o__Deinococcales;f__Deinococcaceae	0	0	0	0	0	0	0	0	0	0	0	0	0	0	0	0	0	0	0	0	0	0	0	0	0	0	0	0	0	3.25818e-05	0	0	0	0	0	0	0	0	0	0	0	0	0	0	0	0	0	0	0
d__Bacteria;p__Deinococcota;c__Deinococci;o__Deinococcales;f__Thermaceae	0	0	0	0	0	0	0	0	0	0	0	0	0	0	0	0	0	0	0	0	0	0	0	0	0	0	0	0	0	0	0	0	0	0	0	0	0	0	0	0	0	0	0	0	0	0	0	0	0
d__Bacteria;p__Deinococcota;c__Deinococci;o__Deinococcales;f__Trueperaceae	0	0	0	0	0	0	0	0	0	0	0	0	0	0	0	0	0	0	0	0	0	0	0	0	0	0	0	0	0	0	0	0	0	0	0	0	0	0	0	0	0	0	0	0	0	0	0	0	0
d__Bacteria;p__Dependentiae;c__Babeliae;o__Babeliales;f__Babeliaceae	0	0	0	0	0	0	0	0	0	0	0	0	0	0	0	0	0	0	0	0	0	0	0	0	0	0	0	0	0	0	0	0	0	0	0	0	0	0	1.98381e-05	0	0	0	0	0	0	0	0	0	0
d__Bacteria;p__Dependentiae;c__Babeliae;o__Babeliales;f__Vermiphilaceae	0	0	0	0	0	0	0	0	0	0	0	0	0	0	0	0	0	0	0	0	0	0	0	0	0	0	0	0	0	0	0	0	0	0	0	0	0	0	0	0	0	0	0	0	0	0	0	0	0
d__Bacteria;p__Desulfobacterota_B;c__Binatia;o__Bin18;f__Bin18	0	0	0	0	0	0	0	0	0	0	0	0	0	0	0	0	0	0	0	0	0	0	0	0	0	0	0	0	0	0	0	0	0	0	0	0	0	0	0	0	0	0	0	0	0	0	0	0	0
d__Bacteria;p__Desulfobacterota_B;c__Binatia;o__UBA9968;f__UBA9968	0	0	0	0	0	0	0	0	0	0	0	0	0	0	0	0	0	0	0	0	0	0	0	0	0	0	0	0	0	0	0	0	0	0	0	0	0	0	0	0	0	0	0	0	0	0	0	0	0
d__Bacteria;p__Desulfobacterota_B;c__Binatia;o__UTPRO1;f__DP-6	0	0	0	0	0	0	0	0	0	0	0	0	0	0	0	0	0	0	0	0	0	0	0	0	0	0	0	0	0	0	0	0	0	0	0	0	0	0	0	0	0	0	0	0	0	0	0	0	0
d__Bacteria;p__Desulfobacterota_B;c__Binatia;o__UTPRO1;f__UTPRO1	0	0	0	0	0	0	0	0	0	0	0	0	0	0	0	0	0	0	0	0	0	0	0	0	0	0	0	0	0	0	0	0	0	0	0	0	0	0	0	0	0	0	0	0	0	0	0	0	0
d__Bacteria;p__Desulfobacterota_C;c__Anaeroferrophillalia;o__Anaeroferrophillales;f__unclassified_Anaeroferrophillales	0	0	0	0	0	0	0	0	0	0	0	0	0	0	0	0	0	0	0	0	0	0	0	0	0	0	0	0	0	0	0	0	0	0	0	0	0	0	0	0	0	0	0	0	0	0	0	0	0
d__Bacteria;p__Desulfobacterota_G;c__Desulfuromonadia;o__Geobacterales;f__Geobacteraceae	0	0	0	0	0	0	0	0	0	0	0	0	0	0	0	0	0	0	0	0	0	0	0	0	0	0	0	0	0	0	0	0	0	0	0	0	0	0	0	0	0	0	0	0	0	0	0	0	0
d__Bacteria;p__Desulfobacterota_G;c__SM23-61;o__SM23-61;f__SM23-61	0	0	0	0	0	0	0	0	0	0	0	0	0	0	0	0	0	0	0	0	0	0	0	0	0	0	0	0	0	0	0	0	0	0	0	0	0	0	0	0	0	0	0	0	0	0	0	0	0
d__Bacteria;p__Desulfobacterota_G;c__unclassified_Desulfobacterota_G;o__unclassified_Desulfobacterota_G;f__unclassified_Desulfobacterota_G	0	0	0	0	0	0	0	0	0	0	0	0	0	0	0	0	0	0	0	0	0	0	0	0	0	0	0	0	0	0	0	0	0	0	0	0	0	0	0	0	0	0	0	0	0	0	0	0	0
d__Bacteria;p__Desulfobacterota_I;c__Desulfobacteria;o__Desulfobacterales;f__unclassified_Desulfobacterales	0	0	0	0	0	0	0	0	0	0	0	0	0	0	0	0	0	0	0	0	0	0	0	0	0	0	0	0	0	0	0	0	0	0	0	0	0	0	0	0	0	0	0	0	0	0	0	0	0
d__Bacteria;p__Desulfobacterota_I;c__Desulfovibrionia;o__Desulfovibrionales;f__Desulfovibrionaceae	0.000371355	0.000113004	0	0	0.000320186	0.00133491	0.000212461	0	0	0	0	0.00259054	0.000149463	0.00887157	0.00752674	0	0.0103429	0.000154325	0	6.80087e-05	0.000119743	0.00823387	0	0.000317139	5.68008e-05	0.0185577	0	0.00154501	0.00026606	0.000651636	0.00176268	0.000129665	0.00494118	0.000198498	0.0040538	0	0	0	0	0.00998895	0.000168041	0	2.93881e-05	0.00158639	8.09815e-05	0.00436341	0.000457403	0	0.00305466
d__Bacteria;p__Dormibacterota;c__Dormibacteria;o__UBA8260;f__UBA8260	0	0	0	0	0	0	0	0	0	0	0	0	0	0	0	0	0	0	0	0	0	0	0	0	0	0	0	0	0	0	0	0	0	0	0	0	0	0	0	0	0	0	0	0	0	0	0	0	0
d__Bacteria;p__Eisenbacteria;c__RBG-16-71-46;o__RBG-16-71-46;f__RBG-16-71-46	0	0	0	0	0	0	0	0	0	0	0	0	0	0	0	0	0	0	0	0	0	0	0	0	0	0	0	0	0	0	0	0	0	0	0	0	0	0	0	0	0	0	0	0	0	0	0	0	0
d__Bacteria;p__Eisenbacteria;c__RBG-16-71-46;o__SZUA-252;f__SZUA-252	0	0	0	0	0	0	0	0	0	0	0	0	0	0	0	0	0	0	0	0	0	0	0	0	0	0	0	0	0	0	0	0	0	0	0	0	0	0	0	0	0	0	0	0	0	0	0	0	0
d__Bacteria;p__Elusimicrobiota;c__Elusimicrobia;o__Elusimicrobiales;f__Elusimicrobiaceae	0	0	0	0	0	0	0	0	0	0	0	0.000393661	0	0	0	0	0	0	0	7.93435e-05	0	0	0	0	0	5.87641e-05	0	0	7.88325e-05	0	0	0	0	0	0	0	0	7.18974e-05	0	0	0	0	0	0	0	0	0	0	0
d__Bacteria;p__Eremiobacterota;c__Eremiobacteria;o__unclassified_Eremiobacteria;f__unclassified_Eremiobacteria	0	0	0	0	0	0	0	0	0	0	0	0	0	0	0	0	0	0	0	0	0	0	0	0	0	0	0	0	0	0	0	0	0	0	0	0	0	0	0	0	0	0	0	0	0	0	0	0	0
d__Bacteria;p__FCPU426;c__Palsa-1180;o__Palsa-1180;f__Palsa-1180	0	0	0	0	0	0	0	0	0	0	0	0	0	0	0	0	0	0	0	0	0	0	0	0	0	0	0	0	0	0	0	0	0	0	0	0	0	0	0	0	0	0	0	0	0	0	0	0	0
d__Bacteria;p__Firmicutes_A;c__Clostridia;o__Acetivibrionales;f__DSM-27016	0	0	0	0	0	0	0	4.19188e-05	0	0	0	0	0	0	2.27051e-05	0	0	0	0	0	0	0	0	0	0	0	0	0	0	0	0	0	0	0	0	0	0	0	0	0.000112056	0	0	0	0	0	0	0	0	0
d__Bacteria;p__Firmicutes_A;c__Clostridia;o__Acetivibrionales;f__DSM-8532	0	0	0	0	0	0	0	0	0	0	0	0	0	0	0	0	0	0	0	0	0	0	0	0	0	0	0	0	0	0	0	0	0	0	0	0	0	0	0	0.000160079	0	0	0	0	0	7.22418e-05	0	0	0
d__Bacteria;p__Firmicutes_A;c__Clostridia;o__Acetivibrionales;f__unclassified_Acetivibrionales	0	0	0	0	0	0	0	0	0	0	0	0	0	0	0	0	0	0	0	0	0	0	0	0	0	0	0	0	0	0	0	0	4.95356e-05	0	0	0	0	0	0	8.00397e-05	0	0	0	0	0	0	0	0	0
d__Bacteria;p__Firmicutes_A;c__Clostridia;o__Caldicoprobacterales;f__Xylanivirgaceae	0	0	0	0	0	0	0	5.58917e-05	0	0	0	0	0	0	0	0	0	0	0	0	0	0	0	0	0	0	0	0	0	0	0	0	0	0	0	0	0	0	0	0	0	3.42071e-05	0	0	0	0	0	0	0
d__Bacteria;p__Firmicutes_A;c__Clostridia;o__Christensenellales;f__Borkfalkiaceae	0	0	0	0	0	0	0	0	0	0	0	0	0	3.27364e-05	0.000102173	0	3.95773e-05	0	0	0	0	0	0	0	0	7.05169e-05	0.000439322	0	0	0	0.00104158	0	0	0	0	0	0	0	0.00108118	4.80238e-05	9.45229e-05	0	0	0	7.08588e-05	0.000910247	0	0	0
d__Bacteria;p__Firmicutes_A;c__Clostridia;o__Christensenellales;f__CAG-138	0	0	0	0	0	0	0.000743613	0.0014951	0	0	0	0	0	0	0.00641419	0	0.000804739	0	0	0	0	0.000432729	0	0	0	0	0	0.000755833	0	0.00187888	0	0	0	0	0.000828677	0	0	0	0	0.00734764	3.15076e-05	0.000182438	1.95921e-05	0	0.00161963	0.00635728	0	0	0.000715737
d__Bacteria;p__Firmicutes_A;c__Clostridia;o__Christensenellales;f__CAG-314	0	0	0	0	0	0	0	0	0	0	0	0	0	0	0	0	0	0	0	0	0	0	0	0	0	0	0	0	0	0.000206351	0	0	0	0	0	0	0	0	0	0.000368183	0	0	0	0	0	0	0	0	0
d__Bacteria;p__Firmicutes_A;c__Clostridia;o__Christensenellales;f__CAG-552	0	0	0	0	0	0	0	0	0	0	0	0	0	0	0	0	0	0	0	0	0	0	0	0	0	0	0	0	0	0	0	0	0	0	0	0	0	0	0	6.40318e-05	0	0	0	0	0	0	0	0	0
d__Bacteria;p__Firmicutes_A;c__Clostridia;o__Christensenellales;f__CAG-74	0.00067308	0.00135605	0	0	0	0.00542699	0.0145713	0.00329761	0	0	0	0	0.00164409	3.27364e-05	0.00630066	0	0.0187992	0.00111589	0.00013839	0.013341	0.00170035	0.000877478	3.33256e-05	0.0204311	3.40805e-05	0.00276191	0.00238051	0.0128269	0.0737379	0.00872106	0	5.18659e-05	0.00050774	0.00161134	0.0208849	0	0.00415949	6.16263e-05	0.00181519	0.0541549	0.00115528	0.00459516	0	0	0.00817913	0.0441542	0.0018001	0	0.0233254
d__Bacteria;p__Firmicutes_A;c__Clostridia;o__Christensenellales;f__Christensenellaceae	0	0	0	0	0	0	0	0.000516998	0.000382815	0	0	0	4.59886e-05	6.54729e-05	0.000306519	0	6.59622e-05	0	2.76781e-05	0	0	0.000120202	0	4.87906e-05	0	0.000446607	0	0	0	0.000141188	0.000354825	0.000233396	6.19195e-05	0	0.000246363	0	0	0	0	6.40318e-05	4.20102e-05	0	0.000244901	0	0.000323926	0	8.85295e-05	0	0.000115029
d__Bacteria;p__Firmicutes_A;c__Clostridia;o__Christensenellales;f__GCA-900066905	0	0	0	0	0	0	0	0	0	0	0	0	0	0.00141858	0.000147583	0	0	3.56134e-05	0	0	0	0	0	0	0	0	0	3.33456e-05	0	0.000619054	0	0	0	0	0.000649503	0	0	0	0	0.000752373	0	0	0	0	0.000232822	0.000144484	0	0	0
d__Bacteria;p__Firmicutes_A;c__Clostridia;o__Christensenellales;f__MARSEILLE-P3954	0	0	0	0	0	0	0	0	0	0	0	0	0	0	0	0	0	0	0	0	0	0	0	0	0	0	0	0.000133382	0	0.000130327	8.01218e-05	0	0	0	0	0	0	0	0	0.000160079	0	0	0	0	0	0.000144484	0	0	0
d__Bacteria;p__Firmicutes_A;c__Clostridia;o__Christensenellales;f__UBA1242	0	0	0	0	0	0	0	0	0	0	0	0	0	0	0	0	0	0	0	0	0	2.40405e-05	0	0	0	0	0	0	0	0	0	0	0	0	0	0	0	0	0	0	0	0	0	0	0	0	0	0	0
d__Bacteria;p__Firmicutes_A;c__Clostridia;o__Christensenellales;f__unclassified_Christensenellales	0	0	0	0	0	0	0	0	0	0	0	0	0	0	0.00123743	0	0.00127967	0	6.45822e-05	0.0005214	0	6.01012e-05	0	0	0	0	0	0.00195627	2.95622e-05	0.00105348	0	0.000103732	0	0	0.000156777	0	0	0	0	0.00115257	0	0	9.79605e-05	0	5.06134e-05	0.000693521	0.000132794	0	0.000293964
d__Bacteria;p__Firmicutes_A;c__Clostridia;o__Clostridiales;f__Clostridiaceae	0	0.0218663	0.129598	0.144649	0.00806287	0.000736074	0.0268055	0.0811687	0.0209665	0.00641142	0.000183607	0.000177782	0.000172457	0.00640543	0.000465454	0	0.00831124	0	0.000608918	0.00698223	0.000143692	0.0102653	0.00164406	0.000243953	0.000386245	0.042933	0.0115756	0.0505963	0.074881	0.024773	2.28919e-05	0.00300822	0.0853127	0.0023703	0.0212544	0	0.00301848	0	0.0119723	0.00134467	0	0.0792693	0.000783684	8.18783e-05	0.10148	0.030775	0.00575442	0.00217115	0
d__Bacteria;p__Firmicutes_A;c__Clostridia;o__Clostridiales;f__Oxobacteraceae	0	0	0	0	0	0	0	0	0	0	0	0	0	0	0	0	0	0	0	0	0	0	0	0	0	0	0	0	0	0	0	0	0	0	0	0	0	0	0	0	0	0	0	0	0	0	0	0	0
d__Bacteria;p__Firmicutes_A;c__Clostridia;o__Clostridiales;f__unclassified_Clostridiales	0	0	0	0	0	0	0	0	0	0	0	0	0	0	0	0	0	0	0	0	0	0	0	0	0	0	0	0	0	0	0	0	0	0	0	0	0	0	0	4.80238e-05	0	0	0	0	0	0	0	0	0
d__Bacteria;p__Firmicutes_A;c__Clostridia;o__Eubacteriales;f__Anaerofustaceae	0	0	0	0	0	0	7.08203e-05	0	0	0	0	0	0	0	0	0	0	0	0	0	0	0	0	0	0	0	0	0	6.89784e-05	0	0	0	0	0	0	0	0	0.000421113	0	0	0	0	0	0	5.06134e-05	0	0	0	0
d__Bacteria;p__Firmicutes_A;c__Clostridia;o__Eubacteriales;f__Eubacteriaceae	0	0	0	0	0	0	0	0	0	0	0	0	0	0	0	0	0	0	0	0	0	0	0	0	0	0	0	0	0	0	0	0	0	0	0	0	0	0	0	0	0	3.42071e-05	0	0	0	0	0	0	0
d__Bacteria;p__Firmicutes_A;c__Clostridia;o__Eubacteriales;f__Oscillospiraceae	0	0	0	0	0	0	0	0	0	0	0	2.53975e-05	0	0	0	0	0	0	0	0	0	0	0	0	0	0	0	0.000122267	0	0	0	0	0	0	0	0	0	0	0	0	0	0.000114024	0	0	0.00674171	0.00488355	0.000634462	0	0
d__Bacteria;p__Firmicutes_A;c__Clostridia;o__Lachnospirales;f__Anaerotignaceae	0.00185677	0	0	0.000104656	0.00295445	0	0.000141641	0.000684673	0	0.000394549	0	0.00069843	0.000367909	0.00237885	0.000499512	0	0.000804739	9.4969e-05	0	0.000884113	0.000263435	0.000540911	0	0.000939219	0.000204483	0	0.00328981	0.000644681	0	0.000293236	0.000938569	0.000285262	0	0	0.000145578	0	0	0.000215692	0.000823282	0.00152075	3.15076e-05	4.56095e-05	0.000186125	0	0.000313803	7.22418e-05	0.0028477	0.000457862	0.000524022
d__Bacteria;p__Firmicutes_A;c__Clostridia;o__Lachnospirales;f__CAG-274	0.000568637	0.0015538	0.000251623	8.97049e-05	0.00176102	8.73308e-05	0	0	0	0	0	0	0	0.000414662	0	0	0.000118732	0.00617299	0	0	0.000622665	0.0027887	0.00207729	8.53836e-05	0.00479398	0.00595868	0.000643658	0	0.00280841	0	0	0	0	0.0044487	0.000156777	0	0.000134846	0.000318403	0	0	9.45229e-05	0	0	0.00620228	0	0	0	0	0.000907453
d__Bacteria;p__Firmicutes_A;c__Clostridia;o__Lachnospirales;f__Cellulosilyticaceae	0	0	0	0	0	0	0.000354101	0.0011877	0	0	0	0	0	0	0	0	0	0	0	0	0	0	0	0	0	0	0	0.000644681	0	0.00226986	0	0	0	0	0	0	0	0	0	0	0	0	0	0	0.00123497	0.00387216	0	0	0
d__Bacteria;p__Firmicutes_A;c__Clostridia;o__Lachnospirales;f__Defluviitaleaceae	0	0	0	0	0	0	0	0.000279458	0	0	0	0	0	0	0.0015553	0	0	0	0	0	9.57946e-05	0.000156263	0	0	0	7.05169e-05	9.19512e-05	0	0	0	0.000274703	0.000363061	0	0	3.3595e-05	0	0	0	0	0.000304151	0	0	0	0	4.04907e-05	0.000187829	0	0	7.66861e-05
d__Bacteria;p__Firmicutes_A;c__Clostridia;o__Lachnospirales;f__Lachnospiraceae	0.346404	0.325268	0.374126	0.447822	0.37846	0.282153	0.294364	0.18904	0.296784	0.207549	0.148066	0.0499187	0.196981	0.166803	0.218502	0.00319434	0.163362	0.172713	0.102104	0.270119	0.196391	0.284375	0.461659	0.281034	0.359731	0.177185	0.175749	0.271978	0.245189	0.177234	0.0292559	0.0891315	0.148297	0.556741	0.348044	0.415997	0.227839	0.217264	0.283933	0.247787	0.00899018	0.234558	0.107404	0.272849	0.262046	0.0973675	0.225795	0.0985289	0.267724
d__Bacteria;p__Firmicutes_A;c__Clostridia;o__Lachnospirales;f__unclassified_Lachnospirales	0	0	0	0	0	0	0	0	0	0	0	0	0	0	0	0	3.95773e-05	0	0	0	0	0	0	0	0	0	0	0	0	0	0	0	0	0	0	0	0	0	0	8.00397e-05	0	0	0	0	0	0	8.85295e-05	0	0
d__Bacteria;p__Firmicutes_A;c__Clostridia;o__Lutisporales;f__Lutisporaceae	0	0	0	0	0	0	0	0	0	0	0	0	0	0	0	0	0	0	0	0	0	0	0	0	0	0	0	0	0	0	0	0	0	0	0	0	0	0	0	0	0	0	0	0	0	0	0	0	0
d__Bacteria;p__Firmicutes_A;c__Clostridia;o__Monoglobales;f__Monoglobaceae	0	0	0	0	0	0.000611316	0.0017351	0.00131345	0	0	0	0	0	0	0	0	0.000356196	0	0	0	0	0	0	0	0	0.000975484	0	0	2.95622e-05	0	0	0	0	0	0	0	0	0	0	0.00196898	0	0	0	0	0	0	0	0	0.000306745
d__Bacteria;p__Firmicutes_A;c__Clostridia;o__Oscillospirales;f__Acutalibacteraceae	0.015887	0.087013	0.00495697	0.00934426	0.0647504	0.0905745	0.123511	0.104224	0.00123679	0.0091075	0.0023082	0.00373343	0.223378	0.0907672	0.0375315	0	0.0334956	0.0727225	0.00227883	0.0609245	0.0331928	0.0893825	0.0049544	0.180684	0.340929	0.0206027	0.06079	0.0590216	0.0523842	0.0386637	0.00789772	0.0932289	0.0234675	0.128931	0.0588248	0.00328939	0.131994	0.0304742	0.0359467	0.157006	0.00178543	0.0727472	0.051968	0.017348	0.118618	0.0497313	0.0902854	0.00196438	0.0187114
d__Bacteria;p__Firmicutes_A;c__Clostridia;o__Oscillospirales;f__Butyricicoccaceae	0.00233257	0.00768427	0.00592572	0.0119457	0.0196478	0.0103175	0.00920664	0.0014951	0.00179628	0.00197274	0.00481311	0.00040636	0.00373658	0.00236794	0.00135095	0	0.00125328	0.000534201	0.0006735	0.00258433	0.00132915	0.00597406	0.000744271	0.00763573	0.0153476	0.00122229	0.00163469	0.0014672	0.00303505	0.00238933	0.00115604	0.0019709	0.000804954	0.00742618	0.00188132	0.0380753	0.00510342	0.00171527	0.00854031	0.00118459	2.10051e-05	0.00164194	0.0032229	0.012599	0.00350245	0.0017916	0.00404285	0.00382536	0.00380874
d__Bacteria;p__Firmicutes_A;c__Clostridia;o__Oscillospirales;f__CAG-272	0	0	0	0	0	0	0.00237248	0	0	0	0	0	0	0	0.000465454	0	0.00154352	0	0	0	0	4.8081e-05	0	0	5.68008e-05	0	0	0.00121156	4.92703e-05	0.00172683	0	0	0	0	0.000145578	0	0.000114101	0	0	0.0030255	0	9.1219e-05	0	0	0.00056687	0.00161822	0.000457403	0	0.00278626
d__Bacteria;p__Firmicutes_A;c__Clostridia;o__Oscillospirales;f__CAG-382	0	0	0	0	0	0	0	0	0	0	0	0	0	0	0.00152124	0	0	0	0	0	0	0	0	0	2.27203e-05	0	0	0.00060022	0	0.00092315	0	0	0	0	0	0	0	0	0	0	0	0	0	0	3.03681e-05	0.000606831	0	0	0
d__Bacteria;p__Firmicutes_A;c__Clostridia;o__Oscillospirales;f__Oscillospiraceae	0.0125448	0.00272622	0.00032711	0.000702688	0.0117596	0.00440397	0.0503178	0.0127293	0.0108808	0.00933765	0.0110951	0.00264134	0.00358711	0.0239522	0.0646754	0.0447699	0.0422422	0.0298084	0.000618144	0.0167755	0.00825031	0.0209032	0.000399907	0.0164668	0.0016813	0.00659333	0.0475899	0.0265653	0.00777485	0.0971806	0.0182449	0.0153134	0.00113932	0.00116764	0.0350732	0.000333886	0.0165654	0.00917205	0.0215343	0.0536586	0.000504122	0.0234661	0.0107854	0.00540397	0.0304086	0.0736433	0.0473781	0.000457862	0.0132923
d__Bacteria;p__Firmicutes_A;c__Clostridia;o__Oscillospirales;f__QAKW01	0	0	0	0	0	0	0	0	0	0	0	2.53975e-05	0	0	2.27051e-05	0	0	0	0	0	0	0	0	0	0	0	0	0	0	0	0	0	0	0	0	0	0	0	0	0	0	0	0	0	0	4.33451e-05	0	0	0
d__Bacteria;p__Firmicutes_A;c__Clostridia;o__Oscillospirales;f__Ruminococcaceae	0.0569565	0.160296	0.120062	0.0901982	0.290365	0.098559	0.162975	0.0723658	0.07272	0.000937053	0.0280787	0.0752527	0.101129	0.0936808	0.0676384	0.0170283	0.114392	0.194176	0.00760225	0.171008	0.0763842	0.290241	0.0126748	0.311345	0.0586525	0.222399	0.0710578	0.0398702	0.124289	0.0637517	0.18444	0.118747	0.109424	0.0463202	0.116373	0.150718	0.119298	0.017697	0.0991807	0.120908	0.0113638	0.0866239	0.0609902	0.146787	0.0770033	0.122435	0.202334	0.244868	0.16761
d__Bacteria;p__Firmicutes_A;c__Clostridia;o__Oscillospirales;f__UBA644	0	0	0	0	0	0	0.00467414	9.78104e-05	0	0	0	0	0	0.00091662	0.000851441	0	0.0019129	0	0	0	0	0	0	0	0	0	0	0.00176731	0	0.00449629	0	0	0	0	0	0	4.14912e-05	0	0	0.00200099	0	0	0	0	0.00344171	0.000549038	0.000398383	0	6.39051e-05
d__Bacteria;p__Firmicutes_A;c__Clostridia;o__Oscillospirales;f__UBA929	0	0	0	0	0	0	0	0	0	0	0	0.000165084	0	0	0	0	0	0	0	0	0	0	0	0	0	0	0	0	0	0	0	0	0	0	0	0	0	0	0	0	0	0	0	0	0	0	0	0	0
d__Bacteria;p__Firmicutes_A;c__Clostridia;o__Oscillospirales;f__unclassified_Oscillospirales	0	4.23765e-05	0	5.98032e-05	0.000145539	6.23791e-05	0.000283281	0.000209594	0	0	0	0	0	0	0	0	0	2.37423e-05	0	0	0	2.40405e-05	0	6.09883e-05	2.27203e-05	0.000282068	0	0	0	0	0.000743988	0	0	4.67055e-05	0	0	0	0	0.00128948	0.000240119	0	7.98166e-05	0	5.11739e-05	0	0	0.000103284	0	0
d__Bacteria;p__Firmicutes_A;c__Clostridia;o__Peptostreptococcales;f__Anaerovoracaceae	0.00314491	0.00108766	0.000591314	0.000433574	0.00141173	0.000486557	0.000743613	0.00980899	0.00125151	0	3.93443e-05	7.61924e-05	0.000942767	0.00106939	0.00173694	0.00093373	0.00412923	0.00147202	0.000119938	0.00103147	0.000287384	0.00134627	0.000111085	0.000329337	0.000261283	0.00178643	0.000674309	0.00325675	0.000137957	0.00251966	0.00116749	0.00146521	0.000594427	0.000502084	0.00161256	3.70984e-05	0.00119287	0.00311213	0.013728	0.000560278	0.000199548	0.00411626	0.00386944	4.09391e-05	0.00697453	0.000765763	0.00140172	0	0.00189159
d__Bacteria;p__Firmicutes_A;c__Clostridia;o__Peptostreptococcales;f__Filifactoraceae	0	0	0	0	0	0	0	0	0	0	0	0	0	0	0	0	0	0	0	0	0	0	0	0	0	0	0	0	0	0	0	0	0	0	0	0	0	0	0	0	0	0.000114024	0	0	0	0	0	0	0
d__Bacteria;p__Firmicutes_A;c__Clostridia;o__Peptostreptococcales;f__Natronincolaceae	0	0	0	0	0	0	0	0	0	0	0	0	0	0	0	0	0	0	0	0	0	0	0	0	0	0	0	0	0	0	0	0	2.47678e-05	0	0	0	0	0	0	0	0	0	0	0	0	0	0	0	0
d__Bacteria;p__Firmicutes_A;c__Clostridia;o__Peptostreptococcales;f__Peptostreptococcaceae	0.00186838	0.0782411	0.167065	0.0742756	0.0116722	0.0210467	0.0786282	0.0806517	0.0916841	0.00197274	0.00927213	0.00106669	0.0214192	0.0250325	0.0352042	0	0.00765161	0.000462974	0.01645	0.010224	0.00813057	0.0227062	0.322191	0.00373248	0.0173583	0.0427685	0.0122908	0.0527638	0.0454962	0.0182349	0.00203738	0.00946552	0.212384	0.00455379	0.0491831	0.0189944	0.0450076	0.0101478	0.0348655	0.00046423	0.00177493	0.0290077	0.00217472	0.00237447	0.139238	0.0309773	0.047924	0.00555342	0.0321954
d__Bacteria;p__Firmicutes_A;c__Clostridia;o__Peptostreptococcales;f__unclassified_Peptostreptococcales	0	0	0	4.48524e-05	0	4.99033e-05	0.000194756	4.19188e-05	0	0	0	0	0	0	0	0	0	0	0	0	0	0	0	0	0	0	0	6.66911e-05	0	0.00036926	0	0	2.47678e-05	0	0	0	9.33552e-05	0	0	0	0	0.000205243	0	0	0	0	2.95098e-05	0	0
d__Bacteria;p__Firmicutes_A;c__Clostridia;o__SK-Y3;f__SK-Y3	0	0	0	0	0	0	0	0	0	0	0	0	0	0	0	0	0	0	0	0	0	0	0	0	0	0	0	0	0	0	0	0	0	0	0	0	0	0	0	0	0	0	0	0	0.00052638	0	0	0	0
d__Bacteria;p__Firmicutes_A;c__Clostridia;o__Saccharofermentanales;f__DTU023	0	0	0	0	0	0	0	0	0	0	0	0	0	0	0	0	0	0	0	0	0	0	0	0	0	0	0	0	0	0	0	0	0	0	0	0	0	0	0	0	0	0.000923593	0	0	4.04907e-05	0	0	0	0
d__Bacteria;p__Firmicutes_A;c__Clostridia;o__Saccharofermentanales;f__Fastidiosipilaceae	0	0	0	0	0	0	0	0	0	0	0	0	0	0	0	0	0	0	0	0	0	0	0	0	0	0	0	0	0	0	0	0	0	0	0	0	0	0	0	0	0	0.000558717	0	0	0	0	0	0	0
d__Bacteria;p__Firmicutes_A;c__Clostridia;o__Saccharofermentanales;f__UBA5734	0	0	0	0	0	0	0	0	0	0	0	0	0	0	0	0	0	0	0	0	0	0	0	0	0	0	0	0	0	0	0	0	0	0	0	0	0	0	0	0	0	2.28048e-05	0	0	0	0	0	0	0
d__Bacteria;p__Firmicutes_A;c__Clostridia;o__TANB77;f__CAG-508	0.000243701	0	3.77434e-05	0	0	0	0.0254245	0.0995291	0.000426985	0	0	0.000546046	0	0.000403749	0.0314692	0.0324348	0.0150658	0	0.000452075	0.0473341	0.0255532	4.8081e-05	0.000111085	7.31859e-05	5.68008e-05	9.40225e-05	0.000296287	0.0430269	0.0492013	0.156827	0.00131629	0	0.000346749	0	0.000302355	0	0.0359003	8.21684e-05	0.00381884	0.00654725	0.00800294	0.000843776	0.000127349	0	0.033	0.00666069	0.0158173	0	0.0162958
d__Bacteria;p__Firmicutes_A;c__Clostridia;o__Tissierellales;f__Peptoniphilaceae	5.80242e-05	0	0	2.99016e-05	4.36618e-05	0	0	0.000405215	0.000117789	0	0.000721311	0.0010286	0	0	0.0011239	0	5.27698e-05	8.30979e-05	0	0.000906783	2.39487e-05	0	0.00128859	0	0.000181762	0.00848553	0	0.000377916	0	0	0	0	0.000111455	0.000163469	0	4.94645e-05	0	0.00019515	0	0	0.000136533	0.0590301	0	0	0.000192331	0.0017338	0.000132794	0	6.39051e-05
d__Bacteria;p__Firmicutes_A;c__Clostridia;o__Tissierellales;f__Tepidimicrobiaceae	0	0	0	0	0	0	0	0	0	0	0	0	0	0	0	0	0	0	0	0	0	0	0	0	0	0	0	0	0	0	0	0	0	0	0	0	0	0	0	0	0	0	0	0	0	0	0	0	0
d__Bacteria;p__Firmicutes_A;c__Clostridia;o__Tissierellales;f__unclassified_Tissierellales	0	0	0	0	0	0	0	0	0	0	0	0	0	0	0	0	0	0	0	0	0	0	0	0	0	0	0	0	0	0	0	0	0	0	0	0	0	0	0	0	0	2.28048e-05	0	0	0	0	0	0	0
d__Bacteria;p__Firmicutes_A;c__Clostridia;o__UBA1381;f__UBA1381	0.000568637	0.0122044	0.00465502	0.0064139	0.00676757	0.00145967	0.019812	0.0114159	0.0201714	0.000197274	0	5.07949e-05	0.0578537	0.000491047	0.00416638	0	0.00155671	2.37423e-05	0.000110712	0.00610945	0.00584347	0.00992872	0.000955333	0.00605003	0.0135754	0.0130691	0.000694742	0.000844754	0.013707	0.00321474	0.00360548	0	0.0035418	0.00100417	0.00482648	0.0710187	0.0229031	0.000431384	0.00393787	0.00421009	0.000157538	0.000558717	0.000656335	0	0.0020954	0.000303416	0.00188863	0	0.00169988
d__Bacteria;p__Firmicutes_A;c__Clostridia;o__unclassified_Clostridia;f__unclassified_Clostridia	0	5.6502e-05	6.29057e-05	0.000194361	0.000101877	3.74275e-05	0.000743613	0.000363296	0.00016196	0	2.62295e-05	0.000863514	6.8983e-05	0.000196419	0.000408692	9.82873e-05	0.000263849	0	0	0	0	0.000156263	0	0.000134174	0.000124962	0	0	0.000333456	0.000108395	9.77453e-05	0.000286149	7.77988e-05	0	0	0.000649503	0.000111295	3.11184e-05	0	0.000714172	0.000656326	0	3.42071e-05	0.00239024	0	0.000283435	0.000866902	0.000118039	0	0.000140591
d__Bacteria;p__Firmicutes_A;c__unclassified_Firmicutes_A;o__unclassified_Firmicutes_A;f__unclassified_Firmicutes_A	0	0	0	0	0	0	0	0	0	0	0	0	0	0	0	0	0	0	0	0	0	0	0	0	0	0	0	0	0	0	0	0	0	0	0	0	0	0	0	0	0	0	0	0	0	0	0	0	0
d__Bacteria;p__Firmicutes_B;c__Dehalobacteriia;o__Dehalobacteriales;f__Dehalobacteriaceae	0	0	0	0	0	0	0.000371806	0.000363296	0	0	0	0	0	0	0.000317871	0	0.000184694	0	0	0	0	0	0	0	0	0	0	0.000678026	0	0.000760242	0	0	0	0	0.000223967	0	0	0	0	0.000528262	0	5.70119e-05	0	0	0.0011135	0.000245622	0	0	5.11241e-05
d__Bacteria;p__Firmicutes_B;c__Desulfitobacteriia;o__Desulfitobacteriales;f__Desulfitobacteriaceae	0	0	0	0	0	0	0	0	0	0	0	0	0	0	0	0	0	0	0	0	0	0	0	0	0	0	0	0	0	0	0	0	0	0	0	0	0	0	0	0	0	0	0	0	0	0	0	0	0
d__Bacteria;p__Firmicutes_B;c__Desulfitobacteriia;o__Desulfitobacteriales;f__Syntrophobotulaceae	0	0	0	0	0	0	0	0	0	0	0	0	0	0	0	0	0	0	0	0	0	0	0	0	0	0	0	0	5.91244e-05	0	0	0	0	0	0	0	0	0	0	0	0	0	0	0	0.000435276	0	0	0	0
d__Bacteria;p__Firmicutes_B;c__Peptococcia;o__Peptococcales;f__BICA1-8	0	0	0	0	0	0	0.000177051	0	0	0	0	0	0	0	0	0	0	0	0	0	0	0	0	0	0	0	0	0	0	0	0	0	0	0	0	0	0	0	0	0	0	0	0	0	0	0	0	0	0
d__Bacteria;p__Firmicutes_B;c__Peptococcia;o__Peptococcales;f__Peptococcaceae	0	0	0	0	0	0	0	6.98646e-05	0	0	0	0	0	0	0.000147583	0	9.23471e-05	0	0	0	0	0	0	0	0	0.000728675	0	0.000144497	0	6.51636e-05	0	0	0	0	0	0	0	6.16263e-05	0	0	0	0.000421888	0	0	0	0.00088135	7.37746e-05	0	5.11241e-05
d__Bacteria;p__Firmicutes_B;c__unclassified_Firmicutes_B;o__unclassified_Firmicutes_B;f__unclassified_Firmicutes_B	0	0	0	0	0	0	0	0	0	0	0	0	0	0	0	0	0	0	0	0	0	0	0	0	0	0	0	0	0	0	0	0	0	0	0	0	0	0	0	0	0	0	0	0	0	0	0	0	0
d__Bacteria;p__Firmicutes_C;c__Negativicutes;o__Acidaminococcales;f__Acidaminococcaceae	0.01439	0.000593271	2.51623e-05	0.000463475	0.0066948	0.000848356	0.00184133	4.19188e-05	0.0235873	0	3.93443e-05	0.000165084	3.44915e-05	0	0.00506323	0	0.0043535	0.00021368	1.84521e-05	0.0005214	0	0.00098566	0.000277713	0.000927021	0.000874732	2.35056e-05	0.000132818	0.00655796	1.97081e-05	0.000119467	0	0	6.19195e-05	0.00112093	0.0225198	0	0.00243761	0.00204394	0	0.0231475	0.00154387	0.000581521	0	0	0.00444386	0.000939144	0.00218373	0	0.00590483
d__Bacteria;p__Firmicutes_C;c__Negativicutes;o__Acidaminococcales;f__Succinispiraceae	0	0	0	0	0	0	0	0	0	0	0	0	0	0	0	0	0	0	0	0	0	0	0	0	0	0	0	0	0	0	0	0	0	0	0	0	0	0	0	0	0	0	0	0	0	0	0	0	0
d__Bacteria;p__Firmicutes_C;c__Negativicutes;o__Acidaminococcales;f__unclassified_Acidaminococcales	0	0	0	0	0	0	0	0	0	0	0	0	0	0	0	0	0	0	0	0	0	0	0	0	0	0	0	0	0	0	0	0	0	0	0	0	0	0	0	0	0	0	0	0	0	0	0	0	0
d__Bacteria;p__Firmicutes_C;c__Negativicutes;o__Selenomonadales;f__Selenomonadaceae	0.0113959	0.00234483	0	0	0	0.0426174	0	0	8.83418e-05	0	0.000144262	0.164309	0.00143715	0.000120034	0.00316736	0	0.00246699	0.00134144	0.552916	4.53391e-05	0	1.20202e-05	0.0235167	0	0	0.000141034	0	0	0	0	0	3.88994e-05	0.0156409	0.0411359	0	0	0.000394166	0	0	3.20159e-05	0	0	0	2.04696e-05	0.000354294	0	0	0	0.0113112
d__Bacteria;p__Firmicutes_C;c__Negativicutes;o__Veillonellales;f__Dialisteraceae	0.000371355	0.00555132	5.03246e-05	0.00116616	0.00378402	0.0279833	0.00901188	0.160102	0.0021791	0.229414	0.00211148	0.00563824	9.19773e-05	0.0164446	0.000465454	0.352237	0.0126779	0.00052233	0.000166069	0.00108814	0.00459814	0	0.000477666	0.0220777	0.000306724	0.00123405	0.0177977	0.00062245	0.00416827	0.0166602	0	0.0253105	0.0964954	0	0.00574475	0.00782776	0.228689	0.000225963	0.00399738	0	7.35178e-05	0.00291901	0.0273016	0.0747651	0.00692392	0.152849	0.00531177	0.00861076	0.0262139
d__Bacteria;p__Firmicutes_C;c__Negativicutes;o__Veillonellales;f__Megasphaeraceae	0.00035975	0	0	0	0	0	0.000601972	6.98646e-05	0.0210106	0.000180835	0.000170492	0	0	0	0.00971778	0	0	0	0	0	0	0	0	0	0	0.000329079	0	0	0.000305476	0	0	0	0.00219195	0.000233528	0.00109744	0	0.00385868	0	0	0	0	0	0	0.000133052	0	0	0	0.00425369	0.0143275
d__Bacteria;p__Firmicutes_C;c__Negativicutes;o__Veillonellales;f__Negativicoccaceae	0	0	0	0	0	0	0	0	0	0	0	0	0	0	4.54102e-05	0	0	0	0	0	0	0	0	0	0	0	0	0	0	0	0	0	0	0	0	0	0	0	0	0	0	0.000148231	0	0	0	0	0	0	0
d__Bacteria;p__Firmicutes_C;c__Negativicutes;o__Veillonellales;f__Veillonellaceae	0.00605772	0.0159336	0.00167329	0.00137547	0.000305632	0.000486557	8.85253e-05	0.000349323	0.000736182	0.024199	0.123672	0	0.000379406	4.36486e-05	0.000124878	7.37155e-05	0	0	2.76781e-05	0.000113348	0.00180812	3.60607e-05	0.00383244	0.00626959	0.00073841	9.40225e-05	0	0.00224527	0.00228614	7.60242e-05	0	0.267343	0.00506502	0.00166972	0.00356107	0.00703633	0.000757214	0	0.000436439	0.000896445	0.00273066	0.000877983	0.000499598	0.13687	0.0015184	0.00275964	0.000472157	0.334461	0.00194272
d__Bacteria;p__Firmicutes_C;c__Negativicutes;o__Veillonellales;f__unclassified_Veillonellales	0	0	0	0	0	0	0	0	0	0	0	0	0	0	0	0	0	0	0	0	0	0	0	0	0	0	0	0	0	0	0	0	0	0	0	0	0	0	0	0	0	0	0	0	0	0	0	4.43092e-05	0
d__Bacteria;p__Firmicutes_C;c__Negativicutes;o__unclassified_Negativicutes;f__unclassified_Negativicutes	0	0	0	0	0	0	0	2.79458e-05	0	0	0	0	0	0	0	0	0	0	0	0	0	0	0	0	0	0	0	0	0	0	0	0	0	0	0	0	0	0	0	0	0	0	0	0	0	0	0	0	0
d__Bacteria;p__Firmicutes_D;c__Bacilli;o__Acholeplasmatales;f__Acholeplasmataceae	0	0	0	0	0	0	0	0	0	0	0	0	0	0	0	0	0	0	0	0	0	0	0	0	0	0	0	0	0	0	0	0	0	0	0	0	0	0	0	0	0	0	0	0	0	0	0	0	0
d__Bacteria;p__Firmicutes_D;c__Bacilli;o__Acholeplasmatales;f__UBA5453	0	0	0	0	0	0	0	0	0	0	0	0	0	0	0	0	0	0	0	0	0	0	0	0	0	0	0	0	0	0	0	0	0	0	0	0	0	0	0	0	0	0	0	0	0	0	2.95098e-05	0	0
d__Bacteria;p__Firmicutes_D;c__Bacilli;o__Bacillales_A;f__Planococcaceae	0	0	0	0	0	0	0	0	0	0	0	0	0	0	0	0	0	0	0	5.66739e-05	0	0	0	0	0	2.35056e-05	0	0	0	0	0	0	0	0	0	0	0	0	0	0	0	0	0	0	0	0	0	0	0
d__Bacteria;p__Firmicutes_D;c__Bacilli;o__Bacillales_B;f__Anoxybacillaceae	0	0	0	0	0	0	7.08203e-05	0	0	0	0	0	0	0	0	0	0	0	0	0	0	0	0	0	0	0	0	0	0	0	0	0	0	0	0	0	0	0	0	0	0	0	0	0	0	0	0	0	0
d__Bacteria;p__Firmicutes_D;c__Bacilli;o__Bacillales_B;f__Bacillaceae_G	0	0	0	0	0	0	0	0	0	0	0	0	0	0	0	0	0	0	0	0	0	0	0	0	0	0	0	0	0	0	0	0	0	0	0	0	0	0	0	0	0	0	0	0	0	0	0	0	0
d__Bacteria;p__Firmicutes_D;c__Bacilli;o__Bacillales_B;f__Bacillaceae_H	0	0	0	0	0	0	0	0	0	0	0	0	0	0	0	0	0	9.4969e-05	0	3.40044e-05	0	0	0	0	0	0	0	0	0	0	0	0	0	0	7.83883e-05	0	0	0	0	0	0	0	0	0	0	0	0	0	0
d__Bacteria;p__Firmicutes_D;c__Bacilli;o__Bacillales_B;f__DSM-1321	0	0	0	0	0	0	0	0	0	0	0	0	0	0	0	0	0	0	0	0	0	0	0	0	0	0	0	0	0	0	0	0	0	0	0	0	0	0	0	0	0	0	0	0	0	0	0	0	0
d__Bacteria;p__Firmicutes_D;c__Bacilli;o__Bacillales_B;f__DSM-18226	0	0	0	0	0	0	0	0	0	0	0	0	0	0	0	0	0	0	0	0	0	0	0	0	0	0	0.000214553	0	0	0	0	0	0	0	0	0	0	0	0	0	0	0	9.79605e-05	0	0	0	0	0	0
d__Bacteria;p__Firmicutes_D;c__Bacilli;o__Bacillales_D;f__Amphibacillaceae	0	0	0	0	0	0	0	0	0	0	0	0	0	0	0	0	0	0	0	0	0	0	0	0	0	0	0	0	0	0	0	0	0	0	0	0	0	0	0	0	0	0	0	0	0	2.88967e-05	0	0	0
d__Bacteria;p__Firmicutes_D;c__Bacilli;o__Bacillales_G;f__Fictibacillaceae	0	0	0	0	0	0	0	0	0	0	0	0	0	0	0	0	0	0	0	0	0	0	0	0	0	0	0	0	0	0	0	0	0	0	0	0	0	0	6.94334e-05	0	0	0	0	0	0	0	0	0	0
d__Bacteria;p__Firmicutes_D;c__Bacilli;o__Erysipelotrichales;f__Coprobacillaceae	0.00806536	0.0152697	0.0199537	0.0280328	0.00832484	0.00283201	0.000920664	0.00192826	0.0165199	0.00172615	0.0120787	0.00111749	0.0291223	0.000163682	0.0461481	0	0.00965686	0.00992426	0.00988108	0.00754897	0.00875323	0.00431527	0.0378134	0.00190283	0.0181308	0.00357286	0.00643658	0.0142052	0.000413871	0.00535427	0	0.00199684	0.00502786	0.0632276	0.0053528	0.0307793	0.00283177	0.00652212	0.0427908	0.0351214	0.000441107	0.0114936	0.0271155	0.00299879	0.00100215	0.000476796	0.00520849	0.00054648	0.0584093
d__Bacteria;p__Firmicutes_D;c__Bacilli;o__Erysipelotrichales;f__Erysipelotrichaceae	0.000812338	0.000240133	0.000490665	0.000627934	0.00248872	0.000374275	3.54101e-05	0.000866321	0.005168	0.00284404	0.0180459	0	0.000206949	0.000480134	0.0282792	0.00260461	0.00043535	0.00157886	0.000378267	0.000351378	0.000299358	0.000697174	0.000722054	0.000512301	0.000113602	0.000517124	0.00022477	0.000411262	0.000886866	0.000662496	0.00432658	0.00233396	0.000383901	0.000350291	0.00026876	0.00519378	9.33552e-05	0.00331755	0.0152555	0.0052506	0.000325579	0.000353474	0.00275269	0.000388922	0.000323926	0.000679073	0.0010476	0.000502171	0.00104804
d__Bacteria;p__Firmicutes_D;c__Bacilli;o__Exiguobacterales;f__Exiguobacteraceae	0	0	0	0	0	0	0	0	0	0	0	0	0	0	0	0	0	0	0	0	0	0	3.33256e-05	0	0	0	0	0	0	0	0	0	0	0	0	0	0	0	0	0	0	0	0	0	0	0	0	0	0
d__Bacteria;p__Firmicutes_D;c__Bacilli;o__Haloplasmatales_A;f__Turicibacteraceae	0	0.00139842	0.0143425	0.00161469	0	0.0014971	0.00483348	0.00755935	0.000220855	0.0069868	0.00650492	0	0.0196601	0.000720202	0.000283814	0	2.63849e-05	3.56134e-05	0.000101486	0.00876179	0.00100584	0.00234395	0.000133302	0.000109779	0.000272644	0.00266789	0.00022477	0.00288995	7.88325e-05	0.00406186	2.28919e-05	0	0.0239133	0.000303586	5.59917e-05	0	0.000103728	0	0	0	0.000147036	0.000102621	0	0	0.0295076	0.00775877	0.0331986	0.000192007	0.00146982
d__Bacteria;p__Firmicutes_D;c__Bacilli;o__Lactobacillales;f__Aerococcaceae	0.00035975	0.000367263	0.00044034	0.000134557	0.000189201	0.00014971	0	9.78104e-05	0	4.93186e-05	0.000131148	0.000736527	0.00016096	0	0.000113525	0	0.000118732	0.00010684	0.000101486	0	0	0.000144243	0.00097755	6.09883e-05	7.95211e-05	0	0	0	0	5.4303e-05	0	0.000531625	0.000470588	0	0	0.000272055	0.000176338	0.000133524	2.97572e-05	0	0.000945229	0.000114024	0	0.000296809	5.06134e-05	0	0	0	0.000396212
d__Bacteria;p__Firmicutes_D;c__Bacilli;o__Lactobacillales;f__Carnobacteriaceae	0	0	0	0	0	0	0	0	0	0	0	0	0	0	0	0	0	0	0	0	0	0	0	0	0	0	0	0	0	0	0	0	0	0	0	0	0	0	0	0	0	0	4.89802e-05	0	0	0	0	0	0
d__Bacteria;p__Firmicutes_D;c__Bacilli;o__Lactobacillales;f__Enterococcaceae	0.000533822	0.00142667	5.03246e-05	0	0.0022413	0	0	9.78104e-05	0.0089078	0	0	0.0010032	0	0.000109121	0.00997888	0.00756813	0	0	0.000894925	0.000147352	2.39487e-05	0	0.000155519	0	0	0.000270315	0.000296287	0	0	6.51636e-05	0.010496	0	4.95356e-05	2.33528e-05	0	0	0	0	0.00123988	0	4.20102e-05	0.00125426	7.83684e-05	6.14087e-05	0	0	0	0	0
d__Bacteria;p__Firmicutes_D;c__Bacilli;o__Lactobacillales;f__Lactobacillaceae	0.000394564	0	0.00657994	0.0132763	0.00320186	0.00540203	3.54101e-05	0.00416393	0.00880474	8.21976e-05	0.0187803	0.000736527	0.00312723	0.029692	0.0142815	0	5.27698e-05	0.0800708	0.00282316	0.000181357	0.00138902	0.00746457	4.44341e-05	0.00236634	0	0.00211551	0.000296287	0.0253537	0.00454272	0.00307355	0.0147539	0.0128368	0.0069969	0.00133111	0.0256666	0.000210224	0.000560131	0.116402	0.00675488	0.000272135	0.00258363	0.0019384	0.00171431	0.0002354	0.00102239	0.000404554	4.42648e-05	0.0740998	0.000907453
d__Bacteria;p__Firmicutes_D;c__Bacilli;o__Lactobacillales;f__Listeriaceae	0	0	0	0	0	0	0	0	0	0	0	0	0	0	0	0	0	0	0	0	0	0	0	0	0	0	0	0	0	0	0	0	0	0	0	0	0	0	0	0	0	0	0	0	0	0	0	0	0
d__Bacteria;p__Firmicutes_D;c__Bacilli;o__Lactobacillales;f__Streptococcaceae	0.00381799	0.0274035	0.004806	0.00466465	0.00451172	0.0123386	0.000159346	0.00258499	0.00117789	0.0062799	0.00103607	0.0238228	0.00780657	0.000949357	0.00104443	0	0.00108178	0.00136518	0.00286007	0.00236897	0.00706485	0.00221172	0.0110419	0.00709903	0.00107921	0.00877935	0.00111363	0.0323341	0.00201023	0.00117294	0	0.136278	0.0207183	0.0354028	0.0111983	0.0298148	0.00819451	0.00218773	0.000178543	0.00160079	0.0116053	0.0142302	0.000244901	0.0124353	0.0124712	0.000158932	0.00413138	0.0697723	0.00520188
d__Bacteria;p__Firmicutes_D;c__Bacilli;o__Lactobacillales;f__Vagococcaceae	0	0	5.03246e-05	0	0	0	0	0	0	0	0	0	0	0	0	0	0	0	0	0	0	0	0	0	0	0	0	0	0	0	0	0	0	0	0	0	0	0	0	0	0	0	0	0	0	0	0	0	0
d__Bacteria;p__Firmicutes_D;c__Bacilli;o__Lactobacillales;f__unclassified_Lactobacillales	0	4.23765e-05	0	0	0	0	0	0	0	0	0	0	0	0	0	0	0	0	0	0	0	0	0	0	0	0	0	0	0	0	0	0	0	0	0	0	0	0	0	0	0	0	0	0	0	0	0	0.000118158	0
d__Bacteria;p__Firmicutes_D;c__Bacilli;o__ML615J-28;f__CAG-313	0	0	0	0	0	0	0	0	0	0	0	0	0	0	0	0	0	0	0	0	0	0	0	0	0	0	0	0	0	0	0	0	0	0	0	0	0	0	0	0.000720357	0	0	0	0	0	0	0	0	0
d__Bacteria;p__Firmicutes_D;c__Bacilli;o__Paenibacillales;f__NBRC-103111	0	0	0	0	0	0	0	0	0	0	0	0	0	0	0	0	0	0	0	0	0	0	0	0	0	0	0	0	0	0	0	0	0	0	0	0	0	0	0	0	0	0	0	0	0	0	0	0	0
d__Bacteria;p__Firmicutes_D;c__Bacilli;o__Paenibacillales;f__Paenibacillaceae	0	0	0	0	0	0	0	0	0	0	0	0	0	0	0	0	0	0	0	0	0	0	0	0	0	0	0	0	0	0	2.28919e-05	0	0	0	0	0	0	0	0	0	0	0	0	0	0	0	0	0	0
d__Bacteria;p__Firmicutes_D;c__Bacilli;o__RF39;f__UBA660	0	0	0	0	0	0	0.00499283	0.0414157	0.000382815	0	0	0.00030477	0.0016211	0	0.0589197	0	0.0089049	0	4.61301e-05	5.66739e-05	0.000203564	0	8.88682e-05	0	0	9.40225e-05	0	0.0267987	0.000433579	0.0444198	0	0	2.47678e-05	3.50291e-05	0.0157337	0	0.0211605	0.000133524	0	0.0292945	0.000934727	0.0156555	0	4.09391e-05	0.040845	0.00991158	2.95098e-05	0	0.0296775
d__Bacteria;p__Firmicutes_D;c__Bacilli;o__RFN20;f__CAG-288	0	0	0	0	0	0	0	0	0	0	0	0	0	0	0	0	0	0	0	0	0	0	0	0	0	0	0	0	0	0	0	0	0	0	0	0	0	0	0	0	0	0	0	0	0	5.77934e-05	0	0	0
d__Bacteria;p__Firmicutes_D;c__Bacilli;o__Staphylococcales;f__Gemellaceae	0.00031333	8.47529e-05	0	0.000134557	0	6.23791e-05	0	0	0	0	0.000262295	0	0.000275932	0	0.000102173	0	0	0.000166196	0	0	0	0.000360607	0.000211062	8.53836e-05	0	7.05169e-05	0	0	7.88325e-05	0	0	5.18659e-05	0.000148607	0	0	2.47323e-05	0	3.08132e-05	0	3.20159e-05	9.45229e-05	9.1219e-05	0	5.11739e-05	0	0	0	0	5.11241e-05
d__Bacteria;p__Firmicutes_D;c__Bacilli;o__Staphylococcales;f__Salinicoccaceae	8.12338e-05	0	0	0	0	0	0	0	0	0	0	0	0	0	0	0	0	0	0	0	0	0	0	0	0	0	0	0	0	0	0	0	0	0	0	0	0	0	0	0	0	0	0	0	0	0	0	0	0
d__Bacteria;p__Firmicutes_D;c__Bacilli;o__Staphylococcales;f__Staphylococcaceae	5.80242e-05	5.6502e-05	8.8068e-05	4.48524e-05	5.82157e-05	0	0	0	0	0	0	0	3.44915e-05	0	0	0	0.000263849	0	0	0	0	0	0	0	2.27203e-05	0	0	6.66911e-05	0	3.25818e-05	0.00070965	0	0	0.000151793	0	0	0	7.18974e-05	0	0	9.45229e-05	0.00188139	0	0	0	0	0	0	0
d__Bacteria;p__Firmicutes_D;c__Bacilli;o__Tepidibacillales;f__Tepidibacillaceae	0	0	0	0	0	0	0	0	0	0	0	0	0	0	0	0	0	0	0	0	0	0	0	0	0	0	0	0	0	0	0	0	0	0	0	0	0	0	0	0	0	0	0	0	0	0	0	0	0
d__Bacteria;p__Firmicutes_D;c__Bacilli;o__Tumebacillales;f__Tumebacillaceae	0	0	0	0	0	0	0	0	0	0	0	0	0	0	0	0	0	0	0	0	0	0	0	0	0	0	0	0	0	0	0	0	0	0	0	0	0	0	0	0	4.20102e-05	0	0	0	0	0	0	0	0
d__Bacteria;p__Firmicutes_D;c__Bacilli;o__unclassified_Bacilli;f__unclassified_Bacilli	0	0	0	0	0	0	3.54101e-05	0	0.000103065	4.93186e-05	2.62295e-05	0.000380962	0	0	0	0.00127774	0	2.37423e-05	0	0	0	0	0	0	0	0	0	0	0	0	0	0	0	0	0	2.47323e-05	0	0	0	0	0	0	0	0	0	4.33451e-05	0	0	0
d__Bacteria;p__Firmicutes_E;c__Thermaerobacteria;o__Thermaerobacterales;f__Thermaerobacteraceae	0	0	0	0	0	0	0	0	0	0	0	0	0	0	0	0	0	0	0	0	0	0	0	0	0	0	0	0	0	0	0	0	0	0	0	0	0	0	0	0	0	0	0	0	0	0	0	0	0
d__Bacteria;p__Firmicutes_G;c__Limnochordia;o__DTU010;f__DTU012	5.80242e-05	5.6502e-05	0	0	0	0.000124758	0	0	0	0	0	0	0	0	0	0	0	0	0	0	0	0	0	0	0	0	0	0	0	2.17212e-05	0	6.48323e-05	0	0	7.83883e-05	0	0	3.08132e-05	0	0	3.15076e-05	2.28048e-05	3.91842e-05	0	3.03681e-05	4.33451e-05	0	7.38487e-05	8.94672e-05
d__Bacteria;p__Firmicutes_G;c__SHA-98;o__DTU014;f__DTU014	0	0	0	0	0	0	0	0	0	0	0	0	0	0	0	0	0	0	0	0	0	0	0	0	0	0	0	4.44607e-05	0	9.77453e-05	0	0	0	0	0	0	0	0	0	0.000432214	0	0	0	0	0	0	0	0	0
d__Bacteria;p__Firmicutes_G;c__UBA4882;o__UBA8346;f__UBA8346	0	0	0	0	0	0	0	0	0	0	0	0	0	0	0	0	0	0	0	0	0	0	0	0	0	0	0	0	0	0	0	0	0	0	0	0	0	0	0	0	0	0	0	0	0	0	0	0	0
d__Bacteria;p__Fusobacteriota;c__Fusobacteriia;o__Fusobacteriales;f__Fusobacteriaceae	0.000301726	0.00015538	0	0	0	9.98066e-05	0	0	2.94473e-05	0.000147956	0	0.0130543	0	0	0	0	0	0	0	0	0	0	0	0	0	0	0	0	0	0	0	9.07653e-05	6.19195e-05	0	0	7.41968e-05	0	0	0	0	0	0	0	0.000307044	0	0.0017627	0.000250834	5.9079e-05	0
d__Bacteria;p__Fusobacteriota;c__Fusobacteriia;o__Fusobacteriales;f__Leptotrichiaceae	0	0	0	0	0	0	0	0	0	0	0	0	0	0	0	0	0.000461735	0	0	0	0	0	0	0	0	0	0	0	0	0	0	0	0	0	0	0	0	0	0	6.40318e-05	0	0	0	0.000163757	0	0	0	0	0
d__Bacteria;p__Gemmatimonadota;c__Gemmatimonadetes;o__Gemmatimonadales;f__GWC2-71-9	0	0	0	0	0	0	0	0	0	0	0	0	0	5.45607e-05	0	7.37155e-05	0	0	0	0	0	0	0	0	0	0	0	4.44607e-05	0	5.4303e-05	0.000812664	0	2.47678e-05	0	0	0	0	0	0	0	0	0	0	0	0	0	0	0	0
d__Bacteria;p__Gemmatimonadota;c__Gemmatimonadetes;o__Gemmatimonadales;f__Gemmatimonadaceae	0.000104443	0	0	0	0	0	0	0	0	3.28791e-05	2.62295e-05	0.000292071	0	0	0	0	0	0	0	0	4.78973e-05	0	2.2217e-05	0	0	4.70113e-05	0	3.33456e-05	0	0	0.000492177	0	0	3.50291e-05	0	0	0	0	0	4.80238e-05	0	0	0	0	0	0	4.42648e-05	4.43092e-05	0
d__Bacteria;p__Gemmatimonadota;c__Gemmatimonadetes;o__Longimicrobiales;f__Longimicrobiaceae	0	0	0	0	0	0	0	0	0	0	0	0	0	0	0	0	0.00010554	0	0	0	0	0	0	0	0	0	0	0	0	0	5.72298e-05	0	0	0	0	0	0	0	0	0	0	0	0	0	0	0	0	0	0
d__Bacteria;p__Gemmatimonadota;c__Gemmatimonadetes;o__Longimicrobiales;f__RSA9	0	0	0	0	0	0	0	0	0	0	0	0	0	0	0	0	0	0	0	0	0	0	0	0	0	0	0	0	0	0	0	0	0	0	0	0	0	0	0	0	0	0	0	0	0	0	0	0	0
d__Bacteria;p__Marinisomatota;c__Marinisomatia;o__Marinisomatales;f__Marinisomataceae	0	0	0	0	0	0	0	0	0	0	0	0	0	0	0	0	0	0	0	0	0	0	0	0	0	0	0	0	0	0	0	0	0	0	0	0	0	0	1.98381e-05	0	0	0	0	0	0	0	0	0	0
d__Bacteria;p__Methylomirabilota;c__Methylomirabilia;o__Rokubacteriales;f__CSP1-6	0	0	0	0	0	0	0	0	0	0	0	0	2.29943e-05	0	0	0	0	2.37423e-05	0	0	0	0	0	0	0	0	0	0	0	0	0	0	0	0	0	0	0	0	0	0	0	0	0	0	0	0	0	0	0
d__Bacteria;p__Myxococcota_A;c__Myxococcia;o__Myxococcales;f__Anaeromyxobacteraceae	0	0	0	0	0	0	0	0	0	0	0	0	0	0	0	0	0	0	0	0	0	0	0	0	0	0	0	0	0	0	0	0	0	0	0	0	0	0	0	0	0	0	0	0	0	0	0	0	0
d__Bacteria;p__Myxococcota_A;c__Myxococcia;o__Myxococcales;f__Myxococcaceae	0	0	0	0	0	0	0	0	0	0	0	0	0	0	0	0	0	0	0	0	0	0	0	0	0	0	0	0	0	0	0	0	0	0	0	0	0	0	0	0	0	0	0	0	0	0	0	0	0
d__Bacteria;p__Myxococcota_A;c__Polyangia;o__Haliangiales;f__Haliangiaceae	0	0	0	0	0	0	0	0	0	0	0	0	0	0	0	0	0	0	0	0	0	0	3.33256e-05	0	0	0	0	0	0	0	0.000297595	0	0	0	0	0	0	0	0	0	0	0	0	0	0	0	0	0	0
d__Bacteria;p__Myxococcota_A;c__Polyangia;o__Nannocystales;f__Nannocystaceae	0	0	0	0	0	0	0	0	0	0	0	0	0	0	0	0	0	0	0	0	0	0	0	0	0	0	0	0	0	0	0	0	0	0	0	0	0	0	0	0	0	0	0	0	0	0	0	0	0
d__Bacteria;p__Myxococcota_A;c__Polyangia;o__Palsa-1104_A;f__Fen-1088	0	0	0	0	0	0	0	0	0	0	0	0	0	0	0	0	0	0	0	0	0	0	0	0	0	0	0	0	0	0	0	0	0	0	0	0	0	0	0	0	0	0	0	0	0	0	0	0	0
d__Bacteria;p__Myxococcota_A;c__Polyangia;o__Polyangiales;f__Polyangiaceae	0	0	0	0	0	0	0	0	0	0	0	0	0	0	0	0	0	0	0	0	0	0	0	0	0	0	0	0	0	0	0	0	0	0	0	0	0	0	0	0	0	0	0	0	0	0	0	0	0
d__Bacteria;p__Myxococcota_A;c__UBA796;o__UBA796;f__GCA-2862545	0	0	0	0	0	0	0	0	0	0	0	0	0	0	0	0	0	0	0	0	0	0	0	0	0	0	0	0	0	0	0	0	0	0	0	0	0	0	0	0	0	0	0	0	0	0	0	0	0
d__Bacteria;p__Myxococcota_A;c__UBA9160;o__UBA9160;f__PR03	0	0	0	0	0	0	0	0	0	0	0	0	0	0	0	0	0	0	0	0	0	0	0	0	0	0	0	0	0	2.17212e-05	0	0	0	0	0	0	0	0	0	0	0	0	0	0	0	0	0	0	0
d__Bacteria;p__Nitrospirota_A;c__Nitrospiria;o__Nitrospirales;f__Nitrospiraceae	0	0	0	0	0	0	0	0	0	0	0	0.000292071	0	0	0	0	0	0	0	0	0	0	0	0	0	0	0	0	0	2.17212e-05	0	0	0	0	0	0	0	0	0	0	0	0	0	0	0	0	0	0	2.5562e-05
d__Bacteria;p__Patescibacteria;c__ABY1;o__SG8-24;f__unclassified_SG8-24	0	0	0	0	0	0	0	0	0	0	0	0	0	0	0	0	0	0	0	0	0	0	0	0	0	0	0	0	0	0	0	0	0	0	0	0	0	0	0	0	0	0	0	0	0	0	0	0	0
d__Bacteria;p__Patescibacteria;c__Dojkabacteria;o__J137;f__J137	0	0	0	0	0	0	0	0	0	0	0	0	0	0	0	0	0	0	0	0	0	0	0	0	0	0	0	0	0	0	0	0	0	0	0	0	0	0	0	0	0	0	0	0	0	0	0	0	0
d__Bacteria;p__Patescibacteria;c__Doudnabacteria;o__UBA920;f__2-01-FULL-46-14	0	0	0	0	0	0	0	0	0	0	0	0	0	0	0	0	0	0	0	0	0	0	0	0	0	0	0	0	0	0	0	0	0	0	0	0	0	0	0	0	0	0	0	0	0	0	0	0	0
d__Bacteria;p__Patescibacteria;c__Microgenomatia;o__Levybacterales;f__UBA12049	0	0	0	0	0	0	0	0	0	0	0	0	0	0	0	0	0	0	0	0	0	0	0	0	0	0	0	0	0	0	0	0	0	0	0	0	0	0	0	0	0	0	0	0	0	0	0	0	0
d__Bacteria;p__Patescibacteria;c__Paceibacteria;o__UBA9983_A;f__UBA2103	0	0	0	0	0	0	0	0	0	0	0	0	0	0	0	0	0	0	0	0	0	0	0	0	0	0	0	0	0	0	0	0	0	0	0	0	0	0	0	0	0	0	0	0	0	0	0	0	0
d__Bacteria;p__Patescibacteria;c__Paceibacteria;o__UBA9983_A;f__UBA918	0	0	0	0	0	0	0	0	0	0	0	0	0	0	0	0	0	0	0	0	0	0	0	0	3.40805e-05	0	0	0	0	0	0	0	0	0	0	0	0	0	0	0	0	0	0	0	0	0	0	0	0
d__Bacteria;p__Patescibacteria;c__Saccharimonadia;o__Saccharimonadales;f__Nanogingivalaceae	0	0	0	0	0	0	0	0	0	0	0	0	0	0	0	0	0	0	0	0	0	0	0	0	0	8.22697e-05	0	0	0	0	0	0	0.000173375	4.67055e-05	0	0	0	0	0	0	0	0	0	0	9.11042e-05	0	0	0	0
d__Bacteria;p__Patescibacteria;c__Saccharimonadia;o__Saccharimonadales;f__Nanoperiomorbaceae	0	0	0	0	4.36618e-05	3.74275e-05	0	0	0	0	0	0	0	0	0	0.112981	0	0	0	0	0	0	0	0	0	0	0	0	3.94162e-05	0	0	0	7.43034e-05	2.33528e-05	0	4.94645e-05	0	0	0	0	0	0	0	0	0	0	0	0	0
d__Bacteria;p__Patescibacteria;c__Saccharimonadia;o__Saccharimonadales;f__Nanosynbacteraceae	8.12338e-05	0	8.8068e-05	0.000104656	0	0.000611316	0	0	4.41709e-05	4.93186e-05	0.000957377	0	0.000540367	0.000141858	0	0.0147185	0	8.30979e-05	0.00122706	7.93435e-05	2.39487e-05	0.000168283	0.000955333	2.43953e-05	5.68008e-05	0.000587641	0	0	0.000147811	0.000141188	0	6.48323e-05	0.000842105	0.000186822	6.719e-05	0.000655405	0	6.16263e-05	2.97572e-05	6.40318e-05	0.000199548	7.98166e-05	0	0.000358218	0.000323926	4.33451e-05	5.90197e-05	0	5.11241e-05
d__Bacteria;p__Patescibacteria;c__Saccharimonadia;o__Saccharimonadales;f__Nanosyncoccaceae	0	0	0	0	0	0	0	0	0	0	0	0	0	0	0	0.00434921	0	2.37423e-05	2.76781e-05	0	0	0	5.55426e-05	0	0	7.05169e-05	0	0.000122267	0	0	0	0	0.000173375	0	0	2.47323e-05	0	0	2.97572e-05	0	3.15076e-05	0	0	0	0	0	0	0	0
d__Bacteria;p__Patescibacteria;c__Saccharimonadia;o__Saccharimonadales;f__Saccharimonadaceae	0	0	5.03246e-05	0	0	0.000249517	0	0	4.41709e-05	4.93186e-05	0	0	0.000172457	0	4.54102e-05	0.366636	0	0.000166196	0.000202973	7.93435e-05	0	0.000168283	0.000144411	0	5.68008e-05	0.000129281	9.19512e-05	5.55759e-05	0.000118249	0	0	0	0.000804954	0.000490408	0	0.000420449	0	7.18974e-05	0.000505872	0	0.000525127	0	4.89802e-05	7.16435e-05	8.09815e-05	0	0	0	0
d__Bacteria;p__Patescibacteria;c__Saccharimonadia;o__Saccharimonadales;f__UBA10027	0	0	0	0	0	0	0	0	0	0	0	0	0	0	0	0	0	0	0	0	0	0	0	0	0	0	0	0	0	0	0	0	0	0	0	0	0	0	0	0	0	0	0	0	0	0	0	0	0
d__Bacteria;p__Patescibacteria;c__Saccharimonadia;o__Saccharimonadales;f__UBA10212	0	0	0	0	0	0	0	0	0	0	0	0	0	0	0	0	0	0	0	0	0	0	0	0	0	0	0	0	0	0	0	0	0	0	0	0	0	0	0	0	0	0	0	0	0	0	0	0	0
d__Bacteria;p__Patescibacteria;c__Saccharimonadia;o__Saccharimonadales;f__UBA1547	0	5.6502e-05	0	0	0	0	0	0	0	0	0	0	0	0	0	0	0	0	0	0	3.5923e-05	0	0	0	0	0	0	0	0	0	0	0	0	0	0	0	0	0	0	0	0	0	0	0	0	2.88967e-05	0	0	0
d__Bacteria;p__Patescibacteria;c__Saccharimonadia;o__Saccharimonadales;f__UBA4665	0	0	0	0	0	0	0	0	0	0	0	0	0	0	0	0	0	0	0	0	0	0	0	0	4.54406e-05	0	0	0	0	0	0	0	0	0	0	0	0	0	0	0	0	0	0	0	0	0	0	0	0
d__Bacteria;p__Patescibacteria;c__Saccharimonadia;o__Saccharimonadales;f__unclassified_Saccharimonadales	0	0	0	0	0	0	0	0	0	0	0	0	0	0	0	0.00144974	0	0.000118711	0	0	0	0	0	0	0	0	0	0	0	0	0	0	0	0	0	0	0	0	0	0	0	0	0	0	0	0	0	0	0
d__Bacteria;p__Planctomycetota;c__B15-G4;o__B15-G4;f__B15-G4	0	0	0	0	0	0	0	0	0	0	0	0	0	0	0	0	0	0	0	0	0	0	0	0	0	0	0	0	0	0	0	0	0	0	0	0	0	0	0	0	0	0	0	0	0	0	0	0	0
d__Bacteria;p__Planctomycetota;c__Phycisphaerae;o__Phycisphaerales;f__Phycisphaeraceae	0	0	0	0	0	0	0	0	0	0	0	0	0	0	0	0	0	0	0	0	0	0	0	0	0	0	0	0	0	0	0	0	0	0	0	0	0	0	0	0	0	0	0	0	0	0	0	0	0
d__Bacteria;p__Planctomycetota;c__Phycisphaerae;o__Phycisphaerales;f__SM1A02	0	0	0	0	0	0	0	0	0	0	0	0	0	0	0	0	0	0	0	0	0	0	0	0	0	0	0	0	0	0	0	0	0	0	0	0	0	0	0	0	0	0	0	0	0	0	0	0	0
d__Bacteria;p__Planctomycetota;c__Phycisphaerae;o__Phycisphaerales;f__UBA1924	0	0	0	0	0	0	0	0	0	0	0	0	0	0	0	0	0	0	0	0	0	0	0	0	0	0	0	0	0	0	0	0	0	0	0	0	0	0	0	0	0	0	0	0	0	0	0	0	0
d__Bacteria;p__Planctomycetota;c__Phycisphaerae;o__Tepidisphaerales;f__Tepidisphaeraceae	0	0	0	0	0	0	0	0	0	0	0	0	0	0	0	0	0	0	0	0	0	0	0	0	0	0	0	0	0	0	0	0	0	0	0	0	0	0	0	0	0	0	0	2.04696e-05	0	0	0	0	0
d__Bacteria;p__Planctomycetota;c__Planctomycetia;o__Gemmatales;f__Gemmataceae	0	0	0	0	0	0	0	0	0	0	5.2459e-05	0	0	0	0	0.00454579	0	0	0	0	2.39487e-05	0	0	0	0	0	0	0	0	0	3.43379e-05	0	0	0	0	6.18307e-05	0	0	0	0	0	0	0	0	0	0	0	0	0
d__Bacteria;p__Planctomycetota;c__Planctomycetia;o__Isosphaerales;f__Isosphaeraceae	0	4.23765e-05	0	0	0	0	0	0	4.41709e-05	0	2.62295e-05	0	0	0	0	0	0	0	0.00013839	0	0	0	0	0	0	0	0	0	0	0	0	0	0	0	0	0	0	0	0	0	0	0	0	0	0	0	0	0	5.11241e-05
d__Bacteria;p__Planctomycetota;c__Planctomycetia;o__unclassified_Planctomycetia;f__unclassified_Planctomycetia	0	0	0	0	0	0	0	0	0	0	0	0	0	0	0	0	0	0	0	0	0	0	0	0	0	0	0	0	0	0	0	0	0	0	0	0	0	0	0	0	0	0	0	0	0	0	0	0	0
d__Bacteria;p__Planctomycetota;c__UBA1135;o__UBA1135;f__GCA-002686595	0	0	0	0	0	0	0	0	0	0	5.2459e-05	0	0	0	0	0	0	0	0	0	0	0	0	0	0	0	0	0	0	0	0	0	0	0	0	0	0	0	0	0	0	0	0	0	0	0	0	0	0
d__Bacteria;p__Proteobacteria;c__Alphaproteobacteria;o__ATCC43930;f__Stellaceae	0	0	0	0	0	0	0	0	0	0	0	0	0	0	0	0	0	0	0	0	0	0	0	0	0	0	0	0	0	0	0	0	0	0	0	0	0	0	0	0	0	0	0	0	0	0	0	0	0
d__Bacteria;p__Proteobacteria;c__Alphaproteobacteria;o__Acetobacterales;f__Acetobacteraceae	0	0	0	0	0	0	0	0	0	0	0	0	0	0	0	0	0	0	0	0	0	0	0	0	0	0	0	0	0	0	3.43379e-05	0	0	0	0	0	0	0	0.000168624	0	0	0	1.95921e-05	0	0	0	0	0	0
d__Bacteria;p__Proteobacteria;c__Alphaproteobacteria;o__Azospirillales;f__Azospirillaceae	0	0	0	0	0	0	0	0	0	0	0	0	2.29943e-05	0	0	0	0	0	0	0	0	0	0	0	0	0	0	0	0	0	0	0	0	0	0	0	0	0	0	0	0	0	0	0	0	0	0	0	0
d__Bacteria;p__Proteobacteria;c__Alphaproteobacteria;o__Caulobacterales;f__Caulobacteraceae	3.48145e-05	0	0	2.99016e-05	8.73235e-05	7.4855e-05	7.08203e-05	0	5.88945e-05	0	0	8.88911e-05	0	0	0	0	0	0	0	0	0	0	0	0	0.000249923	0	3.06504e-05	0	4.92703e-05	4.34424e-05	2.28919e-05	2.59329e-05	0	0	0	0	4.14912e-05	0	0.00106134	0	3.15076e-05	0	0	0	0	0	0	0	0
d__Bacteria;p__Proteobacteria;c__Alphaproteobacteria;o__Caulobacterales;f__Hyphomonadaceae	0	0	0	0	0	0	0	0	0	0	0	0	0	0	0	0	0	0	0	0	0	0	0	0	0	0	0	0	0	0	0	0	0	0	0	0	0	0	0	0	0	0	0	0	0	0	0	0	0
d__Bacteria;p__Proteobacteria;c__Alphaproteobacteria;o__Caulobacterales;f__Parvularculaceae	0	0	0	0	0	0	0	0	0	0	0	0	0	0	0	0	0	0	0	0	0	0	0	0	0	0	0	0	0	0	0	0	0	0	0	0	0	0	0	0	0	0	0	0	0	0	0	0	0
d__Bacteria;p__Proteobacteria;c__Alphaproteobacteria;o__Dongiales;f__Dongiaceae	0	0	0	0	0	0	0	0	0	0	0	0	3.44915e-05	0	0	0	0	0	0	0	0	0	0	0	0	0	0	0	0	0	0	0	0	0	0	0	0	0	0	0	0	0	0	0	0	0	0	2.95395e-05	0
d__Bacteria;p__Proteobacteria;c__Alphaproteobacteria;o__Geminicoccales;f__Geminicoccaceae	0	0	0	0	0	0	0	0	0	0	0	0	0	0	0	0	0	0	0	0	0	0	0	0	0	0	0	0	0	0	0	0	0	0	0	0	0	0	0	0	0	0	0	0	0	0	0	0	0
d__Bacteria;p__Proteobacteria;c__Alphaproteobacteria;o__HIMB59;f__HIMB59	0	0	0	0	0	0	0	0	0	0	0	0	0	0	0	0	0	0	0	0	0	4.8081e-05	0	0	0	0	0	0	0	0	0	0	0	0	0	0	0	0	0	0	0	0	0	0	0	0	0	0	0
d__Bacteria;p__Proteobacteria;c__Alphaproteobacteria;o__Micropepsales;f__Micropepsaceae	0	0	0	0	0	0	0	0	0	0	0	0	0	0	0	0	0	0	0	0	0	0	0	0	0	0	2.04336e-05	0	0	0	0.000503623	0	0	0	0	0	0	0	0	0	0	0	0	0	0	0	0	0	0
d__Bacteria;p__Proteobacteria;c__Alphaproteobacteria;o__Paracaedibacterales;f__UBA11393	0	0	0	0	0	0	0	0	0	0	0	0	0	0	0	0	0	0	0	0	0	0	0	0	0	0	0	0	0	0	0	0	0	0	0	0	0	0	0	0	0	0	0	0	0	0	0	0	0
d__Bacteria;p__Proteobacteria;c__Alphaproteobacteria;o__Pelagibacterales;f__AG-422-B15	0	0	0	0	0	0	0	0	0	0	0	0	0	0	0	0	0	0	0	0	0	0	0	0	0	0	0	0	0	0	0	0	0	0	0	0	0	0	0	0	0	0	0	0	0	0	0	4.43092e-05	0
d__Bacteria;p__Proteobacteria;c__Alphaproteobacteria;o__Pelagibacterales;f__Pelagibacteraceae	0	0	0	0	0	0	0	0	0	0	0	0.000215878	0	0	0	0	0	0	0	0	0	0	0	0	0	0	0	0	0	0	0	0	0	8.17346e-05	0	0	0	0	0	0	0	0	0	0	0	0	0	0	0
d__Bacteria;p__Proteobacteria;c__Alphaproteobacteria;o__Puniceispirillales;f__AAA536-G10	0	0	0	0	0	0	0	0	0	0	0	0	0	0	0	0	0	0	0	0	0	0	0.000111085	0	0	0	0	0	0	0	0	0	0	0	0	0	0	0	0	0	0	0	0	0	0	0	0	0	0
d__Bacteria;p__Proteobacteria;c__Alphaproteobacteria;o__RF32;f__CAG-239	0	0	0	0	0	3.74275e-05	0	0	0	0	0	0	0	3.27364e-05	0	0	0.000672814	0	0	0	3.5923e-05	7.21215e-05	0	0	0	0.000141034	6.13008e-05	0	0	0	0	0	0	0	0.000167975	0	0	0	0	0.000128064	0	0	0	0	4.04907e-05	0	0.00879393	0	0
d__Bacteria;p__Proteobacteria;c__Alphaproteobacteria;o__Reyranellales;f__Reyranellaceae	0	0	0	0	0	0	0	0	0	0	0	0	0	0	0	4.91437e-05	0	0	0	0	0	0	0	0	0	0	0	0	0	0	0	0	0	0	0	0	0	0	0	0	0	0	0	0	0	0	0	0	0
d__Bacteria;p__Proteobacteria;c__Alphaproteobacteria;o__Rhizobiales_A;f__Ancalomicrobiaceae	0	0	0	0	0	0	0	0	0	0	0	0	0	3.27364e-05	0	0	0	0	0	0	0	0	0	0	0	0	0	0	0	0	0	0	0	0	0	0	0	0	0	0	0	0	0	0	0	0	0	0	0
d__Bacteria;p__Proteobacteria;c__Alphaproteobacteria;o__Rhizobiales_A;f__Beijerinckiaceae	0	0	0	0	0	0	0	0	0	0	3.93443e-05	0.0010413	3.44915e-05	0	0	0	0	0	0	0	3.5923e-05	0	0.000111085	0	0	0	3.06504e-05	0	1.97081e-05	0	0.000434947	0	0	0	5.59917e-05	0	0	0	0	0	5.25127e-05	0	0	0	0	0	0	0	0
d__Bacteria;p__Proteobacteria;c__Alphaproteobacteria;o__Rhizobiales_A;f__Devosiaceae	0	0	0	0	0	0	0	0	0	0	0	0	0	0	0	0	0	0	0	0	0	0	0	0	0	0	0	0	0	0	0	0	0	0	0	0	0	0	0	0	0	0	0	0	0	0	0	0	0
d__Bacteria;p__Proteobacteria;c__Alphaproteobacteria;o__Rhizobiales_A;f__Hyphomicrobiaceae	0	0	2.51623e-05	0	0	2.49517e-05	0	0	0	0	0	0	0	0	0	0	0	0	0	0	0	0	0	0	0	0	0	0	0	0	0	0	0	0	0	0	0	0	0	0	0	0	0	0	0	0	0	0	0
d__Bacteria;p__Proteobacteria;c__Alphaproteobacteria;o__Rhizobiales_A;f__Methyloligellaceae	0	0	0	0	0	0	0	0	0	0	0	0	0	0	0	0	0	0	0	0	0	0	0	0	0	0	0	0	0	0	0	0	2.47678e-05	0	0	0	0	0	0	0	0	0	0	0	0	0	0	0	0
d__Bacteria;p__Proteobacteria;c__Alphaproteobacteria;o__Rhizobiales_A;f__Rhizobiaceae_A	0	0	0	0	5.82157e-05	0	0	0	0	0	0	0	0	0	4.54102e-05	0	0	0	0	0	0	0	0	0	3.40805e-05	0	0	0	0	0	0	0	0	7.00583e-05	0	0	4.14912e-05	0	0	0	3.15076e-05	0	0	0	0	0	0	0	0
d__Bacteria;p__Proteobacteria;c__Alphaproteobacteria;o__Rhizobiales_A;f__Xanthobacteraceae	0	7.06275e-05	0	0	0	3.74275e-05	0	0	0	0	0	0	0	0	0	0	5.27698e-05	0	6.45822e-05	0	0	0	5.55426e-05	6.09883e-05	0	0	4.08672e-05	3.33456e-05	0	0	0	0	0	0	0	0	0	0	3.96762e-05	6.40318e-05	0	0	0	0	0	0	0	0	0
d__Bacteria;p__Proteobacteria;c__Alphaproteobacteria;o__Rhizobiales_A;f__unclassified_Rhizobiales_A	0	0	3.77434e-05	0	0	0	0	0	0	0	0	0	0	0	0	0	0	0	0	0	0	0	0	0	0	0	0	0	0	0	0	0	0	0	0	0	0	0	0	0	0	0	0	0	0	0	0	0	0
d__Bacteria;p__Proteobacteria;c__Alphaproteobacteria;o__Rhodobacterales;f__Rhodobacteraceae	0	0	0	0	0	2.49517e-05	0	0	0	0	0	6.34937e-05	0	7.6385e-05	0	0	0	0	2.76781e-05	0	0	0	7.77596e-05	0	0.000113602	3.52584e-05	5.1084e-05	0	0	0	0.000309041	0	0	0.00025688	2.23967e-05	0	0	0	1.98381e-05	0	2.10051e-05	0	0	0	0	0	0	0	0
d__Bacteria;p__Proteobacteria;c__Alphaproteobacteria;o__Rhodospirillales;f__GLO-3	0	0	0	0	0	0	0	0	0	0	0	0	0	0	0	0	0	0	0	0	0	0	0	0	0	0	0	0	0	0	0	0	0	0	0	0	0	0	0	0	0	0	0	0	0	0	0	0	0
d__Bacteria;p__Proteobacteria;c__Alphaproteobacteria;o__Rhodospirillales;f__HT1-32	0	0	0	0	0	0	0	0	0	0	0	0	0	0	0	0	0	0	0	0	0	0	0	0	0	0	0	0	0	0	0	0	0	0	0	0	0	0	0	0	0	0	0	0	0	0	0	0	0
d__Bacteria;p__Proteobacteria;c__Alphaproteobacteria;o__Rhodospirillales;f__Magnetospirillaceae	0	0	0	0	2.91078e-05	2.49517e-05	0	0	0	0	0	0	0	0	0	0	0	0	0	0	0	0	0	0	0	0	0	0	0	0	0	0	0	0	0	0	0	0	0	0	0	0	0	0	0	0	0	0	0
d__Bacteria;p__Proteobacteria;c__Alphaproteobacteria;o__Rickettsiales;f__UBA1997	0	0	0	0	0	0	0	0	0	0	0	0	0	0	0	0	0	0	0	0	0	0	0	0	0	0	0	0	0	0	0.000320487	0	0	0	0	0	0	0	0	0	0	0	0	0	0	0	0	0	0
d__Bacteria;p__Proteobacteria;c__Alphaproteobacteria;o__Rs-D84;f__Rs-D84	0	0	3.77434e-05	0	0	0	0	0	0	0	0	0.000419058	0	0	0	0	0	5.93556e-05	0	3.40044e-05	0	8.41417e-05	0	0	0	5.87641e-05	0	0	0	0	0	0	0	0	0	0	0	0	0.00116053	0	0	0	0.000244901	0	0	0	0	0	0
d__Bacteria;p__Proteobacteria;c__Alphaproteobacteria;o__Sphingomonadales;f__Sphingomonadaceae	0.000104443	5.6502e-05	8.8068e-05	0.000269115	0	2.49517e-05	0	0	4.41709e-05	0	0	0.000279372	6.8983e-05	3.27364e-05	0	0.000221147	2.63849e-05	0	3.69041e-05	0	0	0	3.33256e-05	2.43953e-05	0	2.35056e-05	0	0	3.94162e-05	0	0.000412055	0	7.43034e-05	3.50291e-05	0	2.47323e-05	0	0	6.94334e-05	0	0	4.56095e-05	0	0	0	0	4.42648e-05	0	0
d__Bacteria;p__Proteobacteria;c__Alphaproteobacteria;o__unclassified_Alphaproteobacteria;f__unclassified_Alphaproteobacteria	9.28387e-05	0	0	0	4.36618e-05	2.49517e-05	0	2.79458e-05	2.94473e-05	0	0	0	0	0	0	0	5.27698e-05	0	0	0	0	0	0	3.6593e-05	0	0	0	0	0	0	0.000400609	0	0	0	0	0	0	0	0	0	0	2.28048e-05	1.95921e-05	0	0	0	0	0	0
d__Bacteria;p__Proteobacteria;c__Gammaproteobacteria;o__Arenicellales;f__LS-SOB	0	0	0	0	0	0	0	0	0	0	0	0	0	0	0	0	0	0	0	0	0	0	0	0	0	0	0	0	0	0	0	0	0	0	0	0	0	0	0	0	0	0	0	0	0	0	0	0	0
d__Bacteria;p__Proteobacteria;c__Gammaproteobacteria;o__Burkholderiales;f__Burkholderiaceae_A	0.00207726	0.00268384	0.000754869	0.00152498	0.00189201	0.00560165	0	0.000279458	0.000206131	0.0280787	0.0083541	0.000292071	0.000172457	0.0196419	0.00138501	0	0.0026253	0.000118711	0.000276781	0.000147352	7.1846e-05	8.41417e-05	0.0239389	0.00818462	0.00402149	0.00238582	0.00799975	0.000288995	0.0274239	0.000847126	0.000686758	0.000259329	0	0.00112093	0.00384103	0	0.00122399	0.0003903	0.00330305	0.00126463	0.000189046	0	0.000137145	0	0	0.000390106	0.00557736	0.000103388	0.000357869
d__Bacteria;p__Proteobacteria;c__Gammaproteobacteria;o__Burkholderiales;f__Casimicrobiaceae	0	0	0	0	0	0	0	0	0	0	0	0	0	0	0	0	0	0	0	0	0	0	3.33256e-05	0	0	0	0	0	3.94162e-05	0	0	0	0	0	0	0	0	0	0	0	0	0	9.79605e-05	0	0	0	0	0	0
d__Bacteria;p__Proteobacteria;c__Gammaproteobacteria;o__Burkholderiales;f__Chromobacteriaceae	0	0	0	0	0	0	0	0	0	0	0	0	0	0	0	0	0	0	0	0	0	0	0	0	0	0	0	0	0	0	0	0	0	0	0	0	0	0	0	0	0	0	0	0	0	0	0	0	0
d__Bacteria;p__Proteobacteria;c__Gammaproteobacteria;o__Burkholderiales;f__Methylophilaceae	0	0	0	0	0	0	0	0	0	0	0	0	0	0	0	0	0	0	0	0	0	0	0	0	0	0	0	0	0	0	0	0	0	0	0	0	0	0	0	0	0	0	0	0	0	0	0	0	0
d__Bacteria;p__Proteobacteria;c__Gammaproteobacteria;o__Burkholderiales;f__Neisseriaceae	0	0	0	0	0	0	0	4.19188e-05	0	0	0	0	0	0	0	0	0	0	0	0	0	0	0	0	3.40805e-05	0	0	8.89215e-05	0	0	0	0	0	0.000198498	0	6.18307e-05	0	0	0	0	2.10051e-05	0	0	0.000429861	0	0	0	0.000118158	0
d__Bacteria;p__Proteobacteria;c__Gammaproteobacteria;o__Burkholderiales;f__Nitrosomonadaceae	0	0	0	0	0	0	0	0	0	0	0	0	5.74858e-05	0	0	0	0	0	0	0	2.39487e-05	0	0	0	0	0	0	0	4.92703e-05	0	0	0	0	0	0	0	0	0	0	0	0	0	0	0	0	0	0	0	0
d__Bacteria;p__Proteobacteria;c__Gammaproteobacteria;o__Burkholderiales;f__Rhodocyclaceae	0	0	0	0	0	0	0	0	0	0	0	0	0	0	0	0	0	0	0	0	0	0	0	0	4.54406e-05	0	0	0	0	0	0	0	0	0	8.95867e-05	0	5.1864e-05	0	0	0	0	0	0	0	0	0	0	0	0
d__Bacteria;p__Proteobacteria;c__Gammaproteobacteria;o__Burkholderiales;f__SG8-39	0	0	0	0	0	0	0	0	0	0	0	0	4.59886e-05	0	0	0	0	0	0	0	0	0	0	0	0	0	0	0	0	0	0	0	0	0	0	0	0	0	0	0	0	0	0	0	0	0	0	0	0
d__Bacteria;p__Proteobacteria;c__Gammaproteobacteria;o__Burkholderiales;f__SG8-41	0	2.8251e-05	0	0	0	0	0	0	0	0	0	0	0	0	0	0	0	0	0	0	0	3.60607e-05	0	0	0	0	0	0	0	0	0	0	0	0	0	0	0	0	0	0	0	0	0	0	0	0	0	0	0
d__Bacteria;p__Proteobacteria;c__Gammaproteobacteria;o__Burkholderiales;f__Sulfuriferulaceae	0	0	3.77434e-05	0	0	0	0	0	0	0	0	0	0	0	0	0	0	0	0	0	0	0	0	0	0	0	0	0	0	0	0	0	0	0	0	0	0	0	0	0	0	0	0	0	0	0	0	0	0
d__Bacteria;p__Proteobacteria;c__Gammaproteobacteria;o__Burkholderiales;f__Thiobacillaceae	0	7.06275e-05	0	0	0	3.74275e-05	0.000177051	0.000125756	0	0.000147956	0	0	0	0	0	0	0	0	0	0	0	0	0	0	0	0	0	0	0	0	0	0	0	0	0	0	0	0	0	0	0	0	0	0	0	0	0	0	0.00012781
d__Bacteria;p__Proteobacteria;c__Gammaproteobacteria;o__Burkholderiales;f__Usitatibacteraceae	0	0	0	0	0	0	0	0	0	0	0	0	0	0	0	0	0	0	0	0	0	0	0	0	0	0	0	0	0	0	0	0	0	0	0	0	0	0	0	0	0	2.28048e-05	0	0	0	2.88967e-05	0	0	0
d__Bacteria;p__Proteobacteria;c__Gammaproteobacteria;o__Burkholderiales;f__unclassified_Burkholderiales	0	0	0	0	0	0	0	0	0	0	0	0	0	0	2.27051e-05	0	0	0	0	4.53391e-05	0	0	0	0	0	0	0	8.89215e-05	0	2.17212e-05	0	0	0	0	0	0	0	0	4.95953e-05	0	0	0	0	0	0	0	0	0	0
d__Bacteria;p__Proteobacteria;c__Gammaproteobacteria;o__Cardiobacteriales;f__Cardiobacteriaceae	0	0	0	0	0	0	0	0	0	0	0	0	0	0	0	0	0	0	0	0	0	0	0	0	0	0	0	0	0	0	0	0	0	0	0	0	0	0	0	0	0	0	0	0	0	0	4.42648e-05	0	0
d__Bacteria;p__Proteobacteria;c__Gammaproteobacteria;o__Competibacterales;f__Competibacteraceae	0	0	0	0	0	0	0	0	0	0	0	0	0	0	0	0	0	0	0	0	0	0	0	0	0	0	0	0	0	0	0	0	0	0	0	6.18307e-05	0	0	0	0	0	0	0	0	0	0	0	0	0
d__Bacteria;p__Proteobacteria;c__Gammaproteobacteria;o__DSM-16500;f__DSM-16500	0	0	0	0	0	0	0	0	0	0	0	0	0	0	0	0	0	0	0	0	0	0	0	0	3.40805e-05	0	0	0	0	0	0	0	0	0	0	0	0	0	0	0	0	0	0	0	0	0	0	0	0
d__Bacteria;p__Proteobacteria;c__Gammaproteobacteria;o__Diplorickettsiales;f__Diplorickettsiaceae	0	0	0	0	0	0	0	0	0	0	0	0	0	0	0	0	0	0	0	0	0	0	0	0	0	0	0	0	0	0	0	0	0	0	0	0	0	0	0	0	0	0	0	0	0	0	0	0	0
d__Bacteria;p__Proteobacteria;c__Gammaproteobacteria;o__Enterobacterales_A;f__Aeromonadaceae	0	1.41255e-05	0	2.99016e-05	0	0	0	0	0	0	0	0	0	0	0	0	0	0	0	0	0	0	0	0	0	0	0	0	0	0	0	0	0	0	0	0	0	0	0	0	0	0	0	0	0	0	0	0	3.83431e-05
d__Bacteria;p__Proteobacteria;c__Gammaproteobacteria;o__Enterobacterales_A;f__Alteromonadaceae	0	0	0	0	0	8.73308e-05	0	0	4.41709e-05	0	0	0	0	0	0	0	0	0	0	0.000124683	5.98716e-05	0	0	0	0	3.52584e-05	0	0	7.88325e-05	0	0	0	0	0	3.3595e-05	0	0	0	0.000218219	0	2.10051e-05	0	0	0	0	0	0	0	0
d__Bacteria;p__Proteobacteria;c__Gammaproteobacteria;o__Enterobacterales_A;f__Enterobacteriaceae_A	0.0421255	0.0312315	0.0775628	0.0555423	0.132601	0.101528	0.000159346	0.000698646	0.00173739	0.143501	0.105534	0.000177782	0.0935409	0.000316452	0.00415503	0.000344006	0.0547486	0.00193499	0.251954	0.00765098	0.0136388	0.00121404	0.00866464	0.00513521	0.000306724	0.259925	0.000143035	0.00551313	0.022418	0.0115014	0	0.000246363	0.0033065	0.0215663	0.00225087	0.0338214	0.000342302	0.000236234	0.00052571	0.00190494	0.910854	0.0848451	0.0595012	0.0567007	0.000212576	0.0711437	0.00632986	0.000103388	0.00125254
d__Bacteria;p__Proteobacteria;c__Gammaproteobacteria;o__Enterobacterales_A;f__Pasteurellaceae	0	0.0163573	0	0	0	0	0.000230166	0.00171867	0	0.00172615	0	0	0.0176596	0	0	0	0	0	0.000479753	0.000634748	0.000874126	0	0.00529876	0.0128319	0.00113602	0	0.000153252	4.44607e-05	0.00135001	0	0	0	0.0303034	0	5.59917e-05	0.000358618	0.000694977	0	0	0.00509052	0.000157538	0.000159633	0	0.000358218	0.000172086	0.00137259	0.00556261	0	0.00233893
d__Bacteria;p__Proteobacteria;c__Gammaproteobacteria;o__Enterobacterales_A;f__Shewanellaceae	0	0	0	0	0	0	0	0	0	0	0	0	0	0	0	0	0	0	0	0	0	0	0	0	0	0	0	0	0	0	0	0	0	0	0	0	0	0	0	0	0	0	0	0	0	0	0	0	0
d__Bacteria;p__Proteobacteria;c__Gammaproteobacteria;o__Enterobacterales_A;f__Succinivibrionaceae	0	0	0	0	0	0	0	0	0	0	0	0	0	0	0	0	0	0	0	0	0	0	0	0	0	0	0	0	0	0	0	0	0	0	0	0	0	0	0	0	0	0	0	0	0	0	0	0	0
d__Bacteria;p__Proteobacteria;c__Gammaproteobacteria;o__Enterobacterales_A;f__unclassified_Enterobacterales_A	0	0	0	0	0	0	0	0	0	0	0	0	0	0	0	0	0	0	0	0	0	0	0	3.6593e-05	0	0	0	0	1.97081e-05	0	0	0	0	0	0	0	0	0	0	0	0	0	0	0	0	0	0	0	0
d__Bacteria;p__Proteobacteria;c__Gammaproteobacteria;o__GCA-2729495;f__GCA-2729495	0	0	0	0	0	0	0	0	0	0	0	0	0	0	0	0	0	0	0	0	0	0	0	0	0	0	0	0	0	0	0	0	0	0	0	0	0	0	0	0	0	0	0	0	0	0	0	0	0
d__Bacteria;p__Proteobacteria;c__Gammaproteobacteria;o__Immundisolibacterales;f__Immundisolibacteraceae	0	0	0	0	0	0	0	0	0	0	0	0	0	0	0	0	0	0	0.000119938	0	0	0	0	0	0	0	0	0	0	0	0	0	0	0	0	0	0	0	0	0	0	0	0	0	0	0	0	0	0
d__Bacteria;p__Proteobacteria;c__Gammaproteobacteria;o__Methylococcales;f__Methylomonadaceae	0	0	0	0	0	0	0	0	0	0	0	0	0	0	0	0	0	0	0	0	0	0	0	0	0	0	0	0	0	0	3.43379e-05	0	0	0	0	0	0	0	0	0	0	0	0	0	0	0	0	0	0
d__Bacteria;p__Proteobacteria;c__Gammaproteobacteria;o__Nevskiales;f__Nevskiaceae	0	0	0	0	0	0	0	0	0	0	0	0	0	0	0	0	0	0	0	0	0	0	0	0	0	0	0	0	0	0	0	0	0	0	0	0	0	0	0	0	0	0	0	0	0	0	0	0	0
d__Bacteria;p__Proteobacteria;c__Gammaproteobacteria;o__Nevskiales;f__Salinisphaeraceae	0	0	0	0	0	0	0	0	0	0	0	0	0	0	0	0	0	0	0	0	0	0	0	0	0	0	0	0	0	0	0	0	0	0	0	0	0	0	0	0	0	0	0	0	0	0	0	0	0
d__Bacteria;p__Proteobacteria;c__Gammaproteobacteria;o__Pseudomonadales;f__Alcanivoracaceae	0	0	0	0	0	0	0	0	0	0	0	0	0	0	0	0	0	0	0	0	0	0	0	0	0	0	0	0	0	0	0	0	0	0	0	0	0	0	0	0	0	0	0	0	0	0	0	0	0
d__Bacteria;p__Proteobacteria;c__Gammaproteobacteria;o__Pseudomonadales;f__Cellvibrionaceae	0	0	0	0	0	0	0	0	0	0	0	0	0	0	0	0	0	0	0	0	0	0	0	0	0	0	0	0	0	0	0	0	0	0	0	0	0	0	0	0	0	0	0	0	0	0	0	0	0
d__Bacteria;p__Proteobacteria;c__Gammaproteobacteria;o__Pseudomonadales;f__HTCC2089	0	0	0	0	0	0	0	0	0	0	0	0	0	0	0	0	0	0	0	0	0	0	0	0	0	0	2.04336e-05	0	0	0	0	0	0	0	0	0	0	0	0	0	0	0	0	0	0	0	0	0	0
d__Bacteria;p__Proteobacteria;c__Gammaproteobacteria;o__Pseudomonadales;f__Halomonadaceae	0	0	0	0	0	0	0	0	0	0	0	0	0	0	0	0	0	0	0	0	0	3.60607e-05	0	0	0	0	0	0	0	0	0	0	0	0	0	0	0	0	0	0	0	0	0	0	0	0	0	0	0
d__Bacteria;p__Proteobacteria;c__Gammaproteobacteria;o__Pseudomonadales;f__Moraxellaceae	5.80242e-05	0	2.51623e-05	0.00798373	0.0016737	2.49517e-05	5.31152e-05	6.98646e-05	0	0	0	0	4.59886e-05	0	0	0	3.95773e-05	0	0	0	0	0	0.000311039	0	0.002681	0	0	7.78063e-05	0	0	0	0	0	0	2.23967e-05	6.18307e-05	0	0	0.00111093	0	8.40204e-05	0	0	0	0	0	0	0	5.11241e-05
d__Bacteria;p__Proteobacteria;c__Gammaproteobacteria;o__Pseudomonadales;f__Oceanospirillaceae	0	0	0	0	0	0	0	0	0	0	0	0.000634937	0	0	0	0	0	0	0	0	0	0	0	0	0	0	0	0	0	0	0	0	0	0	0	0	0	0	0	0	0	0	0	0	0	0	0	0	0
d__Bacteria;p__Proteobacteria;c__Gammaproteobacteria;o__Pseudomonadales;f__Oleiphilaceae	0	0	0	0	0	0	0	0	0	0	0	0	0	6.54729e-05	0	0	0	0	0	0	0	0	0	0	0	0	0	0	0	0	0	0	0	0	0	0	0	0	0	0	0	0	0	0	0	0	0	0	0
d__Bacteria;p__Proteobacteria;c__Gammaproteobacteria;o__Pseudomonadales;f__Pseudomonadaceae	2.32097e-05	4.23765e-05	7.54869e-05	0.000463475	0	9.98066e-05	0	0	0	0	0	0.000177782	0	0	0	0	0	3.56134e-05	0	9.06783e-05	0	0	0	0	3.40805e-05	0	0	0	3.94162e-05	0	0	0	8.66873e-05	9.3411e-05	0	8.6563e-05	0	0	0	0	9.45229e-05	0	0	2.04696e-05	3.03681e-05	0	2.95098e-05	0	0
d__Bacteria;p__Proteobacteria;c__Gammaproteobacteria;o__SAR86;f__AG-339-G14	0	0	0	0	0	0	0	0	0	0	0	0	0	0	0	0	0	0	0	0	0	0	0	0	0	0	0	0	0	0	0	0	0	0	0	0	0	0	0	0	0	0	0	0	0	0	0	0	0
d__Bacteria;p__Proteobacteria;c__Gammaproteobacteria;o__SAR86;f__D2472	0	0	0	0	0	0	0	0	0	0	0	0	0	0	0	0	0	0	0	0	3.5923e-05	0	0	0	0	0	0	0	0	0	0	0	0	0	0	0	0	0	0	0	0	0	0	0	0	0	0	0	0
d__Bacteria;p__Proteobacteria;c__Gammaproteobacteria;o__Steroidobacterales;f__Steroidobacteraceae	0	0	0	0	2.91078e-05	0	0	0	0	0	0	0	0	0	0	0	0	0	0	0	0	0	0	0	0	2.35056e-05	0	0	0	0	0	0	0	0	0	0	0	0	0	0	0	0	0	0	0	0	0	0	0
d__Bacteria;p__Proteobacteria;c__Gammaproteobacteria;o__Xanthomonadales;f__Rhodanobacteraceae	0	0	0	0	0	0	0	0	0	0	0	0	0	0	0	0	0	0	0	0	3.5923e-05	0	0	0	0	0	0	0	0	0	0	0	0	0	0	0	0	3.08132e-05	0.00336256	0	0	0	0	0	0	0	0	0	0
d__Bacteria;p__Proteobacteria;c__Gammaproteobacteria;o__Xanthomonadales;f__SZUA-36	0	0	0	0	0	0	0	0	0	0	0	0	0	0	0	0	0	0	0	0	0	0	0	0	0	0	0	0	0	0	0	0	0	0	0	0	0	0	0	0	0	0	0	0	0	0	0	0	0
d__Bacteria;p__Proteobacteria;c__Gammaproteobacteria;o__Xanthomonadales;f__Xanthomonadaceae	0.000139258	0	0	0.000164459	0	0.000137234	0	5.58917e-05	0	0	0	0	0	0	0	0	0	0	0	0	3.5923e-05	0	0	0	0	0	0	0	0	0	0	0	0	0	0	2.47323e-05	3.11184e-05	0	0	0	0	0	0	4.09391e-05	3.03681e-05	0	0	0	0
d__Bacteria;p__Proteobacteria;c__Gammaproteobacteria;o__unclassified_Gammaproteobacteria;f__unclassified_Gammaproteobacteria	8.12338e-05	0	0	0	0	0	0	2.79458e-05	0	0	0	0	0	0	0	0	3.95773e-05	0	9.22603e-05	0	0	0	0	0	0	0	0	0	3.94162e-05	0	0	0	0	3.50291e-05	0	0	0	0	0	0.000144071	0	0	0.000107757	0	0	0	0	0	0
d__Bacteria;p__Proteobacteria;c__unclassified_Proteobacteria;o__unclassified_Proteobacteria;f__unclassified_Proteobacteria	0	0	0	0	0	0	0	0	0	0	0	0	0	0	0	0	0	0	2.76781e-05	0	0	0	0	0	0	0	0	0	0	0	0	0	0	0	0	0	0	0	0	0	0	0	0	0	0	2.88967e-05	0	0	0
d__Bacteria;p__Spirochaetota;c__Leptospirae;o__Leptospirales;f__Leptospiraceae	0	0	0	0	0	0	0	0	0	0	0	0	0	0	0	0	0	0	0	0	0	0	0	0	0	0	0	0	0	0	0	0	0	0	0	0	0	0	0	0	0	0	0	0	0	0	0	0	0
d__Bacteria;p__Spirochaetota;c__Spirochaetia;o__DSM-27196;f__unclassified_DSM-27196	0	0	0	0	0	0	0	0	0	0	0	0	0	0	0	0	0	0	0	0	0	0	0	0	0	0	0	0	0	0	0	0	0	0	0	0	0	0	0	0	0	0	0	0	0	0	0	0	0
d__Bacteria;p__Spirochaetota;c__Spirochaetia;o__SZUA-6;f__Bin103	0	0	0	0	0	0	0	0	0	0	0	0	0	0	0	0	0	0	1.84521e-05	0	0	0	0	0	0	0	0	0	0	0	0	0	0	0	0	0	0	0	0	0	0	0	0	0	0	0	0	0	0
d__Bacteria;p__Spirochaetota;c__Spirochaetia;o__unclassified_Spirochaetia;f__unclassified_Spirochaetia	0	0	0	0	0	0	0	0	0	0	0	0	0	0	0	0	0	0	0	0	0	0	0	0	0	0	0	0	0	0	0	0	0	0	0	0	0	0	0	0	0	0	0	0	0	0	0	0	0
d__Bacteria;p__Spirochaetota;c__UBA12135;o__UBA12135;f__UBA12135	0	0	0	0	0	0	0	0	0	0	0	0	0	0	0	0	0	0	0	0	0	0	0	0	0	0	0	0	0	0	0	0	0	0	0	0	0	0	0	0	0	0	0	0	0	0	0	0	0
d__Bacteria;p__Synergistota;c__Synergistia;o__Synergistales;f__Aminobacteriaceae	0	0	0	0	0	0	0	0	0	0	0	0	0	0	0	0	0	0	0	0	0	0	0	0	0	0	0	0	0	0	0	0	0	0	0	0	0	0	0	0	0	0	0	0	0	0	0	0	0
d__Bacteria;p__Synergistota;c__Synergistia;o__Synergistales;f__Dethiosulfovibrionaceae	0	0	0	4.48524e-05	0	0	8.85253e-05	0	0	0	0	0	0	0.000240067	0	0	0	0	0	0	0	0	0	0.00203701	0	0	0	0	0	0	0	9.07653e-05	0	0	0	0	0	0	0	0	0	0	0.000411434	3.07044e-05	7.08588e-05	0.000736866	0.00129843	0	0.000115029
d__Bacteria;p__Synergistota;c__Synergistia;o__Synergistales;f__Synergistaceae	0	0	0	0	0	9.98066e-05	0	0	0	0	0	0	0	0	0	0	0.000118732	0	0	0	0	0	0	0	0	0	0	0	0	0	0	0	0	0	0	0	0	0	0	0	0	0	0	0	0	0.000447899	4.42648e-05	0	7.66861e-05
d__Bacteria;p__Verrucomicrobiota;c__Kiritimatiellae;o__RFP12;f__UBA1067	0	0	0	0	0	0	0	0	0	0	0	0	0	0	0	0	0	0	0	0	0	0	0	0	0	0	0	0	0	7.60242e-05	0	0	0	0	0	0	0	0	0	0	0	0	0	0	0	0	0	0	0
d__Bacteria;p__Verrucomicrobiota;c__Lentisphaeria;o__Victivallales;f__UBA1829	0	0	0	0	0	0	0	0	0	0	0	0	0	0	0	0	0	0	0.000101486	0	0	0	0	0	0	0	0	0	0	0	0	0	0	0	0	0	0	0	0	0	0	0	0	0	0	0	0	0	0
d__Bacteria;p__Verrucomicrobiota;c__Lentisphaeria;o__Victivallales;f__Victivallaceae	0.000127653	0	0	0	0	2.49517e-05	7.08203e-05	0	0	0	0	0	0	2.18243e-05	0	0	0	0	0	0	0	0	0	0	0	0	0	0	0	4.34424e-05	0	0	0	0	0	0	0	0	0	0	0	0	0.000137145	0	0	0	0	0	5.11241e-05
d__Bacteria;p__Verrucomicrobiota;c__Verrucomicrobiae;o__Chthoniobacterales;f__Chthoniobacteraceae	2.32097e-05	0	0	0	0	0	0	0	0	0	0	0	0	0	0	0	0	0	0	0	0	0	0	0	0	2.35056e-05	0	0	0	0	0	0	0	0	0	0	0	0	0	0	0	0	0	0	0	0	0	0	0
d__Bacteria;p__Verrucomicrobiota;c__Verrucomicrobiae;o__Chthoniobacterales;f__UBA10450	0	0	0	0	0	0	0	0	0	0	0	0	0	0	0	0	0	0	0	0	0	0	0	0	0	0	0	0	0	2.17212e-05	0	0	0	0	0	0	0	0	0	0	0	0	0	0	0	0	0	0	0
d__Bacteria;p__Verrucomicrobiota;c__Verrucomicrobiae;o__Chthoniobacterales;f__unclassified_Chthoniobacterales	0	0	0	0	0	0	0	0	0	0	0	0	0	0	0	0	0	0	0	0	0	0	0	0	0	0	0	0	0	0	0	0	0	0	0	0	0	0	0	0	0	0	0	0	0	0	0	0	0
d__Bacteria;p__Verrucomicrobiota;c__Verrucomicrobiae;o__Methylacidiphilales;f__UBA3015	0	0	0	0	0	0	0	0	0	0	0	0	0	0	0	0	0	0	0	0	0	0	0	0	0	0	0	0	0	0	0	0	0	0	0	0	0	0	0	0	0	0	0	0	0	0	0	0	0
d__Bacteria;p__Verrucomicrobiota;c__Verrucomicrobiae;o__Opitutales;f__CAG-312	0	0	0	0	0	0	0	0	0	0	0	0	0	0	0	0	0	0	0	0	0	0	0	0	0	0	0	2.22304e-05	0	0	0	0	0	0	0	0	0	0	0	0	0	0	0	0	0	0	0	0	0
d__Bacteria;p__Verrucomicrobiota;c__Verrucomicrobiae;o__Opitutales;f__UBA953	0	0	0	0	0	0	0	0	0	0	0	0	0	0	0	0	0	0	0	0	0	0	0	0	0	0	0	0	0	0	0	0	0	0	0	0	0	0	0	0	0	0	0	0	0	0	0	0	0
d__Bacteria;p__Verrucomicrobiota;c__Verrucomicrobiae;o__Pedosphaerales;f__Pedosphaeraceae	0	0	0	0	0	0	0	0	0	0	0	0	0	0	0	0	0	0	7.38082e-05	0	0	0	0	0	0	0	0	0	0	0	0	0	0	0	0	0	0	0	0	0	0	0	0	0	0	0	0	0	0
d__Bacteria;p__Verrucomicrobiota;c__Verrucomicrobiae;o__Pedosphaerales;f__UBA3939	0	0	0	0	0	0	0	0	0	0	0	0	0	0	0	0	0	0	0	0	0	0	0	0	0	0	0	0	0	0	0	0	0	0	0	0	0	0	0	0	0	0	0	0	0	0	0	0	0
d__Bacteria;p__Verrucomicrobiota;c__Verrucomicrobiae;o__Pedosphaerales;f__UBA8199	0	0	0	0	0	0	0	0	0	0	0	0	0	0	0	0	0	0	0	0	0	0	0	0	0	0	0	0	0	0	0	0	0	0	0	0	0	0	0	0	0	0	0	0	0	0	0	0	0
d__Bacteria;p__Verrucomicrobiota;c__Verrucomicrobiae;o__Pedosphaerales;f__unclassified_Pedosphaerales	0	0	0	0	0	0	0	0	0	0	0	0	0	0	0	0	0	0	0	0	0	0	0	0	0	0	0	0	0	0	0	0	0	0	0	0	0	0	0	0	0	0	0	0	0	0	0	0	0
d__Bacteria;p__Verrucomicrobiota;c__Verrucomicrobiae;o__Verrucomicrobiales;f__Akkermansiaceae	0	0	0	0	2.91078e-05	0.11071	0	0	0	0	0	0	0.0274782	0	0.00174829	0	0.00821889	0.00449916	0	0.0146105	0.0454066	0	0.000244387	0.002098	5.68008e-05	0.12693	0	0.00060022	0.000541973	0.0143903	0.000137352	0.0102694	0	0	0.00118702	0	0	0	0	0.00254526	9.45229e-05	0.00127707	0.00084246	0	0	0	0	0.000162467	0.00037065
d__Bacteria;p__Verrucomicrobiota;c__Verrucomicrobiae;o__unclassified_Verrucomicrobiae;f__unclassified_Verrucomicrobiae	0	0	0	0	0	0	0	0	0	0	0	0	0	0	0	0	0	0	0	0	0	0	0	0	0	0	0	0	0	0	0	0	0	0	0	0	0	0	0	0	0	0	0	0	0	0	0	0	0
d__Bacteria;p__unclassified_Bacteria;c__unclassified_Bacteria;o__unclassified_Bacteria;f__unclassified_Bacteria	0.000127653	7.06275e-05	0	0.000134557	0.000101877	9.98066e-05	0.000318691	0.000111783	0.000206131	0.00036167	0.00123279	5.07949e-05	0.00032192	6.54729e-05	0.000329224	0.00172003	0.000290234	2.37423e-05	3.69041e-05	2.26696e-05	2.39487e-05	0.000168283	0	2.43953e-05	0.000147682	0.000164539	0.000143035	0.000655796	6.89784e-05	0.000434424	0.00149942	0	0.000767802	0	2.23967e-05	4.94645e-05	0.000134846	0.000102711	0	0.000272135	0.000136533	0.00101481	0	2.04696e-05	0.000354294	0.00518696	0.000177059	0.000531711	0
[truncated: 88 more columns]

## Sheet: genus
Taxon	HC1	HC2	HC3	HC4	HC5	HC6	HC7	HC8	HC9	HC10	HC11	HC12	HC13	HC14	HC15	HC16	HC17	HC18	HC19	HC20	HC21	HC22	HC23	HC24	HC25	HC26	HC27	HC28	HC29	HC30	HC31	HC32	HC33	HC34	HC35	HC36	HC37	HC38	HC39	HC40	HC41	HC42	HC43	HC44	HC45	HC46	HC47	HC48	HC49
d__Bacteria;p__Acidobacteriota;c__Acidobacteriae;o__2-12-FULL-54-10;f__2-12-FULL-54-10;g__SHUM01	0	0	0	0	0	0	0	0	0	0	0	0	0	0	0	0	0	0	0	0	0	0	0	0	0	0	0	0	0	0	0	0	0	0	0	0	0	0	0	0	0	0	0	0	0	0	0	0	0
d__Bacteria;p__Acidobacteriota;c__Acidobacteriae;o__20CM-2-55-15;f__20CM-2-55-15;g__DSPE01	0	0	0	0	0	0	0	0	0	0	0	0	0	0	0	0	0	0	0	0	0	0	0	0	0	0	0	0	0	0	0	0	0	0	0	0	0	0	0	0	0	0	0	0	0	0	0	0	0
d__Bacteria;p__Acidobacteriota;c__Acidobacteriae;o__Acidobacteriales;f__Acidobacteriaceae;g__Edaphobacter	0	0	0	0	0	0	0	0	0	0	0	0	0	0	0	0	0	0	0	0	0	0	0	0	0	0	0	0	0	0	0	0	0	0	0	0	0	0	0	0	0	0	0	0	0	0	0	0	0
d__Bacteria;p__Acidobacteriota;c__Acidobacteriae;o__Acidobacteriales;f__Acidobacteriaceae;g__Silvibacterium	0	0	0	0	0	0	0	0	0	0	0	0	0	0	0	0	0	0	0	0	0	0	7.77596e-05	0	0	0	0	0	0	0	0	0	0	0	0	0	0	0	0	0	0	0	0	0	0	0	0	0	0
d__Bacteria;p__Acidobacteriota;c__Acidobacteriae;o__Acidobacteriales;f__Koribacteraceae;g__Bog-257	0	0	0	0	0	0	0	0	0	0	0	0	0	0	0	0	0	0	0	0	0	0	0	0	0	0	0	0	0	0	0	0	0	0	0	0	2.07456e-05	0	0	0	0	0	0	0	0	0	0	0	0
d__Bacteria;p__Acidobacteriota;c__Acidobacteriae;o__Acidobacteriales;f__SbA1;g__Gp1-AA122	0	0	0	0	0	0	0	0	0	0	0	0	0	0	0	0	0	0	0	0	0	0	0	0	0	2.35056e-05	0	0	0	0	0	0	0	0	0	0	0	0	0	0	0	0	0	0	0	0	0	0	0
d__Bacteria;p__Acidobacteriota;c__Acidobacteriae;o__Acidobacteriales;f__SbA1;g__Gp1-AA133	0	0	0	0	0	0	0	0	0	0	0	0	0	0	0	0	0	0	0	0	0	0	0	0	0	0	0	0	0	0	0	0	0	0	0	0	0	0	1.98381e-05	0	0	0	0	0	0	0	0	0	0
d__Bacteria;p__Acidobacteriota;c__Acidobacteriae;o__Acidobacteriales;f__SbA1;g__Sulfotelmatobacter	0	0	0	0	0	0	0	0	0	0	2.62295e-05	0	0	0	0	0	0	0	0	0	0	0	0	0	0	0	0	0	0	0	0	0	0	0	0	0	0	0	0	0	0	0	0	0	0	0	0	0	0
d__Bacteria;p__Acidobacteriota;c__Acidobacteriae;o__Acidobacteriales;f__unclassified_Acidobacteriales;g__unclassified_Acidobacteriales	0	0	0	0	0	0	0	0	0	0	0	0	0	0	0	0	0	0	0	0	0	0	0	0	0	0	0	0	0	0	0	0	0	0	0	0	0	0	0	0	0	0	0	0	0	0	0	0	0
d__Bacteria;p__Acidobacteriota;c__Acidobacteriae;o__Acidoferrales;f__UBA7541;g__unclassified_UBA7541	0	0	0	0	0	0	0	0	0	0	0	0	0	0	0	0	0	0	0	0	0	0	0	0	0	0	0	0	0	0	0	0	0	0	0	0	0	0	0	0	0	0	0	0	0	0	0	0	0
d__Bacteria;p__Acidobacteriota;c__Acidobacteriae;o__Bryobacterales;f__Bryobacteraceae;g__Fen-178	0	0	0	0	0	0	0	0	0	0	0	0	0	0	0	0	0	0	0	0	0	0	0	0	0	0	0	0.000122267	0	0	0	0	0	0	0	0	0	0	0	0	0	0	0	0	0	0	0	0	0
d__Bacteria;p__Acidobacteriota;c__Acidobacteriae;o__Bryobacterales;f__Bryobacteraceae;g__KBS-96	0	0	0	0	0	0	0	0	0	0	0	0	0	0	0	0	0	0	0	0	0	6.01012e-05	0	0	0	0	0	0	0	0	0	0	0	0	0	0	0	0	0	0	0	0	0	0	0	0	0	0	0
d__Bacteria;p__Acidobacteriota;c__Acidobacteriae;o__Bryobacterales;f__Bryobacteraceae;g__Palsa-89	0	0	0	0	0	0	0	0	0	0	0	0	0	0	0	0	0	0	0	0	0	0	0	0	0	0	0	0	0	0	0	0	0	0	0	0	0	0	0	0	0	0	0	0	0	0	0	0	0
d__Bacteria;p__Acidobacteriota;c__Acidobacteriae;o__Bryobacterales;f__Bryobacteraceae;g__Solibacter	0	0	0	0	0	0	0	0	0	0	0	0	0	0	0	0	0	0	0	0	0	0	0	0	0	0	0	0	0	0	0	0	0	0	0	0	0	0	0	0	0	0	0	0	0	0	0	0	0
d__Bacteria;p__Acidobacteriota;c__Acidobacteriae;o__Bryobacterales;f__Bryobacteraceae;g__unclassified_Bryobacteraceae	0	0	0	0	0	0	0	0	0	0	0	0	0	0	0	0	0	0	0	0	0	0	0	0	0	0	0	0	0	0	0	0	0	0	0	0	0	0	0	0	0	0	0	0	0	0	0	0	0
d__Bacteria;p__Acidobacteriota;c__Acidobacteriae;o__VXMN01;f__VXMN01;g__VXMN01	0	0	0	0	0	0	0	0	0	3.28791e-05	0	0	0	0	0	0	0	0	0	0	0	0	0	0	0	0	0	0	0	0	0	0	0	0	0	0	0	0	0	0	0	0	0	0	0	0	0	0	0
d__Bacteria;p__Acidobacteriota;c__Blastocatellia;o__Pyrinomonadales;f__Arenimicrobiaceae;g__Arenimicrobium	6.9629e-05	0	0	0	0	0	0	0	0	0	0	0	0	0	0	0	0	0	0	0	0	0	0	0	0	0	0	0	0	0	0	0	0	0	0	0	0	0	0	0	0	0	0	0	0	0	0	0	0
d__Bacteria;p__Acidobacteriota;c__Blastocatellia;o__Pyrinomonadales;f__Arenimicrobiaceae;g__Brevitalea	0	0	0	0	0	0	0	4.19188e-05	0	0	0	0	0	0	0	0	0	0	0	0	0	0	0	0	0	0	0	0	0	0	0	0	0	0	0	0	0	0	0	0	0	0	0	0	0	0	0	0	0
d__Bacteria;p__Acidobacteriota;c__Blastocatellia;o__Pyrinomonadales;f__Blastocatellaceae;g__Blastocatella	0	0	0	0	0	0	0	0	0	0	0	0.000292071	0	0	0	0	0	0	0	0	0	0	0	0	0	0	0	0	0	0	0	0	0	0	0	0	0	0	0	0	0	0	0	2.04696e-05	0	0	0	0	0
d__Bacteria;p__Acidobacteriota;c__Blastocatellia;o__Pyrinomonadales;f__Blastocatellaceae;g__Stenotrophobacter	0	0	0	0	0	0	0	0	0	0	0	0	0	0	0	0	0	0	0	0	0	0	0	0	0	0	0	0	0	0	0	0	0	0	0	0	0	0	0	0	0	0	0	0	0	0	0	0	0
d__Bacteria;p__Acidobacteriota;c__Blastocatellia;o__Pyrinomonadales;f__Pyrinomonadaceae;g__OLB17	0	0	0	0	0	0	0	0	0	0	0	0	0	0	0	0	0	0	0	0	0	0	0	2.43953e-05	0	0	0	0	0	0	0	0	0	0	0	0	0	2.05421e-05	1.98381e-05	0	0	0	0	0	0	0	0	0	0
d__Bacteria;p__Acidobacteriota;c__Blastocatellia;o__Pyrinomonadales;f__Pyrinomonadaceae;g__PSRF01	0	2.8251e-05	2.51623e-05	0	0	0	0	0	0	0	0	0	0	0	0	0	0	0	0	0	0	0	0	0	0	0	0	0	0	0	0	0	0	0	0	0	0	0	0	0	0	0	0	0	0	0	0	0	6.39051e-05
d__Bacteria;p__Acidobacteriota;c__Blastocatellia;o__Pyrinomonadales;f__Pyrinomonadaceae;g__QHXM01	0	0	0	0	0	0	0	0	0	0	0	0	0	0	0	0	0	0	0	0	0	0	0	0	0	0	0	0	0	0	0	0	0	0	0	0	0	0	0	0	0	0	0	0	0	0	0	0	0
d__Bacteria;p__Acidobacteriota;c__Blastocatellia;o__Pyrinomonadales;f__Pyrinomonadaceae;g__UBA11740	0	0	0	0	0	0	0	0	0	0	0	0	3.44915e-05	0	0	0	0	0	0	0	0	0	0	0	0	0	0	0	0	0	0	0	0	0	0	0	0	0	0	0	0	0	0	0	0	0	0	0	0
d__Bacteria;p__Acidobacteriota;c__Blastocatellia;o__Pyrinomonadales;f__unclassified_Pyrinomonadales;g__unclassified_Pyrinomonadales	0	0	0	0	0	0	0	0	0	0	0	0	0	0	0	0	0	0	0	0	0	0	0	0	0	0	0	0	0	0	0	0	0	0	0	0	0	0	0	0	0	0	0	0	0	0	0	0	0
d__Bacteria;p__Acidobacteriota;c__Blastocatellia;o__UBA7656;f__UBA7656;g__QHVH01	0.000150863	0	0	0	0	0	0	0	0	0	0	0	0	0	0	0	0	0	0	0	0	0	0	0	0	0	0	0	0	0	5.72298e-05	0	0	0	0	0	0	0	0	0	0	0	0	0	0	0	0	0	0
d__Bacteria;p__Acidobacteriota;c__Blastocatellia;o__unclassified_Blastocatellia;f__unclassified_Blastocatellia;g__unclassified_Blastocatellia	0	0	0	0	0	0	0	0	0	0	0	0	0	0	0	0	0	0	0	0	0	0	0	0	0	0	0	0	0	0	0	0	0	0	0	0	0	0	0	0	0	0	0	0	0	0	0	0	0
d__Bacteria;p__Acidobacteriota;c__HRBIN11;o__HRBIN11;f__HRBIN11;g__HRBIN11	0	0	0	0	0	0	0	0	0	0	0	0	0	0	0	0	0	0	0	0	0	0	0	0	0	0	0	0	0	0	0	0	0	0	0	0	0	0	0	0	0	0	0	0	0	0	0	0	0
d__Bacteria;p__Acidobacteriota;c__Mor1;o__Gp22-AA2;f__Gp22-AA2;g__Gp22-AA3	0	0	0	0	0	0	0	0	0	0	0	0	0	0	0	0	0	0	0	0	0	0	0	0	0	0	0	0	0	0	0	0	0	0	0	0	0	0	0	0	0	0	0	0	0	0	0	0	0
d__Bacteria;p__Acidobacteriota;c__Mor1;o__Gp22-AA2;f__unclassified_Gp22-AA2;g__unclassified_Gp22-AA2	0	0	0	0	0	0	0	0	0	0	0	0	0	0	0	0	0	0	0	0	0	0	0	0	0	0	0	0	0	0	0	0	0	0	0	0	0	0	0	0	0	0	0	0	0	0	0	0	0
d__Bacteria;p__Acidobacteriota;c__Mor1;o__Mor1;f__Mor1;g__Mor1	0	0	0	0	0	0	0	0	0	0	0	0	0	0	0	0	0	0	0	0	0	0	0	0	0	0	0	0	0	0	0	0	0	0	0	0	0	0	0	0	0	0	0	0	0	0	0	0	0
d__Bacteria;p__Acidobacteriota;c__Thermoanaerobaculia;o__UBA5066;f__Gp7-AA6;g__Gp7-AA6	0	0	0	0	0	0	0	0	0	0	0	0	0	0	0	0	0	0	0	0	0	0	0	0	0	0	0	0	0	0	0	0	0	0	0	0	0	0	0	0	0	0	0	0	0	0	0	0	0
d__Bacteria;p__Acidobacteriota;c__Thermoanaerobaculia;o__UBA5704;f__QQVD01;g__WTGL01	0	0	0	0	0	0	0	0	0	0	0	0	0	0	0	0	0	0	0	0	0	0	0	0	0	0	0	0	0	0	0	0	0	0	0	0	0	0	0	0	0	0	0	0	0	0	0	0	0
d__Bacteria;p__Acidobacteriota;c__Thermoanaerobaculia;o__UBA5704;f__UBA5704;g__JAAYLR01	0	0	0	0	0	0	0	0	0	0	0	0	0	2.18243e-05	0	0	0	0	0	0	0	0	0	0	0	0	0	0	0	0	0	0	0	0	0	0	0	0	0	0	0	0	0	0	0	0	0	0	0
d__Bacteria;p__Acidobacteriota;c__Thermoanaerobaculia;o__UBA5704;f__UBA5704;g__JACTMI01	0	0	0	0	0	0	0	0	0	0	0	0	0	0	0	0	0	0	0	0	0	0	0	0	0	0	0	0	0	0	0	0	0	0	0	0	0	0	0	0	0	0	0	0	0	0	0	0	0
d__Bacteria;p__Acidobacteriota;c__Thermoanaerobaculia;o__UBA5704;f__UBA5704;g__SZUA-115	0	0	0	0	0	0	0	0	0	0	0	0	0	0	0	0	0	0	0	0	0	0	0	0	0	0	0	0	0	0	0	0	0	0	0	0	0	0	0	0	0	0	0	0	0	0	0	0	0
d__Bacteria;p__Acidobacteriota;c__UBA6911;o__UBA6911;f__UBA6911;g__Gp18-AA60	0	0	0	0	0	0	0	0	0	0	0	0	0	0	0	0	0	0	0	0	0	0	0	0	0	0	0	0	0	0	0	2.59329e-05	0	0	0	0	0	0	0	0	0	0	0	0	0	0	0	0	0
d__Bacteria;p__Acidobacteriota;c__Vicinamibacteria;o__Fen-336;f__Fen-336;g__WYBL01	4.64193e-05	0	0	0	0	0	0	0	0	0	0	0	0	0	0	0	0	0	0	0	0	0	0	0	0	0	0	0	0	0	0	0	0	0	0	0	0	0	0	0	0	0	0	0	0	0	0	0	0
d__Bacteria;p__Acidobacteriota;c__Vicinamibacteria;o__Vicinamibacterales;f__SCN-69-37;g__SCN-69-37	0	0	0	0	0	0	0	0	0	0	0	0	0	0	0	0	0	0	0	0	0	0	0	0	0	0	0	0	0	0	0	0	0	0	0	0	0	0	0	0	0	0	0	0	0	0	0	0	0
d__Bacteria;p__Acidobacteriota;c__Vicinamibacteria;o__Vicinamibacterales;f__UBA2999;g__Gp6-AA45	0	0	0	0	0	0	3.54101e-05	0	0	0	0	0	0	0	0	0	0	0	0	0	0	0	0	0	0	0	0	0	0	0	0	0	0	0	0	0	0	0	0	0	0	0	0	0	0	0	0	0	0
d__Bacteria;p__Acidobacteriota;c__Vicinamibacteria;o__Vicinamibacterales;f__UBA2999;g__WHSN01	0	0	0	0	0	0	0	0	0	0	0	0	0	0	0	0	0	0	0	0	0	0	0	0	0	0	0	0	3.94162e-05	0	0	0	0	0	0	0	0	0	0	0	0	0	0	0	0	0	0	0	0
d__Bacteria;p__Acidobacteriota;c__Vicinamibacteria;o__Vicinamibacterales;f__UBA2999;g__unclassified_UBA2999	0	0	0	0	0	0	0	0	0	0	0	0	0	0	0	0	0	0	0	0	0	0	0	0	0	0	0	0	0	0	0	2.59329e-05	0	0	0	0	0	0	0	0	0	0	0	0	0	0	0	0	0
d__Bacteria;p__Acidobacteriota;c__Vicinamibacteria;o__Vicinamibacterales;f__UBA8438;g__UBA8438	0	0	0	0	0	0	0	0	0	0	0	0	0	0	0	0	0	0	0	0	0	0	0	0	0	2.35056e-05	0	0	0	0	0	0	0	0	0	0	0	0	0	0	0	0	0	0	0	0	0	0	0
d__Bacteria;p__Acidobacteriota;c__Vicinamibacteria;o__Vicinamibacterales;f__Vicinamibacteraceae;g__Luteitalea	0.000208887	4.23765e-05	0	0	0	0	0	0	0	0	0	0	0	0	0	0	0	0	1.84521e-05	0	0	0	0	0	0	0	0	0	0	0	0	0	0	0	0	0	0	0	0	0	0	0	0	0	0	0	0	0	0
d__Bacteria;p__Acidobacteriota;c__Vicinamibacteria;o__Vicinamibacterales;f__Vicinamibacteraceae;g__Vicinamibacter	0	0	0	0	0	0	0	0	0	0	0	0	0	0	0	0	0	0	0	0	0	0	0	0	0	0	0	0	0	2.17212e-05	0	0	0	0	0	0	0	0	0	0	0	0	0	0	0	0	0	0	0
d__Bacteria;p__Acidobacteriota;c__Vicinamibacteria;o__Vicinamibacterales;f__Vicinamibacteraceae;g__unclassified_Vicinamibacteraceae	2.32097e-05	0	0	0	0	0	0	0	0	0	0	0	0	0	0	0	0	0	0	0	0	0	0	0	0	0	0	0	0	0	0	0	0	0	0	0	0	0	0	0	0	0	0	0	0	0	0	0	0
d__Bacteria;p__Acidobacteriota;c__Vicinamibacteria;o__Vicinamibacterales;f__unclassified_Vicinamibacterales;g__unclassified_Vicinamibacterales	0	0	0	0	0	0	0	0	0	0	0	0	0	0	0	0	0	0	1.84521e-05	0	0	0	0	0	0	0	0	0	0	0	0	0	0	0	0	0	0	0	0	0	0	0	0	0	0	0	0	0	0
d__Bacteria;p__Acidobacteriota;c__Vicinamibacteria;o__unclassified_Vicinamibacteria;f__unclassified_Vicinamibacteria;g__unclassified_Vicinamibacteria	0	0	0	0	0	0	0	0	0	0	0	0	0	0	0	0	0	0	0	0	0	0	0	0	0	0	0	0	0	0	0	0	0	0	0	0	0	0	0	0	0	0	0	0	0	0	0	0	0
d__Bacteria;p__Actinobacteriota;c__Acidimicrobiia;o__Acidimicrobiales;f__AC-14;g__AC-14	0	0	3.77434e-05	0	0	0	0	0	0	0	0	0	0	0	2.27051e-05	0	0	0	0	0	0	0	0	0	0	0	0	0	0	0	0	0	0	0	0	0	0	0	0	0	0	0	0	0	0	0	0	0	0
d__Bacteria;p__Actinobacteriota;c__Acidimicrobiia;o__Acidimicrobiales;f__Ilumatobacteraceae;g__Ilumatobacter_A	0	0	0	0	0	0	0	0	0	0	0	0	0	0	0	0	0	0	0	0	0	0	0	0	0	0	0	0	0	0	0	0	0	0	0	0	0	0	0	0	0	0	0	0	0	0	0	0	0
d__Bacteria;p__Actinobacteriota;c__Acidimicrobiia;o__Acidimicrobiales;f__Ilumatobacteraceae;g__UBA3006	0	0	0	0	0	0	0	0	0	0	0	0	0	0	0	0	0	0	0	0	0	0	0	0	0	0	0	0	0	0	0	0	0	0	0	0	0	0	0	0	0	0	0	0	0	0	0	0	0
d__Bacteria;p__Actinobacteriota;c__Acidimicrobiia;o__Acidimicrobiales;f__Ilumatobacteraceae;g__unclassified_Ilumatobacteraceae	0	0	0	0	0	0	0	0	0	0	0	0	0	0	0	0	0	2.37423e-05	0	0	0	0	0	0	0	0	0	0	0	0	0	0	0	0	0	0	0	0	1.98381e-05	0	0	0	0	0	0	0	0	0	0
d__Bacteria;p__Actinobacteriota;c__Acidimicrobiia;o__Acidimicrobiales;f__JACDCH01;g__VFJN01	0	0	0	0	0	0	0	0	0	0	0	0	0	0	0	0	0	0	0	0	0	0	0	0	0	0	0	0	0	0	0	0	0	0	3.3595e-05	0	0	0	2.97572e-05	0	0	0	0	0	0	0	0	2.95395e-05	0
d__Bacteria;p__Actinobacteriota;c__Acidimicrobiia;o__Acidimicrobiales;f__SKKL01;g__Actinomarinicola	0	0	0	0	0	0	0	0	0	0	0	0	0	0	0	0	0	0	0	0	0	0	0	0	0	0	0	0	0	0	0	0	0	0	0	0	0	0	0	0	0	0	0	0	0	0	0	0	0
d__Bacteria;p__Actinobacteriota;c__Acidimicrobiia;o__Acidimicrobiales;f__SZUA-35;g__CADEDH01	0	0	0	0	0	0	0	0	0	0	0	0	0	0	0	0	0	0	0	0	0	0	0	0	0	0	0	0	0	0	0	0	0	0	0	0	0	0	0	0	0	0	0	0	0	0	0	0	0
d__Bacteria;p__Actinobacteriota;c__Acidimicrobiia;o__Acidimicrobiales;f__UBA8139;g__Rhabdothermincola	0	0	0	0	0	0	0	0	0	0	0	0	0	0	4.54102e-05	0	0	0	0	0	0	0	0	0	0	0	0	0	0	0	0	0	0	0	0	0	0	0	0	0	0	0	0	0	0	0	0	0	0
d__Bacteria;p__Actinobacteriota;c__Acidimicrobiia;o__Acidimicrobiales;f__unclassified_Acidimicrobiales;g__unclassified_Acidimicrobiales	0	0	0	0	0	0	0	0	0	0	0	0	0	0	0	0	0	0	0	0	0	0	0	0	0	0	0	0	0	0	0	0	0	0	0	0	0	0	0	0	0	3.42071e-05	0	0	0	0	0	0	0
d__Bacteria;p__Actinobacteriota;c__Acidimicrobiia;o__Actinomarinales;f__Actinomarinaceae;g__Actinomarina	0	0	0	0	0	0	0	4.19188e-05	0	0	0	0	0	0	0	0	0	0	0.000101486	0	0	3.60607e-05	0	0	0	0	0	0	0	0	0	0	0	3.50291e-05	0	0	2.07456e-05	0	0	0	0	0	0	0	0	0	0	0	0
d__Bacteria;p__Actinobacteriota;c__Acidimicrobiia;o__IMCC26256;f__PALSA-555;g__SHUY01	0	0	0	0	0	0	0	0	0	0	0	0	0	0	0	0	0	0	0	0	0	0	0	0	0	0	0	0	0	0	0	0	0	0	0	0	0	0	0	0	0	0	0	0	0	0	0	0	0
d__Bacteria;p__Actinobacteriota;c__Actinomycetia;o__Acidothermales;f__Acidothermaceae;g__Acidothermus	0	0	0	0	0	0	0	0	0	0	0	0	0	0	0	0	0	0	0	0	0	0	0	0	0	0	0	0	0	0	0	0	0	0	0	0	0	0	0	0	0	0	0	0	0	0	0	0	0
d__Bacteria;p__Actinobacteriota;c__Actinomycetia;o__Actinomycetales;f__Actinomycetaceae;g__Actinomyces	0.000127653	0.000197757	0.000528408	0.000493377	0.000232863	0.0011852	0	0	0.000191407	0	3.93443e-05	0	9.19773e-05	0	9.08203e-05	0	5.27698e-05	8.30979e-05	0.000276781	0	3.5923e-05	0.000120202	0.000355473	0	9.08812e-05	5.87641e-05	4.08672e-05	0.000555759	4.92703e-05	4.34424e-05	0	0.000142631	0.000681115	0.000653877	0	0.000272055	0	5.13553e-05	0	0	0.000840204	0	0	3.07044e-05	0.000516257	0	4.42648e-05	0.00205299	0.000166153
d__Bacteria;p__Actinobacteriota;c__Actinomycetia;o__Actinomycetales;f__Actinomycetaceae;g__Georgenia	0	0	0	0	0	0	0	0	0	0	0	0	0	0	0	0	0	0	0	0	0	0	0	0	0	0	0	0	0	0	0	0	0	0	0	0	0	0	0	0	0	0	0	0	0	0	0	0	0
d__Bacteria;p__Actinobacteriota;c__Actinomycetia;o__Actinomycetales;f__Actinomycetaceae;g__Gleimia	0	0	0	0	0	0	0	0	0	0	0	0	0	0	0	0	0	0	0	0	0	0	0	0	0	0	0	0	0	0	0	0	0	0	0	0	0	0	0	0	0	0.000102621	0	0	0	0	0	0	0
d__Bacteria;p__Actinobacteriota;c__Actinomycetia;o__Actinomycetales;f__Actinomycetaceae;g__Mobiluncus	0	0	0	0	0	0	0	0	0	0	0	0	0	0	5.67627e-05	0	0	0	0	0	0	0	0	0	0	0	0	0	0	0	0	0	0	0	0	0	0	0	0	0	0	0.00310145	0	0	0	0.000101139	0	0	0
d__Bacteria;p__Actinobacteriota;c__Actinomycetia;o__Actinomycetales;f__Actinomycetaceae;g__Pauljensenia	0	0.00015538	0.00202556	0.00206321	0.000189201	0.000711122	7.08203e-05	6.98646e-05	0.000912866	0	0.00180984	0.00147305	0	0	0.000170288	0.00651154	0.000145117	0.000284907	0.000867247	4.53391e-05	0.000287384	0.000625053	0.000810922	0.000134174	0.00076113	0	0	0.000244534	0.000197081	8.68847e-05	0	0.000129665	0.000619195	0.00042035	0	0.000643039	0.000103728	0	0.000614982	0.000208103	0.00138634	0.000148231	2.93881e-05	0.000665261	0.000445398	0.000202277	0.000221324	0.000708948	0.000115029
d__Bacteria;p__Actinobacteriota;c__Actinomycetia;o__Actinomycetales;f__Actinomycetaceae;g__Peptidiphaga	0	5.6502e-05	0	5.98032e-05	4.36618e-05	0.000536461	0	0	0	0	6.55738e-05	0	0	0	4.54102e-05	0	0	0	0	0	0	0	4.44341e-05	0	3.40805e-05	0	0	0.000100037	9.85406e-05	0	0	0	0.000160991	9.3411e-05	0	0	4.14912e-05	0	0	0	0.000262564	0	0	0	0	0	0	0	0
d__Bacteria;p__Actinobacteriota;c__Actinomycetia;o__Actinomycetales;f__Actinomycetaceae;g__Varibaculum	0	0	0	0	0	0	0	0	0	0	0	0	0	0	0	0	0	0	0	0	0	0	0	0	0	0	0	0	0	0	0	0	0	0	0	0	0	0	0	0	0	0.00122005	0	0	0	0	0	0	0
d__Bacteria;p__Actinobacteriota;c__Actinomycetia;o__Actinomycetales;f__Actinomycetaceae;g__unclassified_Actinomycetaceae	0	0	0	0	0	0	0	0	0	0	0	0	0	0	0	4.91437e-05	0	0	0	0	0	0	0	0	0	0	0	0	0	0	0	0	0	0	0	0	0	0	0	0	0	2.28048e-05	0	0	0	0	0	0	0
d__Bacteria;p__Actinobacteriota;c__Actinomycetia;o__Actinomycetales;f__Angustibacteraceae;g__Angustibacter	0	0	0	0	0	0	0	0	0	0	0	0	0	0	0	0	0	3.56134e-05	0	0	0	0	0	0	0	0	0	0	0	0	0	0	0	0	0	0	0	0	0	0	0	0	0	0	0	0	0	0	0
d__Bacteria;p__Actinobacteriota;c__Actinomycetia;o__Actinomycetales;f__Bifidobacteriaceae;g__Alloscardovia	0	0	0	0	0	0	0	0	0	0	6.55738e-05	0	0	0	0	0	0	0	0.000147616	0	0	0	0	0	5.68008e-05	0	0	0	0	5.4303e-05	0	0	0	0	0	0	0	0	0	0	0	0	0	0	0	0	0	0	0
d__Bacteria;p__Actinobacteriota;c__Actinomycetia;o__Actinomycetales;f__Bifidobacteriaceae;g__Bifidobacterium	0.0167574	0.0987937	0.0574707	0.0811829	0.0092854	0.0334227	8.85253e-05	0.00132743	0.323331	0.0162258	0.358911	0.00260324	0.122272	0.171975	0.0323434	0.000172003	0.0665427	0.16521	0.01347	0.00796835	0.222711	0.195317	0.00592084	0.0535111	0.0837584	0.00751005	0.0327857	0.209999	0.0130763	0.200085	0.000148798	0.0217059	0.124025	0.0127389	0.0721733	0.172273	0.0360144	0.17811	0.0819314	0.00779587	0.0167726	0.0014253	0.086646	0.199722	0.0260659	0.00244177	0.0280934	0.0133223	0.0228652
d__Bacteria;p__Actinobacteriota;c__Actinomycetia;o__Actinomycetales;f__Bifidobacteriaceae;g__Galliscardovia	0	0	0	0	0	0	0	0	0	0	0	0	0	0	0	0	0	0	0	0	0	0	0	0	0	0	0	0	0	0	0	0	0	0	0	0	0	0	0	0	0	0	0	0	0	0	0	0	0
d__Bacteria;p__Actinobacteriota;c__Actinomycetia;o__Actinomycetales;f__Bifidobacteriaceae;g__Parascardovia	0	0	0.000138393	0	0	0	0	0	0	0	0	0	0	0	0	0	0	0	4.61301e-05	0	0	0	0	0	0	0	0	0	0	0	0	0	0	0	0	0	0	9.24395e-05	0	0	0	0	0	0	0	0	2.95098e-05	0	0
d__Bacteria;p__Actinobacteriota;c__Actinomycetia;o__Actinomycetales;f__Bifidobacteriaceae;g__Scardovia	0	0	0.00011323	5.98032e-05	0	0	0	0	0	0	0	0	0	0	0	0	0	0	0	0	0	0	0	0	0	0	0	2.22304e-05	0	0	0	3.88994e-05	0	0.000105087	0	3.70984e-05	0	0	0	0	5.25127e-05	0	1.95921e-05	0	8.09815e-05	0	0	0.000369243	0
d__Bacteria;p__Actinobacteriota;c__Actinomycetia;o__Actinomycetales;f__Bifidobacteriaceae;g__unclassified_Bifidobacteriaceae	0	0	0	0	0	0	0	0	0	0	0	0	0	0	0	0	0	0	0	0	0	0	0	0	0	0	0	0	0	0	0	0	0	0	0	0	0	0	0	0	0	0	0	0	0	0	0	0	0
d__Bacteria;p__Actinobacteriota;c__Actinomycetia;o__Actinomycetales;f__Brevibacteriaceae;g__Brevibacterium	0	0	0	0	0	0	0	0	0	0	0	0	0	0	0	0	0	0	0	0	0	0	0	0	0	0	0	0	0	0	0	0	0	0	0	0	0	0	0	0	0	0	0	0	0	0	0	0	0
d__Bacteria;p__Actinobacteriota;c__Actinomycetia;o__Actinomycetales;f__Cellulomonadaceae;g__Isoptericola	0	0	0	0	0	0	0	0	0	0	0	0	0	0	0	0	0	0	0	0	0	0	0	0	0	0	0	0	0	0	0	0	0	0	0	0	0	0	0	0	0	0	0	0	0	0	0	0	0
d__Bacteria;p__Actinobacteriota;c__Actinomycetia;o__Actinomycetales;f__Dermabacteraceae;g__Brachybacterium	0	0	0	0	0	0	0	0	0	0	0	0	0	0	0	0	0	0	0	0	0	0	0	0	0	0	0	0	0	0	0	0	0	0	0	0	0	0	0	0	0	0	0	0	0	0	0	0	0
d__Bacteria;p__Actinobacteriota;c__Actinomycetia;o__Actinomycetales;f__Dermatophilaceae;g__Phycicoccus_A	0	0	0	0	0	0	0	0	0	0	0	0	0	0	0	0	0	0	0	0	0	0	0	0	0	0	0	0	0	0	0	0	0	0	0	0	0	0	0	0	0	0	0	0	0	0	0	0	0
d__Bacteria;p__Actinobacteriota;c__Actinomycetia;o__Actinomycetales;f__Dermatophilaceae;g__Piscicoccus	0	0	0	0	0	0	0	0	0	0	0	0	0	0	0	0	0	0	0	0	0	0	0	0	0	0	0	0	0	0	0	0	0	0	0	0	0	0	0	0	0	0	0	0	0	0	0	0	0
d__Bacteria;p__Actinobacteriota;c__Actinomycetia;o__Actinomycetales;f__Kineosporiaceae;g__unclassified_Kineosporiaceae	0	0	0	0	0	0	0	0	0	0	0	0	0	0	0	0	0	0	0	0	0	0	0	0	0	0	0	0	0	0	0	0	0	0	0	0	0	0	0	0	0	0	0	0	0	0	0	0	0
d__Bacteria;p__Actinobacteriota;c__Actinomycetia;o__Actinomycetales;f__Microbacteriaceae;g__Agromyces_B	0	0	0	0	0	0	0	0	0	0	0	0	0	0	0	0	0	0	0	0	0	0	0	0	0	0	0	0	0	0	0	0	0	0	0	0	0	0	0	0	2.10051e-05	0	0	0	0	0	0	0	0
d__Bacteria;p__Actinobacteriota;c__Actinomycetia;o__Actinomycetales;f__Microbacteriaceae;g__Clavibacter	0	0	0	0	0	0	0	0	0	0	0	0	0	0	0	0	0	0	0	0	0	0	0	0	0	0	0	0	0	0	0	0	0	0	0	0	0	0	0	0	0	0	0	0	0	0	0	0	0
d__Bacteria;p__Actinobacteriota;c__Actinomycetia;o__Actinomycetales;f__Microbacteriaceae;g__Leucobacter	0	0	0	0	0	0	0	0	0	0	0	0.000266673	0	0	0	0	0	0	0	0	0	0	0	0	0	0	0	0	0	0	0	0	0	0	0	0	0	0	0	0	0	0	0	0	0	0	0	0	0
d__Bacteria;p__Actinobacteriota;c__Actinomycetia;o__Actinomycetales;f__Microbacteriaceae;g__unclassified_Microbacteriaceae	0	0	0	0	0	0	0	0	0	0	0	0	0	0	0	0	0	0	0	0	0	0	0	0	0	0	8.17344e-05	0	0	0	0	0	0	0	3.3595e-05	0	0	0	0	0	0	0	0	0	0	0	0	0	0
d__Bacteria;p__Actinobacteriota;c__Actinomycetia;o__Actinomycetales;f__Micrococcaceae;g__Arthrobacter_B	0	0	0	0	0.000130985	0	0	0	0	0.000164395	0	5.07949e-05	0	0	0	0	0	0	0	0	0	0	0	0	0	0	0	0	0	0	0	0	0	0	0	0	0	0	0	0	0	0	0	0	0	0	0	0	0
d__Bacteria;p__Actinobacteriota;c__Actinomycetia;o__Actinomycetales;f__Micrococcaceae;g__Kocuria	0	0	0	0	4.36618e-05	0	0	0	0	0	0	0	0	0	0	0	0	0	0	0	0	0	0	0	0	0	0	0	0	0	0	0	0	0	0	0	0	0	0	0	0	0	0	0	0	0	0	0	0
d__Bacteria;p__Actinobacteriota;c__Actinomycetia;o__Actinomycetales;f__Micrococcaceae;g__Micrococcus	0	0	0	0	0	0	0	0	0	0	0	0	0	0	0	0	0	0	0	0	0	0	0	0	0	0	0	0	0	0	0	0	0	0	0	0	0	0	0	0	0	0	0	0	0	0	0	0	0
d__Bacteria;p__Actinobacteriota;c__Actinomycetia;o__Actinomycetales;f__Micrococcaceae;g__Rothia	0	0.00015538	6.29057e-05	8.97049e-05	8.73235e-05	0.000336847	0	0	0	0	0.00148197	0	3.44915e-05	0	5.67627e-05	0	0	0.000201809	0.000369041	0	0	0	0.000122194	0.000146372	0	0.000105775	0	7.78063e-05	4.92703e-05	0	0	0.0020098	0.00216718	5.83819e-05	0	0.000432815	0	0	0	6.40318e-05	0.00187996	3.42071e-05	0	0.000419626	7.08588e-05	0	0.000398383	8.86184e-05	0
d__Bacteria;p__Actinobacteriota;c__Actinomycetia;o__Actinomycetales;f__Micrococcaceae;g__Sinomonas	0	0	0	0	0	0	0	0	0	0	0	0	0	0	0	0	0	0	0	0	0	0	0	0	0	0	0	0	0	0	0	0	0	0	0	0	0	0	0	0	0	0	0	0	0	0	0	0	0
d__Bacteria;p__Actinobacteriota;c__Actinomycetia;o__Actinomycetales;f__Micrococcaceae;g__unclassified_Micrococcaceae	0	0	0	0	0	0	0	0	2.94473e-05	0	2.62295e-05	0	0	0	0	0	0	0	0	0	0	0	0	0	0	0	8.17344e-05	0	0	0	0	0	0	0	0	0	0	0	0	0	0	0	0	0	0	0	0	0	0
d__Bacteria;p__Actinobacteriota;c__Actinomycetia;o__Actinomycetales;f__unclassified_Actinomycetales;g__unclassified_Actinomycetales	0	0	0	0	0	0	0	0	0	0	0	0	0	0	0	0	0	0	0	0	0	0	0	0	0	0	0	0	0	0	0	0	0	0	0	0	0	0	0	0	0	0	0	2.04696e-05	0	0	0	0	0
d__Bacteria;p__Actinobacteriota;c__Actinomycetia;o__Euzebyales;f__Euzebyaceae;g__Euzebya	0	0	0	0	0	0	0	0	0	0	0	0	0	2.18243e-05	0	0	0	0	0	0	0	0	0	0	0	0	0	0	0	0	0	0	0	0	0	0	0	0	0	0	0	0	0	0	0	0	0	0	0
d__Bacteria;p__Actinobacteriota;c__Actinomycetia;o__Mycobacteriales;f__Frankiaceae;g__Frankia	0	0	0	0	0	0	0	0	0	0	0	0	0	0	0	0	0	0	0	0	0	0	0	0	0	0	0	0	0	0	0	0	0	0	0	0	0	0	0	0	0	0	0	0	0	0	0	7.38487e-05	0
d__Bacteria;p__Actinobacteriota;c__Actinomycetia;o__Mycobacteriales;f__Geodermatophilaceae;g__Blastococcus	0	0	0	0	0	0	0	0	0	0	0	0	0	0	0	0	0	0	0	0	0	0	0	0	0	0	0	0	0	0	0	0	2.47678e-05	0	0	0	0	0	0	0	0	0	0	0	0	0	0	0	0
d__Bacteria;p__Actinobacteriota;c__Actinomycetia;o__Mycobacteriales;f__Geodermatophilaceae;g__Geodermatophilus_A	0	0	0	0	0	0	0	0	0	0	0	0	0	0	0	0	0	0	9.22603e-05	0	0	0	0	0	0	0	0	0	0	0	0	0	0	0	0	0	0	0	0	0	0	0	0	0	0	0	0	0	0
d__Bacteria;p__Actinobacteriota;c__Actinomycetia;o__Mycobacteriales;f__Jatrophihabitantaceae;g__Jatrophihabitans	0	0	0	0	0	0	0	0	0	0	0	0	0	0	0	0	0	0	0	0	0	0	0	0	0	0	0	0	0	0	0	0	0	0	0	0	0	0	0	0	0	0	0	0	0	0	0	0	0
d__Bacteria;p__Actinobacteriota;c__Actinomycetia;o__Mycobacteriales;f__Jatrophihabitantaceae;g__unclassified_Jatrophihabitantaceae	0	0	0	0	0	0	0	0	0	0	0	0	0	0	0	0	0	0	0	0	0	0	0	0	0	0	0	0	0	0	0	0	0	0	0	0	0	0	0	0	0	0	0	0	0	0	0	0	0
d__Bacteria;p__Actinobacteriota;c__Actinomycetia;o__Mycobacteriales;f__Micromonosporaceae;g__Dactylosporangium	0	0	0	0	0	0	0	0	0	0	0	0	0	0	0	0	0	0	0	0	0	0	0	0	0	0	0	0	0	0	0	0	0	0	0	0	0	0	0	0	0	0	0	3.07044e-05	0	0	0	0	0
d__Bacteria;p__Actinobacteriota;c__Actinomycetia;o__Mycobacteriales;f__Micromonosporaceae;g__Micromonospora_H	3.48145e-05	0	0	0	0	0	0	0	0	0	0	0	0	0	0	0	0	0	0	0	0	0	0	0	0	0	0	0	0	0	0	0	0	0	3.3595e-05	3.70984e-05	0	0	0	0	0	0	0	0	0	0	0	0	0
d__Bacteria;p__Actinobacteriota;c__Actinomycetia;o__Mycobacteriales;f__Micromonosporaceae;g__unclassified_Micromonosporaceae	0	0	0	0	0	0	0	0	0	0	0	5.07949e-05	0	0	0	0	0	0	0.000193747	2.26696e-05	0	0	0	0	0	0	0	0	0	0	0	0	0	0	0	0	0	0	0	0	0	0	0	0	0	0	0	0	0
d__Bacteria;p__Actinobacteriota;c__Actinomycetia;o__Mycobacteriales;f__Mycobacteriaceae;g__Corynebacterium	0	7.06275e-05	0.000138393	0.000119606	2.91078e-05	7.4855e-05	0	0	0.000206131	3.28791e-05	0	0.000533347	9.19773e-05	3.27364e-05	2.27051e-05	0.00896872	3.95773e-05	0.000973432	0	7.93435e-05	2.39487e-05	0	6.66511e-05	0	0	9.40225e-05	0	0	0	0	9.15678e-05	0	7.43034e-05	0.00025688	0	0	0	2.05421e-05	0.000297572	0	0	0.0536596	8.81644e-05	3.07044e-05	7.08588e-05	7.22418e-05	0	0	7.66861e-05
d__Bacteria;p__Actinobacteriota;c__Actinomycetia;o__Mycobacteriales;f__Mycobacteriaceae;g__Dietzia	0	0	0	0	0	3.74275e-05	0	0	0	0	0	0	0	0	0	0	0	0	0	0	0	0	0	0	0	0	0	0	0	0	0	0	0	0	0	0	0	0	0	0	0	0	0	0	0	0	0	0	0
d__Bacteria;p__Actinobacteriota;c__Actinomycetia;o__Mycobacteriales;f__Mycobacteriaceae;g__Lawsonella	3.48145e-05	0	0	0	0	0	0	0	0	0	0	0	0	0	3.40576e-05	0	0	0	0	0	0	0	0	0	0	5.87641e-05	0	0	0	0	0	0	0	0	0	0	0	4.10842e-05	0	0	0	0.00023945	0	0	0	0	0	0	0
d__Bacteria;p__Actinobacteriota;c__Actinomycetia;o__Mycobacteriales;f__Mycobacteriaceae;g__Mycobacterium	0	0	6.29057e-05	0	0	0	0	0	0	0	0	0	0	0	0	0	0	0	0	0	0	0	0	2.43953e-05	0	0	0	0	0	0	0	0	0	0	0	0	0	0	0	0	3.15076e-05	0	0	0	0	0	0	0	0
d__Bacteria;p__Actinobacteriota;c__Actinomycetia;o__Mycobacteriales;f__Mycobacteriaceae;g__Nocardia	0	0	0	0	0	0	0	0	0	0	0	0	0	0	0	0	0	0	0	0	0	0	0	0	0	0	0	0	0	0	0	0	0	0	0	0	0	0	0	0	0	0	0	0	0	0	0	0	0
d__Bacteria;p__Actinobacteriota;c__Actinomycetia;o__Mycobacteriales;f__Mycobacteriaceae;g__Rhodococcus_C	0	0	0	4.48524e-05	0	0	0	0	0	0	0	0	0	0	0	0	0	0	0	0	0	0	0	0	0	0	0	0	0	0	0	0	0	0	0	0	0	0	0	0	0	0	0	0	0	0	0	0	0
d__Bacteria;p__Actinobacteriota;c__Actinomycetia;o__Mycobacteriales;f__Mycobacteriaceae;g__Smaragdicoccus	0	0	3.77434e-05	0	0	0	0	0	0	0	0	0	0	0	0	0	0	0	0	0	0	0	0	0	0	0	0	0	0	0	0	0	0	0	0	0	0	0	0	0	0	0	0	0	0	0	0	0	0
d__Bacteria;p__Actinobacteriota;c__Actinomycetia;o__Mycobacteriales;f__Nakamurellaceae;g__Nakamurella	0	0	0	0	0	0	0	0	0	0	0	0	0	0	0	0	0	0	0	0	0	0	0	0	0	0	0	0	0	0	0	0	0	0	0	0	0	0	0	0	0	0	0	0	0	0	0	0	0
d__Bacteria;p__Actinobacteriota;c__Actinomycetia;o__Mycobacteriales;f__Pseudonocardiaceae;g__Amycolatopsis_D	0	0	0	0	0	0	0	4.19188e-05	0	0	0	0	0	0	0	0	0	0	0	0	0	0	0	0	0	0	0	0	0	0	0	0	0	0	0	0	0	0	0	0	0	0	0	0	0	0	0	0	0
d__Bacteria;p__Actinobacteriota;c__Actinomycetia;o__Mycobacteriales;f__Pseudonocardiaceae;g__Lentzea	0	0	0	0	0	0	0	0	0	0	0	0	0	0	0	0	0	0	0	0	0	0	0	0	0	0	0	0	0	0	0	0	0	0	0	0	0	0	0	0	0	0	0	0	0	0	0	0	0
d__Bacteria;p__Actinobacteriota;c__Actinomycetia;o__Mycobacteriales;f__Pseudonocardiaceae;g__Pseudonocardia	0	0	0	0	0	0	0	0	0	0	0	0	0	0	0	0	0	0	0	0	0	0	0	0	0	0	0	0	0	0	0	0	0	0	0	0	0	0	0	0	0	0	0	0	0	0	0	0	0
d__Bacteria;p__Actinobacteriota;c__Actinomycetia;o__Mycobacteriales;f__Pseudonocardiaceae;g__Saccharopolyspora_D	0	0	0	0	0	0	0	0	0	0	0	0	0	0	0	0	0	0	0	0	0	0	0	0	0	0	0	0	0	0	0	0	0	2.33528e-05	0	0	0	0	0	0	0	0	0	0	0	0	0	0	0
d__Bacteria;p__Actinobacteriota;c__Actinomycetia;o__Mycobacteriales;f__Pseudonocardiaceae;g__unclassified_Pseudonocardiaceae	0	0	0	0	0	0	0	0	0	0	0	0	0	0	0	0	0	0	0	0	0	0	0	0	0	0	0	0	0	0	0	0	0	0	0	0	0	0	0	0	0	0	0	0	0	0	0	0	0
d__Bacteria;p__Actinobacteriota;c__Actinomycetia;o__Mycobacteriales;f__unclassified_Mycobacteriales;g__unclassified_Mycobacteriales	2.32097e-05	0	0	0	0	0	0	0	0	0	5.2459e-05	0	0	0	0	0	0	0	0	0	0	0	0	0	0	0	0	0	0	0	0	0	0	0	0	0	0	0	1.98381e-05	0	0	2.28048e-05	0	0	2.02454e-05	0	0	0	0
d__Bacteria;p__Actinobacteriota;c__Actinomycetia;o__Nanopelagicales;f__Nanopelagicaceae;g__AAA044-D11	0	0	0	0	0	0	0	0	0	0	0	0	0	0	0	0	0	0	0	0	0	0	0	0	0	0	0	0	0	0	0	0	0	0	0	0	0	0	0	0	0	0	0	0	0	0	0	0	0
d__Bacteria;p__Actinobacteriota;c__Actinomycetia;o__Nanopelagicales;f__Nanopelagicaceae;g__Nanopelagicus	0	0	0	0	0	0	0	0	0	0	0	0	0	0	0	0	0	0	0	0	0	0	0	0	0	0	0	0	0	0	0	0	0	0	0	0	0	0	0	0	0	0	0	0	0	0	0	0	0
d__Bacteria;p__Actinobacteriota;c__Actinomycetia;o__Nanopelagicales;f__Nanopelagicaceae;g__Planktophila	0	0	0	0	0	0	0	0	0	0	0	0	0	0	0	0	0	0	0	0	0	0	0	0	0	0	0	0	0	0	0	0	0	0	0	0	0	0	0.00174575	0	0	0	0	0	0	0	0	0	0
d__Bacteria;p__Actinobacteriota;c__Actinomycetia;o__Nanopelagicales;f__Nanopelagicaceae;g__unclassified_Nanopelagicaceae	0	0	0	0	0	0	0	0	0	0	0	0	0	0	0	0	0	0	0	0	0	0	0	0	0	0	0	0	0	0	0	0	0	0	0	0	0	0	0	0	0	0	0	0	0	0	0	0	0
d__Bacteria;p__Actinobacteriota;c__Actinomycetia;o__Propionibacteriales;f__Actinopolymorphaceae;g__Actinopolymorpha	0	0	0	0	0	0	0	0	0	0	0	0	0	0	0	0	0	0	0	0	0	0	0	0	0	0	0	0	0	0	0	0	0	0	0	0	0	0	0	0	0	0	0	0	0	0	0	0	0
d__Bacteria;p__Actinobacteriota;c__Actinomycetia;o__Propionibacteriales;f__Kribbellaceae;g__Kribbella	0	0	0	0	0	0	0	0	0	0	0	0	0	0	0	0	0	0	0	0	0	0	0	0	0	0	0	0	0	0	0	0	0	0	3.3595e-05	0	0	0	0	0	0	0	0	0	0	0	0	0	0
d__Bacteria;p__Actinobacteriota;c__Actinomycetia;o__Propionibacteriales;f__Nocardioidaceae;g__Nocardioides_A	0	0	0	0.000104656	0	0	0	0	0	0	0	0	0	0	0	7.37155e-05	0	0	3.69041e-05	0	0	0	0	0	0	0	0	0	4.92703e-05	0	0	6.48323e-05	0	0	0	0	0	0	0	0	0	0	0	2.04696e-05	0	0	0	0	0
d__Bacteria;p__Actinobacteriota;c__Actinomycetia;o__Propionibacteriales;f__Nocardioidaceae;g__unclassified_Nocardioidaceae	0	0	0	0	0	0	0	0	0	0	0	0	0	0	0	0	0	0	0	0	0	0	0	0	0	0	0	0	0	0	0	0	0	0	0	0	0	0	5.95144e-05	0	0	0	0	0	0	0	0	0	0
d__Bacteria;p__Actinobacteriota;c__Actinomycetia;o__Propionibacteriales;f__Propionibacteriaceae;g__Acidipropionibacterium	0	0	0	0	0	0	0	0	0	0	0	0	0	0	0	0.000221147	0	0	0	0	0	0	0	0	0	0	0	0	0	0	0	0	0	0	0	0	0	0	0	0	0	0	0	0	0	0	0	0	0
d__Bacteria;p__Actinobacteriota;c__Actinomycetia;o__Propionibacteriales;f__Propionibacteriaceae;g__Arachnia	0	0	0	0	0	0	0	0	0	0	0	0	0	0	0	0	0	0	0	0	0	0	0	0	0	0	0	0	0	0	0	0	0	0	0	0	0	0	0	0	0	0	0	0	0	0	0	0	0
d__Bacteria;p__Actinobacteriota;c__Actinomycetia;o__Propionibacteriales;f__Propionibacteriaceae;g__Cutibacterium	0	0	0	0	0	0	0	0	0	0	0	0	0	0	0	0.0120402	0	0	0	0	0	0	0	0	0	0	0	0	0	0	0	0	0	0	0	0	0	0	0	0	0	0	0	0	0	0	0	0	0
d__Bacteria;p__Actinobacteriota;c__Actinomycetia;o__Propionibacteriales;f__Propionibacteriaceae;g__Propionibacterium	0	0	0	4.48524e-05	0	0	0	0	0	0	0	0	0	0	0	0	0	0	0	0	0	0	0	0	0	0	0	0	0	0	0	0	0	0	0	0	0	0	0	0	0	0	0	0	0	0	0	0	0
d__Bacteria;p__Actinobacteriota;c__Actinomycetia;o__Propionibacteriales;f__Propionibacteriaceae;g__unclassified_Propionibacteriaceae	0	0	0	0	0	0	0	0	0	0	0	0	0	0	0	9.82873e-05	0	0	0	0	0	0	0	0	0	0	0	0	0	0	0	0	0	0	0	0	0	0	0	0	0	0	0	0	0	0	0	0	0
d__Bacteria;p__Actinobacteriota;c__Actinomycetia;o__Sporichthyales;f__Sporichthyaceae;g__Longivirga	0	0	0	0	0	0	0	0	0	0	0	0	0	0	0	0	0	0	9.22603e-05	0	0	0	0	0	0	0	0	0	0	0	0	0	0	0	0	0	0	0	0	0	0	0	0	0	0	0	0	0	0
d__Bacteria;p__Actinobacteriota;c__Actinomycetia;o__Streptomycetales;f__Streptomycetaceae;g__Streptomyces_G	0	0	0	0	0	0	0	0	0	0	0	0	0	0	0	0	0	0	0	0	0	0	0	0	0	0	0	0	0	0	0	0	0	0	0	0	0	0	0	0	0	0	0	0	0	0	0	0	0
d__Bacteria;p__Actinobacteriota;c__Actinomycetia;o__Streptomycetales;f__Streptomycetaceae;g__unclassified_Streptomycetaceae	0	0	0	0	0	0	0	0	0	0	0	0	0	0	0	0	0	0	0	0	0	0	0	0	0	0	5.1084e-05	0	0	0	0	0	0	0.00012844	0	0	7.26096e-05	0	0	0	0	0	0	0	0	0	0	0	0
d__Bacteria;p__Actinobacteriota;c__Actinomycetia;o__Streptomycetales;f__unclassified_Streptomycetales;g__unclassified_Streptomycetales	0	0	0	0	0	0	0	0	0	0	0	0	0	0	0	0	0	0	0	0	0	0	0	0	0	0	0	0	0	0	0	0	0	0	0	0	0	0	0	0	0	0	0	0	0	0	0	0	0
d__Bacteria;p__Actinobacteriota;c__Actinomycetia;o__Streptosporangiales;f__Streptosporangiaceae;g__Actinoallomurus	0	0	0	0	0	0	0	0	0	0	0	0	0	0	0	0	0	0	0	0	0	0	0	0	0	0	0	0	0	0	0	0	0	0	0	0	0	0	0	0	0	0	0	0	0	0	0	0	0
d__Bacteria;p__Actinobacteriota;c__Actinomycetia;o__Streptosporangiales;f__Streptosporangiaceae;g__Actinomadura_C	0	0	0	0	0	0	0	0	0	0	0	0	0	0	0	0	0	0	0	0	0	0	0	0	0	3.52584e-05	0	0	0	0	0	0	0	0	0	0	0	0	0	0	0	0	0	0	0	0	0	0	0
d__Bacteria;p__Actinobacteriota;c__Actinomycetia;o__Streptosporangiales;f__Streptosporangiaceae;g__Bog-532	0	0	0	0	0	0	0	0	0	0	0	0	0	0	0	0	0	2.37423e-05	0	0	0	0	0	0	0	0	0	0	0	0	0	0	0	0	0	0	0	0	0	0	0	0	0	0	0	0	0	0	0
d__Bacteria;p__Actinobacteriota;c__Actinomycetia;o__Streptosporangiales;f__Streptosporangiaceae;g__Nonomuraea	0	0	0	0	0	0	0	0	0	0	0	0	0	0	0	0	0	0	0	0	0	0	0	0	0	0	3.06504e-05	0	0	0	0	0	0	0	0	0	0	0	0	0	0	0	0	0	0	0	0	0	0
d__Bacteria;p__Actinobacteriota;c__Actinomycetia;o__Streptosporangiales;f__Streptosporangiaceae;g__Spirillospora	0	0	0	0	7.27696e-05	0	0	0	0	0	0	0	0	0	0	0	0	0	0	0	0	0	0	0	0	0	0	0	0	0	0	0	0	0	0	0	0	0	0	0	0	0	0	0	0	0	0	0	0
d__Bacteria;p__Actinobacteriota;c__Actinomycetia;o__Streptosporangiales;f__Streptosporangiaceae;g__unclassified_Streptosporangiaceae	0	0	0	0	0	0	0	0	0	0	0	0	0	0	0	0	0	0	0	0	0	0	0	0	0	0	0	0	0	0	0	0	0	0	0	0	0	0	0	0	0	0	0	0	0	0	0	0	0
d__Bacteria;p__Actinobacteriota;c__Actinomycetia;o__unclassified_Actinomycetia;f__unclassified_Actinomycetia;g__unclassified_Actinomycetia	0	0	0	4.48524e-05	0	0	0	0	0	0	0	0	0	0	0	4.91437e-05	0	2.37423e-05	0	2.26696e-05	0	0	0	0	0	0	0	0	0	0	0	0	0	2.33528e-05	0	0	0	0	0	0	0	0	0	0	0	0	0	0	0
d__Bacteria;p__Actinobacteriota;c__Coriobacteriia;o__Coriobacteriales;f__Atopobiaceae;g__Fannyhessea	0	0	0	0	0	0	0	0	0	0	0	0	0	0	0	0	0.000131924	0	0	0	0	0	0	0	0	0	0	0	0	0	0	0	0	0	0	0	0	3.08132e-05	0	0	0	0	0	0	0	0	0	0	0
d__Bacteria;p__Actinobacteriota;c__Coriobacteriia;o__Coriobacteriales;f__Atopobiaceae;g__Lancefieldella	0	0	0.000138393	0.000299016	0	0.000137234	0	0	0	0	0	0.000927008	0	0	3.40576e-05	0	0	0	9.22603e-05	0	0	0	0.000144411	0	2.27203e-05	0	0.000143035	0.000177843	0	0	0	0.000168564	0.000136223	9.3411e-05	0	0	0	0	0	0	6.30153e-05	0	0	6.14087e-05	5.06134e-05	0	0	0.000162467	0
d__Bacteria;p__Actinobacteriota;c__Coriobacteriia;o__Coriobacteriales;f__Atopobiaceae;g__NM07-P-09	0	0	0	0	0	2.49517e-05	0	4.19188e-05	0	0	0	0	0	0	0	0	0	0	0	7.93435e-05	0	0	0	0	0	0	0	0	0	0	0	0	0	0	0	0	0	0	0	0	0	0	0	0	0	0	0	0	0
d__Bacteria;p__Actinobacteriota;c__Coriobacteriia;o__Coriobacteriales;f__Atopobiaceae;g__Olsenella_F	0	0	0	0	0	0	0	0	0	0	0	0	0	0	0	0	0	0	0	0	0	0	0	0	0	0	0	0	0	0	0	0	0	0	0	0	0	0	0	0	0	0	0	0	0	0	0	0	0
d__Bacteria;p__Actinobacteriota;c__Coriobacteriia;o__Coriobacteriales;f__Atopobiaceae;g__Olsenella_H	0	0	0	0	0	0	0	0	0	0	0	0	0	0	0	0	0	0	0	0	0	0	0	0	0	0	0	0	0	0	0	0	0	0	0	0	0	0	0	0	0	0	0	0	0	0	0	0	0
d__Bacteria;p__Actinobacteriota;c__Coriobacteriia;o__Coriobacteriales;f__Atopobiaceae;g__Olsenella_I	0	0	0	0	0	0	0	0	0	0	0	0	0	0	0	0	0	5.93556e-05	0	0	0	0	0	0	0	0	0	0	0	0	0	0	0	0	0	0	0	0	0.00010911	0	0	0	0	0	0	0	0	0	0
d__Bacteria;p__Actinobacteriota;c__Coriobacteriia;o__Coriobacteriales;f__Atopobiaceae;g__Parafannyhessea	0	0	0	0	0	0	0	0	0	0	0	0	0	0	0	0	0	0	0	0	0	0	0	0	0	0	0	0	0	0	0	0	0	0	0	0	0	0	0	0	0	0	0.000127349	0	0	0	0	0	0
d__Bacteria;p__Actinobacteriota;c__Coriobacteriia;o__Coriobacteriales;f__Atopobiaceae;g__Thermophilibacter	0	0	0	0	0	0	0	0	0	0	0	0	0	0	0	0	0	0	0.000119938	0	0	0	0	0	0	4.70113e-05	0	0	0	0	0	0	8.66873e-05	0	0	0	0	0	0	0	0	0	0	0	0	7.22418e-05	0	0	0
d__Bacteria;p__Actinobacteriota;c__Coriobacteriia;o__Coriobacteriales;f__Atopobiaceae;g__Tractidigestivibacter	0	0	0	0	0	0	0	0	0	0	0	0	0	0	0	0	0	0	0	0	0	0	0	0	0	0	0	3.33456e-05	0	0	0	0	0	0	0	0	0	0	0	0	0	0	0	0	0	0	0	0	0
d__Bacteria;p__Actinobacteriota;c__Coriobacteriia;o__Coriobacteriales;f__Atopobiaceae;g__UBA1367	0	0	0	0	0	0	0	0	0	0	0	0	0	0	0.000840088	0	0.000356196	0	0	0	0	0	0	0	0	0	0	0.000155613	0	0	0	0	0	0	0.000145578	0	0.000363048	0	0	0	0	0.000307864	0	0	0	0	0	0	0
d__Bacteria;p__Actinobacteriota;c__Coriobacteriia;o__Coriobacteriales;f__Atopobiaceae;g__unclassified_Atopobiaceae	0	0	0	0.00017941	0	0.000212089	0	0	7.36182e-05	0	0	0.000533347	0	0	6.81153e-05	0	0	0	0	0	0	0	5.55426e-05	0	5.68008e-05	0	0	0	0	0	0	7.77988e-05	6.19195e-05	4.67055e-05	0	0	0	0	0	0	0	0	0	3.07044e-05	0	0	0	0	0
d__Bacteria;p__Actinobacteriota;c__Coriobacteriia;o__Coriobacteriales;f__Coriobacteriaceae;g__Collinsella	0.0395957	0.0151849	0	0	2.91078e-05	0.078211	0	0	0.000103065	8.21976e-05	0.0606295	7.61924e-05	0.0264205	0.00768215	0.008276	0	0.012612	0.0400413	0.0117171	0	0	0	0.0307928	0.00705024	0.0207209	0	0.00437279	0.0446608	0	0.0284548	0	0	0.0574118	0.0347723	0.00769326	0	0.0194801	0	0	0.0111095	0.00559786	0.0207523	7.83684e-05	3.07044e-05	0.0431631	0.00777322	0	0.0122737	0.0193249
d__Bacteria;p__Actinobacteriota;c__Coriobacteriia;o__Coriobacteriales;f__Coriobacteriaceae;g__Enorma	0	0	0	0	0	0	0.000938369	0	0	0	0	0.000165084	0	0	0	0	0	0	0	0	0	0	0	0	0	0	0	0	0	0	0.000515069	0	0	0	0	0	0	0	0	0	0	0	0	0	0	0.000852453	0.000413138	0	0
d__Bacteria;p__Actinobacteriota;c__Coriobacteriia;o__Coriobacteriales;f__Coriobacteriaceae;g__Limicola	0	0	5.03246e-05	0	5.82157e-05	8.73308e-05	0	0.000139729	0	0	0	0	0	0	0	0	9.23471e-05	0	0.000599692	0	0	0	0	4.87906e-05	0	0	0.000132818	3.33456e-05	3.94162e-05	6.51636e-05	0.000263257	3.88994e-05	0.000198142	0	0	0	0	0	6.94334e-05	0	6.30153e-05	0	0.000284085	0	0	0	0	0	0.00012781
d__Bacteria;p__Actinobacteriota;c__Coriobacteriia;o__Coriobacteriales;f__Coriobacteriaceae;g__unclassified_Coriobacteriaceae	0	0	0	0	0	0	0	0	0	0	0	0	0	0	0	0	0	0	0	0	5.98716e-05	0	0	0	0	0	0	0	0	0	0	0	0	0	0	0	0	0	0	0	0	0	0	0	0	0	0	0	0
d__Bacteria;p__Actinobacteriota;c__Coriobacteriia;o__Coriobacteriales;f__Eggerthellaceae;g__Adlercreutzia	5.80242e-05	0.0051558	0	0	0	0.00247021	0.00589579	0	0	0	0	0	0	0	0.00138501	0	0.00282318	0.00312211	0	0.000306039	0	0	0	0	0.000340805	0.000951978	0	0.000444607	0	0.000336678	0.000606636	0	0	4.67055e-05	0.00282198	0	0.000466776	0.00419059	0.00661601	0.000912453	0	0.00901928	0	0	0	0.000375657	0.00197716	0	0.00325916
d__Bacteria;p__Actinobacteriota;c__Coriobacteriia;o__Coriobacteriales;f__Eggerthellaceae;g__Berryella	0	0	0	0	0	0	0	0	0	0	0	0	0	0	0	0	0	0	0	0	0	0	0	0	0	0	0	0	0	0	0	0	0	0	0	0	0	0	0	0	0	0	0	0	0	0	0	0	0
d__Bacteria;p__Actinobacteriota;c__Coriobacteriia;o__Coriobacteriales;f__Eggerthellaceae;g__CAG-1427	0	0	0	0	0	0.00117273	0.00205379	0	0	0	0.000957377	0	0	0.0123962	0.00116931	0	0.00267806	0.00172131	0	0	0	0	0	7.31859e-05	0	0	0	0.000822524	0	0.00109692	0	0	0	0	0.000436735	0	0.000321557	0	0	0.000576286	0	0.00331809	0	0	0	0.000606831	0	0	0.000319526
d__Bacteria;p__Actinobacteriota;c__Coriobacteriia;o__Coriobacteriales;f__Eggerthellaceae;g__Cryptobacterium	0	0	0	0	0	3.74275e-05	0	0	0	0	0	0	0	0	0	0	0	0	0	0	0	0	0	0	0	0	0	0	0	0	0	0	0	0	0	0	0	0	0	0	0	0	0	0	0	0	0	0	0
d__Bacteria;p__Actinobacteriota;c__Coriobacteriia;o__Coriobacteriales;f__Eggerthellaceae;g__D16-34	0	0	0	0	0	0	0	0	0	0	0	0	0	0	0	0	0.000158309	0	0	0	0	0	0	0	0	0	0	0	0	0	0	0	0	0	0	0	0	0	0	0	0	0	0	0	0	0	0	0	0
d__Bacteria;p__Actinobacteriota;c__Coriobacteriia;o__Coriobacteriales;f__Eggerthellaceae;g__Denitrobacterium	0	0	0	0	0	0	0	0	0	0	0	0	0	0	0	0	0	0	0	0	0	0	0	0	0	0	0	0	0	0	0	0	0	0	0	0	0	0	0	0	0	0	0.000107757	0	0	0	0	0	0
d__Bacteria;p__Actinobacteriota;c__Coriobacteriia;o__Coriobacteriales;f__Eggerthellaceae;g__Eggerthella	0	0.000226008	0.00301948	0.00496367	0.00101877	0	0.00127476	0.0173683	0.00416679	0.00253169	0.00194098	0.000228577	0.000275932	0.000283716	0	0	0.000211079	0.000261165	0	0.00180223	0.00264633	0.00191122	0	0.000658673	0.00119282	0.000141034	0.000183902	0.000122267	0.00058139	0	0	0.000933586	0.000136223	0.00119099	0.000223967	0.00133554	5.1864e-05	0.00139686	0	0	0.000147036	0.000159633	0.00397719	0.00203672	0.00104264	0	0.000442648	0.000354474	0.000306745
d__Bacteria;p__Actinobacteriota;c__Coriobacteriia;o__Coriobacteriales;f__Eggerthellaceae;g__Ellagibacter	0	0	0	0	0	0	0	0	0	0	0	0	0	0	0.000874146	0	0	0	0	0	0	0	0	0	0	0	0	0.00220081	0	0	0	0	0	0	0	0	0	0	0	0.00105652	0	0	0	0	0	0	0	0	0
d__Bacteria;p__Actinobacteriota;c__Coriobacteriia;o__Coriobacteriales;f__Eggerthellaceae;g__Enteroscipio	0	0	0	0	0	0	0	0	0	0	0	0	0	0	0	0	0	0	0	0	0	0	0	0	0	0	0	0	0	8.68847e-05	0	0	0	0	0	0	0	0	0	4.80238e-05	0	9.1219e-05	0	0	0	0	0	0	0
d__Bacteria;p__Actinobacteriota;c__Coriobacteriia;o__Coriobacteriales;f__Eggerthellaceae;g__Gordonibacter	5.80242e-05	0	0.000301948	0.000523278	0.000305632	0.000249517	0.000743613	0	0.000588945	8.21976e-05	0	0.000165084	0	0.000109121	9.08203e-05	0	0.000382581	0.000415489	0	0.000102013	8.38203e-05	0.000252425	0	0.00036593	0.000102241	9.40225e-05	3.06504e-05	5.55759e-05	1.97081e-05	4.34424e-05	0	7.77988e-05	0	0.000408673	5.59917e-05	0	0.000653486	0.000667618	0.000357086	0	0.000105025	0.000307864	0.000186125	0	0.00078957	5.77934e-05	0.000177059	0	0.000204496
d__Bacteria;p__Actinobacteriota;c__Coriobacteriia;o__Coriobacteriales;f__Eggerthellaceae;g__Paraeggerthella	0	0	0	0	0	0	0	0	0	0	0	0	0	0	0	0	0	0	0	0	0	0	0	0	5.68008e-05	0	0	0	0	0	0	0	0	0	0	0	0	0	0	0	0	0	0	0	0	0	0	0	0
d__Bacteria;p__Actinobacteriota;c__Coriobacteriia;o__Coriobacteriales;f__Eggerthellaceae;g__RUG013	0	0	0	0	0	0	0	0	0	0	0	0	0	0	0	0	0	0	0	0	0	0	0	0	0	0	0	0	0	0	0	0	0	0	0	0	0	0.00087304	7.93525e-05	0	0	0	3.91842e-05	0	0	0	0	0	0
d__Bacteria;p__Actinobacteriota;c__Coriobacteriia;o__Coriobacteriales;f__Eggerthellaceae;g__Raoultibacter	0	0	0	0	0	0.000162186	0	0.000796456	0	0	0	0	0	0	0	0	0	0	0	0	0.000143692	0	0	0	0	0	0	0.000155613	0	0.000260654	0	0.000116698	0	0	0	0	0	0.00169472	0	0	0	0	0	0	0	0	0	0	0
d__Bacteria;p__Actinobacteriota;c__Coriobacteriia;o__Coriobacteriales;f__Eggerthellaceae;g__Rubneribacter	0	0	0	0	0	0	0	0	0	0	0	0	0	0	0	0	0	0	0	0	0	0	0	0	0	0	0	0	0	0	0	0	0	0	0	0	0	0	0	0	0	0	0	0	0	0	0	0	0
d__Bacteria;p__Actinobacteriota;c__Coriobacteriia;o__Coriobacteriales;f__Eggerthellaceae;g__Senegalimassilia	0.00117209	0.00521231	0	0	0.00260515	0.00234546	0	0	0	0	0	0.000228577	0.00425395	0	0.00357605	0	0.00461735	0	0	0	0	0	0	0	0	0	0	0.00116709	0	0.00384465	0	0	0	0	0	0	0.00391054	0	0	0.00328163	0	0	0	0	0.00520306	0.000664625	0	0	0
d__Bacteria;p__Actinobacteriota;c__Coriobacteriia;o__Coriobacteriales;f__Eggerthellaceae;g__Slackia_A	0	0	0	0	0	0	0	0	0	0	0	0	0	0	0	0	0.000804739	0.00052233	0	0	0	0	0	0	0	0	0	6.66911e-05	0	0	0.000698204	0	0	0	0	0	0	0	0	0	0	0.029897	0	0	0	0	0	0	0
d__Bacteria;p__Actinobacteriota;c__Coriobacteriia;o__Coriobacteriales;f__Eggerthellaceae;g__UBA9715	0	0	0	0	0	0	0	0	0	0	0	0	0	0	0	0	0	0	0	0	0	0	0	0	0	0	0	0	0	0	0	0	0	0	0	0	0	0	0	0	0	9.1219e-05	0	0	0	0	0	0	0
d__Bacteria;p__Actinobacteriota;c__Coriobacteriia;o__Coriobacteriales;f__Eggerthellaceae;g__ZJ304	0	0	0	0	0	0	0	0	0	0	0	0	0	0	0	0	0	0	0	0	0	0	0	0	0	0	0	0	0	6.51636e-05	0	0	0	0	0	0	0	0	0	0	0	0	0	0	0	0	0	0	0
d__Bacteria;p__Actinobacteriota;c__Coriobacteriia;o__Coriobacteriales;f__Eggerthellaceae;g__unclassified_Eggerthellaceae	0	0	0	8.97049e-05	0	0	0.000177051	0	0	0	0	0	0	0.000229155	0.000397339	0	0.000356196	0.000403618	0	0	0	0	0	0	0	0	0	0.000133382	0	0	0	0	0.000334365	7.00583e-05	0.000167975	0	0	0	0	6.40318e-05	0	0.00019384	0.000235105	0	0.00146779	0.000101139	0	0	0
d__Bacteria;p__Actinobacteriota;c__Coriobacteriia;o__Coriobacteriales;f__QAMH01;g__QAMH01	0	0	0	0	0	0	0	0	0	0	0	0	0	0	0	0	0	0	0	0	0	0	0	0	0	0	0	0	0	0	0	0	0	0	0	0	0	0	0	0	0	0.000604326	0	0	0	0	0	0	0
d__Bacteria;p__Actinobacteriota;c__Coriobacteriia;o__Coriobacteriales;f__unclassified_Coriobacteriales;g__unclassified_Coriobacteriales	0.000127653	0	0	0	0	0	0	0	0	0	0	0	0	0	0	0	0	3.56134e-05	0	5.66739e-05	0	0	0	0	0	0	0	0	0	0.000423563	0	0	0	0	0	0	0	9.24395e-05	0	0	0	0.000307864	0	3.07044e-05	0	0	0	0	0
d__Bacteria;p__Actinobacteriota;c__Coriobacteriia;o__OPB41;f__PHET01;g__DSSC01	0	0	0	0	0	0	0	0	0	0	0	0	0	0	0	0	0	0	0	0	0	0	0	0	0	0	0	0	0	0	0	0	0	0	0	0	0	0	0	0	0	0	0	0	0	0	0	0	0
d__Bacteria;p__Actinobacteriota;c__Rubrobacteria;o__Rubrobacterales;f__Rubrobacteraceae;g__Rubrobacter_B	0	0	0	0	0	0	0	0	0	0	0	0	0	0	0	0	0	0	0	0	0	0	0	0	0	0	0	0	0	0	0	0	0	0	0	0	0	0	0	0	0	0	0	0	0	0	0	0	0
d__Bacteria;p__Actinobacteriota;c__Rubrobacteria;o__Rubrobacterales;f__Rubrobacteraceae;g__unclassified_Rubrobacteraceae	0	0	0	0	0	0	0	0	0	0	2.62295e-05	0	0	0	0	0	0	0	0	0	0	0	0	0	0	0	0	0	0	0	2.28919e-05	0	0	0	0	0	0	0	0	0	0	0	0	0	0	0	0	0	0
d__Bacteria;p__Actinobacteriota;c__Thermoleophilia;o__Gaiellales;f__Gaiellaceae;g__AC-16	0	0	0	0	0	0	0	0	0	0	0	0	0	0	0	0	0	0	0	0	0	0	0	0	0	0	0	0	0	0	0	0	0	0	0	0	0	0	0	0	0	0	0	0	0	0	0	0	0
d__Bacteria;p__Actinobacteriota;c__Thermoleophilia;o__Gaiellales;f__Gaiellaceae;g__GMQP-bins7	0	0	0	0	0	0	0	0	0	0	0	0	0	0	4.54102e-05	4.91437e-05	0	0	0	0	0	0	0	0	0	0	0	0	0	0	0	0	0	0	0	0	0	0	0	0	0	0	0	0	0	0	0	0	0
d__Bacteria;p__Actinobacteriota;c__Thermoleophilia;o__Gaiellales;f__Gaiellaceae;g__Gaiella	0	0	0	0	0	0	0	0	0	0	0	0	0	0	0	0	0	0	2.76781e-05	0	0	0	0	0	0	0	0	0	0	0	0	0	0	0	0	0	0	0	0	0	0	0	0	0	0	0	0	0	0
d__Bacteria;p__Actinobacteriota;c__Thermoleophilia;o__Gaiellales;f__Gaiellaceae;g__unclassified_Gaiellaceae	0	0	0	0	0	0	0	0	0	0	0	0	0	0	0	0	0	0	0	0	0	0	0	0	0	0	0	0	0	0	0	0	0	2.33528e-05	0	0	0	0	0.000753849	4.80238e-05	0	0	0	0	0	0	0	0	0
d__Bacteria;p__Actinobacteriota;c__Thermoleophilia;o__Solirubrobacterales;f__70-9;g__SHVA01	0	0	0	0	0	0	0	0	0	0	0	2.53975e-05	0	0	0	0	0	0	0	0	0	0	0	0	0	0	0	0	0	0	0	0	0	0	0	0	0	0	0	0	0	2.28048e-05	0	0	0	0	0	0	0
d__Bacteria;p__Actinobacteriota;c__Thermoleophilia;o__Solirubrobacterales;f__70-9;g__VAYN01	0	0	0	0	0	0	0	0	0	0	0	0	0	0	0	0	0	0	0	0	0	0	0	0	0	0	0	0	0	0	0	0	0	0	0	0	0	0	1.98381e-05	0	0	0	0	0	0	0	0	0	0
d__Bacteria;p__Actinobacteriota;c__Thermoleophilia;o__Solirubrobacterales;f__Solirubrobacteraceae;g__Baekduia	0	0	0	0	0	0	0	0	0	0	0	0	0	0	0	0	0	0	0	0	0	0	0	0	0	0	0	0	0	0	0	0	0	0	0	0	0	0	0	0	0	0	0	0	0	0	0	0	0
d__Bacteria;p__Actinobacteriota;c__Thermoleophilia;o__Solirubrobacterales;f__Solirubrobacteraceae;g__Solirubrobacter	2.32097e-05	0	0	0	0	0	0	0	0	0	0	5.07949e-05	0	0	0	0	0	0	0	0	0	0	0	0	0	0	0	0	0	0	2.28919e-05	0	0	0	0	0	0	0	0	0	3.15076e-05	0	0	0	0	0	2.95098e-05	0	0
d__Bacteria;p__Actinobacteriota;c__Thermoleophilia;o__Solirubrobacterales;f__Solirubrobacteraceae;g__unclassified_Solirubrobacteraceae	0	0	0	0	0	0	0	0	0	0	0	0	0	0	0	0	0	0	0	0	0	0	0	0	0	0	0	0	0	0	0	0	0	0	0	0	0	0	0	0	0	0	0	0	0	0	0	0	0
d__Bacteria;p__Actinobacteriota;c__Thermoleophilia;o__Solirubrobacterales;f__unclassified_Solirubrobacterales;g__unclassified_Solirubrobacterales	0	0	2.51623e-05	0	0	0	0	0	0	0	0	0	0	0	0	0	0	0	0	0	0	0	0	0	0	0	0	0	0	0	0	0	0	0	2.23967e-05	0	0	0	0	0	0	0	0	0	0	0	0	0	0
d__Bacteria;p__Actinobacteriota;c__Thermoleophilia;o__unclassified_Thermoleophilia;f__unclassified_Thermoleophilia;g__unclassified_Thermoleophilia	0	0	0	0	0	0	0	0	0	0	0	0	0	0	0	0	0	0	0	0	0	0	0	0	0	0	0	0	0	0	0	0	0	0	0	0	0	0	0	0	0	0	0	0	0	0	0	0	0
d__Bacteria;p__Actinobacteriota;c__UBA4738;o__UBA4738;f__HRBIN12;g__AC-51	0	0	0	0	0	0	0	0	0	0	0	0	0	0	0	0	0	0	0	0	0	0	0	0	0	0	0	0	0	0	0	0	0	0	0	0	0	0	0	0	0	0	0	0	0	0	0	0	0
d__Bacteria;p__Actinobacteriota;c__unclassified_Actinobacteriota;o__unclassified_Actinobacteriota;f__unclassified_Actinobacteriota;g__unclassified_Actinobacteriota	2.32097e-05	2.8251e-05	0	0	0	0	0	0	0	0	0	0	0	0	0	0	0	0	0	0	0	0	0	0	0	0	0	0	0	0	0	0	2.47678e-05	0	0	0	0	0	0	0	0	5.70119e-05	0	0	0	0	0	0	0
d__Bacteria;p__Armatimonadota;c__Chthonomonadetes;o__Chthonomonadales;f__CAJBBX01;g__DSOM01	0	0	0	0	0	0	0	0	0	0	0	0	0	0	0	0	0	0	0	0	0	0	0	0	0	0	0	0	0	0	0	0	0	0	0	0	0	0	0	0	0	0	0	0	4.04907e-05	0	0	0	0
d__Bacteria;p__Armatimonadota;c__Chthonomonadetes;o__Chthonomonadales;f__Chthonomonadaceae;g__Chthonomonas	0	0	0	0	0	0	0	0	0	0	0	0	0	0	0	0	0	0	0	0	0	0	0	0	0	0	0	0	0	0	0	0	0	0	0	0	0	0	0	0	0	0	0	0	0	0	0	0	0
d__Bacteria;p__Armatimonadota;c__Fimbriimonadia;o__Fimbriimonadales;f__Fimbriimonadaceae;g__55-13	0	0	0	0	0	0	0	0	0	0	0	0	0	0	0	0	0	0	0	0	0	0	0	0	0	0	0	0	0	0	0	0	0	0	0	0	0	0	0	0	0	0	0	0	0	0	0	0	0
d__Bacteria;p__Armatimonadota;c__unclassified_Armatimonadota;o__unclassified_Armatimonadota;f__unclassified_Armatimonadota;g__unclassified_Armatimonadota	0	0	0	0	0	0	0	0	0	0	0	0	0	0	0	0	0	0	0	0	0	0	0	0	0	0	0	0	0	0	0	0	0	0	0	0	0	0	0	0	0	0	0	0	0	0	0	0	0
d__Bacteria;p__Bacteroidota;c__Bacteroidia;o__Bacteroidales;f__Bacteroidaceae;g__43-108	0	0	0	0	0	0	0	0	0	0	0	0	0	0	0	0	0	0	0	0	0	0	0	0	0	0	0	0	0	0	0	0	0	0	0	0	0	0	0	0	0	0	0	0	0	0.00109808	0	0	0
d__Bacteria;p__Bacteroidota;c__Bacteroidia;o__Bacteroidales;f__Bacteroidaceae;g__Alloprevotella	0	0	3.77434e-05	0.000104656	0	0	0	0	0	4.93186e-05	0.000144262	0	0	0	0	0	0.000171502	0	0	0	0	2.40405e-05	0	0	0	0	0	0	0	0	0	0	0	0	0	0	0	3.08132e-05	0	0	0	0.000216645	0	0.000143287	0	0.000549038	0	0	0
d__Bacteria;p__Bacteroidota;c__Bacteroidia;o__Bacteroidales;f__Bacteroidaceae;g__Bacteroides_E	0	0	0	0	4.36618e-05	0	0	0	0	0	0	0	0	0	0	0	0	0	0	0	0	0	0	0	0	0	0	0	0	0	0	0	0	0	0	0	0	0	0	0	0	0	0	0	0	0	0	0	0
d__Bacteria;p__Bacteroidota;c__Bacteroidia;o__Bacteroidales;f__Bacteroidaceae;g__Bacteroides_H	0.0400715	0.0207503	0.00011323	0.00210806	0.00526852	0.000723598	0.0455197	0.058309	0.023602	0.0936889	0.0580197	0.139521	0.0119455	0.0913674	0.0266785	0.00203946	0.147927	0.139391	0.000415171	0.166587	0.103362	0.0140877	0.00146632	0.0174792	0.0150408	0.0018687	0.375733	0.00656908	0.0527882	0.00752639	0.320728	0.119901	0.000297214	0.00800999	0.0539984	0.00902728	0.0100616	0.287579	0.125149	0.0353615	0.000273066	0.00282779	0.26322	3.07044e-05	0.000587116	0.084913	0.0287426	0.00113727	0.0211015
d__Bacteria;p__Bacteroidota;c__Bacteroidia;o__Bacteroidales;f__Bacteroidaceae;g__Ga6A1	0	0	0	0	0	0	0	0	0	0	0	0	0	0	0	0	0	0	0	0	0	0	0	0	0	0	0	0	0	0	0	0	0	0	0	0	0	0	0	0	0	0	0	0	0	0	0	0	0
d__Bacteria;p__Bacteroidota;c__Bacteroidia;o__Bacteroidales;f__Bacteroidaceae;g__Paraprevotella	0.00110246	0	0	0	0	0	0	0	0	0	0	0.0276071	0	0	0.00561951	0	0.00258572	0	0	0	0	0	0.000111085	0	0	0	0	0	0	0.000130327	0.00178557	0	0	0.000268557	0.00125421	0	0	0	0	0	0	0	0	0	0.000445398	0.00119921	0	0	0
d__Bacteria;p__Bacteroidota;c__Bacteroidia;o__Bacteroidales;f__Bacteroidaceae;g__Phocaeicola_A	0.331887	0.0250727	0.000276785	0.00281075	0.00305632	0.0143722	0.0357465	0.0222868	0.0131777	0.191257	0.00856393	0.20624	0.00482881	0.0920658	0.00882093	4.91437e-05	0.0743394	0.0277547	0.00274013	0.0615025	0.191194	0.00140637	0.02866	0.0114536	0.0316039	0.00257387	0.0802632	0.0239088	0.143377	0.0104262	0.0920485	0.0412723	0.000582043	0.012412	0.0354987	7.41968e-05	0.00816339	0.0601267	0.0994584	0.00166483	0.00137583	0.00181298	0.226827	0.0425665	0.00167024	0.0141883	0.0507569	0.104422	0.17409
d__Bacteria;p__Bacteroidota;c__Bacteroidia;o__Bacteroidales;f__Bacteroidaceae;g__Prevotella	0.000928387	2.8251e-05	7.54869e-05	0	0	0.0236417	0.0382429	0.000293431	0.000706735	4.93186e-05	0	3.80962e-05	0.00100025	0.0194891	0.191654	0.00027029	0.00246699	0	0.0100379	0.000487396	5.98716e-05	7.21215e-05	0.000399907	0	5.68008e-05	0.000470113	0	0.000689142	0.000167519	0.00748295	0.000537961	0.000492726	0.00736842	0.000116764	3.3595e-05	0	0.0195112	0.000462197	0.00641763	0.0147113	0.000283569	0.0967378	6.85723e-05	0.00123841	0.00281411	0.107062	0.0318116	0.0104717	0.000115029
d__Bacteria;p__Bacteroidota;c__Bacteroidia;o__Bacteroidales;f__Bacteroidaceae;g__UBA6382	0	0	0	0	0	0	0	0	0	0	0	0	0	0	0	0	0	0	0	0	0	0	0	0	0	0	0	0	0	0	0	0	0	0	0	0	0	0	0	0	0	0.000877983	0	0	0	0	0	0	0
d__Bacteria;p__Bacteroidota;c__Bacteroidia;o__Bacteroidales;f__Bacteroidaceae;g__unclassified_Bacteroidaceae	0.000324935	8.47529e-05	0	0	0	0	0.000300986	0	0	0.0116721	5.2459e-05	0.000241276	3.44915e-05	0.000218243	2.27051e-05	0	3.95773e-05	2.37423e-05	0	3.40044e-05	0.000945972	1.20202e-05	0	0	0	0	0	0	8.86866e-05	0	0	0	3.71517e-05	0	0	0	0	0	1.98381e-05	0	0	0	1.95921e-05	3.07044e-05	0	0.000101139	0.000236079	8.86184e-05	0
d__Bacteria;p__Bacteroidota;c__Bacteroidia;o__Bacteroidales;f__Barnesiellaceae;g__Barnesiella	0.000858758	0	0	0	0	0.000174662	0.00389512	6.98646e-05	0	0	0	0.001054	0.000287429	5.45607e-05	0	4.91437e-05	0.0168995	0.00103279	0.000147616	0.0122302	4.78973e-05	0.0039186	0.000255496	0.00245173	5.68008e-05	0.00156312	2.04336e-05	0.00137828	0.000325184	0.00308441	0.00627239	0.00298229	0	0.0010392	0.0128333	0	0	5.13553e-05	0.0031245	0.0102291	9.45229e-05	0	0.00032327	0	0.00052638	0.0100561	0.0305427	0.000192007	0.00415383
d__Bacteria;p__Bacteroidota;c__Bacteroidia;o__Bacteroidales;f__Coprobacteraceae;g__Coprobacter	5.80242e-05	0	0	0	0	0	5.31152e-05	0	0	0	0	0	0	0	0	0	0.000171502	5.93556e-05	0	0	0	2.40405e-05	0	0	0	0	0	4.44607e-05	0	6.51636e-05	0	0	0	0	0	0	0	2.05421e-05	0.000436439	0.000784389	0	0	0	0	0	0	0	0	0.000217277
d__Bacteria;p__Bacteroidota;c__Bacteroidia;o__Bacteroidales;f__Dysgonomonadaceae;g__Dysgonomonas	0	0	0	0	0	0	0	0	0	0	0	0	0	0	0	0	0	0	0	0	0	0	0	0	0	0	0	0	0	0	0	0	0	0	0	0	0	0	0	0	0	0	0	0	0	0	0	0	0
d__Bacteria;p__Bacteroidota;c__Bacteroidia;o__Bacteroidales;f__F082;g__Limimorpha	0	0	0	0	0	0	0	0	0	0	0	0	0	0	0	0	0	0	0	0	0	0	0	0	0	0	0	0	0	0	0	0	0	0	0	0	0	0	0	0	0	0	0	0	0	0	0	0	0
d__Bacteria;p__Bacteroidota;c__Bacteroidia;o__Bacteroidales;f__Lentimicrobiaceae;g__Lentimicrobium	0	0	0	0	0	0	0	0	0	0	0	0	0	0	0	0	0	0	0	0	0	0	0	0	0	0	0	0	0	0	0	0	0	0	0	0	0	0	0	0	0	0	0	0	0	0	0	0	0
d__Bacteria;p__Bacteroidota;c__Bacteroidia;o__Bacteroidales;f__Marinifilaceae;g__Balneicella	0	0	0	0	0	0	0	0	0	0	0	0	0	0	0	0	0	0	0	0	0	0	0	0	0	0	0	0	0	0	0	0	0	0	0	0	0	0	0	0	0	0	0	0	0	0	0	0	0
d__Bacteria;p__Bacteroidota;c__Bacteroidia;o__Bacteroidales;f__Marinifilaceae;g__Butyricimonas	0.00174072	0.000324886	2.51623e-05	0	0	0	0.00240789	0	0	0	0	0	0	0	0.000192993	0	0.00411604	0.000771623	0	0.000668752	0.00362822	0	5.55426e-05	0.000292744	4.54406e-05	0	0	0.000177843	0.000541973	0.000217212	0	0.000376028	0	0	0.000279958	0	0.000145219	0	0	0.00128064	0	0	0	0	0	0.00209501	0.00470682	0	0.00192993
d__Bacteria;p__Bacteroidota;c__Bacteroidia;o__Bacteroidales;f__Marinifilaceae;g__Gabonibacter	0	0	0	0	0	0	0	0	0	0	0	0	0	0	0	0	0	0	0	0	0	0	0	0	0	0	0	0	0	0	0	0	0	0	0	0	0	0	0	0	0	0	0	0	0	0	0	0	0
d__Bacteria;p__Bacteroidota;c__Bacteroidia;o__Bacteroidales;f__Marinifilaceae;g__Odoribacter	0.00222813	0	0	0	5.82157e-05	0	0	2.79458e-05	0	0	0	0.000215878	0.000126469	0.0119597	0.00153259	0	0.004182	0.00109214	0.000424397	0.00487396	4.78973e-05	0.000348587	0	0	7.95211e-05	0	0.00391303	0.000389032	0.000699638	0.000575611	0	0.000194497	0	0.000280233	0.00189252	0	4.14912e-05	0	0.000763768	0.00134467	7.35178e-05	3.42071e-05	3.91842e-05	0	0.00015184	0.000332312	0.00588721	0	0.00203218
d__Bacteria;p__Bacteroidota;c__Bacteroidia;o__Bacteroidales;f__Marinilabiliaceae;g__JC017	0	0.000579145	0	0	0	4.99033e-05	0	2.79458e-05	0	4.93186e-05	0.000445902	0	0	0	0	0	0.000765161	0	9.22603e-05	0	0	0	0	0	9.08812e-05	0	8.17344e-05	0	3.94162e-05	2.17212e-05	0	0	0	0	0	3.70984e-05	0	0	0	0	0.000367589	0	0	0.000655026	0	0	5.90197e-05	0	0.000178934
d__Bacteria;p__Bacteroidota;c__Bacteroidia;o__Bacteroidales;f__Muribaculaceae;g__Amulumruptor	0	0	0	0	0	0	0	0	0	0	0	0	0	0	0	0	0	0	0	0	0	0	0	0	0	0	0	0	0	0	4.57839e-05	0	0	0	0	0	0	0	0	0	0	0	0	0	0	0	0	0	0
d__Bacteria;p__Bacteroidota;c__Bacteroidia;o__Bacteroidales;f__Muribaculaceae;g__CAG-1031	0	0	0	0	0	0	0	0	0	0	0	0	0	0	0	0	0	0	0	0	0	0	0	0	0	0	0	0.00297887	0	0	0	0	0	0	0	0	0	0	0	0	0	0	0	0	0	0	0	0	0
d__Bacteria;p__Bacteroidota;c__Bacteroidia;o__Bacteroidales;f__Muribaculaceae;g__CAG-485	0	0	2.51623e-05	0	0	0	0	0	0	0	0	0	0	0	0	0	0	0	0	4.53391e-05	0	0	0	0	0	0	0	0	0	3.25818e-05	0	0	0	0	0	0	0	0	0	0	0	0	0	0	0	0	0	0	3.83431e-05
d__Bacteria;p__Bacteroidota;c__Bacteroidia;o__Bacteroidales;f__Muribaculaceae;g__CAG-873	0	0	0	0	0	0	0	0	0	0	0	0	0	0	0	0	0	0	0	0	0	0	0	0	0	0	0	0	0	0	0	0	0	0	0	0	0	0	0	0	0	0	0	0	0	0	0	0	0
d__Bacteria;p__Bacteroidota;c__Bacteroidia;o__Bacteroidales;f__Muribaculaceae;g__Duncaniella	0	0	0	0	0	0	0	0	0	0	0	0	0	0	0	0	0	0	0	0	0	0	0	0	0	0	0	0	1.97081e-05	0	0	0	0	0	0	0	0	0	0	0	0	0	0	0	0	0	0	0	0
d__Bacteria;p__Bacteroidota;c__Bacteroidia;o__Bacteroidales;f__Muribaculaceae;g__Limisoma	0	0	0	0	0	0.000873308	0	0	7.36182e-05	0	0	2.53975e-05	0	0	0.0096156	0	0	0	0	0	0	0	0	0	0	0	0	0	0	0	0	0	0	0	0	0	0	0	0	0	0	3.42071e-05	0	0	0	0	0	0	0
d__Bacteria;p__Bacteroidota;c__Bacteroidia;o__Bacteroidales;f__Muribaculaceae;g__Muribaculum	0	4.23765e-05	0	0	4.36618e-05	0	0	4.19188e-05	0	0	0	0	0	0	0	0	0	0	0	0	0	0	0	0	0	0	0	0	0	0	0	0	0	0	0	0	0	0	0	0	0	0	0	0	0	0	0	0	0
d__Bacteria;p__Bacteroidota;c__Bacteroidia;o__Bacteroidales;f__Muribaculaceae;g__Paramuribaculum	4.64193e-05	5.6502e-05	2.51623e-05	8.97049e-05	2.91078e-05	0	0	0	0	6.57581e-05	0	0	0	0	0	0	0.000171502	0	0	0	4.78973e-05	0	0	0	2.27203e-05	4.70113e-05	0.000183902	5.55759e-05	0	0	0.000503623	2.59329e-05	0	0.000116764	0	0	0	8.21684e-05	0.00181519	0.000112056	0	0	0	0	0	0.000144484	0.000250834	0	0
d__Bacteria;p__Bacteroidota;c__Bacteroidia;o__Bacteroidales;f__Muribaculaceae;g__SFTJ01	0	0	0	0	0	0	0	0	0	0	0	0	0	0	0.000363281	0	0.00010554	0	0	0	0	0	0	0	0	0	0	0	0	3.25818e-05	0	0	0	0	0	0	2.07456e-05	0	0	0	0	0	0	0	0	2.88967e-05	0	0	0
d__Bacteria;p__Bacteroidota;c__Bacteroidia;o__Bacteroidales;f__Muribaculaceae;g__Sodaliphilus	0	0	0	0	0	0	0	0	0	0	0	0	0	0	0.000102173	0	0	0	0	0	0	0	0	0	0	0	0	0	0	0	0	0	0	0	0	0	0	0	0	0	0	0.00153932	0	0	0.00955582	0	0	0	0
d__Bacteria;p__Bacteroidota;c__Bacteroidia;o__Bacteroidales;f__Muribaculaceae;g__UBA3263	0	0	0	0	0	0	0	0	0	0	0	0	0	0	0	0	0	0	1.84521e-05	0	0	0	0	0	0	0	0	0	0	0	0	0	0	0	0	0	0	0	0	0	0	0	0	0	0	0	0	0	0
d__Bacteria;p__Bacteroidota;c__Bacteroidia;o__Bacteroidales;f__Muribaculaceae;g__UBA7173	0	0	0	0	0	0	0	0	0	0	0	0.000774623	0	0	0	0	0	0	0	0	0	0	0	0	0	0	0	0.0014672	0	0.00720057	0.000492177	0	0	0	0	0	0	0	0	0.090733	0.000178543	0	0	0	0	0	0	0	0
d__Bacteria;p__Bacteroidota;c__Bacteroidia;o__Bacteroidales;f__Muribaculaceae;g__unclassified_Muribaculaceae	0	0	0	0	0	0	0	0	0	0	0	0	0	0	0	0	0	0	0	9.06783e-05	0	0	0	0	0	0	0	0	8.86866e-05	3.25818e-05	0	0	0	3.50291e-05	0	0	0	5.13553e-05	0.000158705	0.000224111	6.30153e-05	0	6.85723e-05	0	0	0	0	0	0
d__Bacteria;p__Bacteroidota;c__Bacteroidia;o__Bacteroidales;f__Paludibacteraceae;g__RF16	0	0	0	0	0	0	0	0	0	0	0	0	0	0	0	0	0	0	0	0	0	0	0	0	0	0	0	0	0	0	0	2.59329e-05	0	0	0	0	0	0	0	0	0	0	0	0	0	0	0	0	0
d__Bacteria;p__Bacteroidota;c__Bacteroidia;o__Bacteroidales;f__Porphyromonadaceae;g__Porphyromonas_A	0	4.23765e-05	0	0	0	0	0	0.000642754	0.000117789	0	0	0	0	5.45607e-05	0.00165747	0	0	0	0	0.00276569	4.78973e-05	0	0.00158852	0	0	0.00106951	0	0.000700257	0	0	0	0	4.95356e-05	0	0	0	2.07456e-05	8.21684e-05	0	0	0	0.0313451	2.93881e-05	0	0	0.00124256	8.85295e-05	0	0
d__Bacteria;p__Bacteroidota;c__Bacteroidia;o__Bacteroidales;f__Prolixibacteraceae;g__Tangfeifania	0	0	0	0	0	0	0	0	0	0	0	0	0	0	0	0	0	0	0	0	0	0	0	0	0	0	0	0	0	0	0	0	0	0	0	0	0	0	0	0	0	0	0	0	0	0	0	0	0
d__Bacteria;p__Bacteroidota;c__Bacteroidia;o__Bacteroidales;f__Rikenellaceae;g__Alistipes_A	0.00747351	0.00574907	7.54869e-05	0	0.0102314	0.00627534	0.0194579	5.58917e-05	0.0226891	8.21976e-05	0.00233443	0.00646366	0.0125319	0.0465949	0.0143383	0	0.0252503	0.0322301	0.000839569	0.0826646	0.0193385	0.00960417	0.000411015	0.00426918	0.00113602	0.0052065	0.0686365	0.00483511	0.0217873	0.0123376	0.0478556	0.0144835	0.000408669	0.00114428	0.0417586	4.94645e-05	0.0146568	0.0188371	0.0588101	0.022219	0.000472615	0.000467498	0.0341588	4.09391e-05	0.00493987	0.0160088	0.0817423	0.000192007	0.0272619
d__Bacteria;p__Bacteroidota;c__Bacteroidia;o__Bacteroidales;f__Rikenellaceae;g__Gallalistipes	0	0	0	0	0	0	0	0	0	0	0	0	0	0	0	0	0	0	0	0.000113348	0	0	0	0	0	0	0	0	0	0	0	0	0	0	0	0	0	0	0	8.00397e-05	0	0	0	0	0	0	0	0	0
d__Bacteria;p__Bacteroidota;c__Bacteroidia;o__Bacteroidales;f__Rikenellaceae;g__Rikenella	0	0	0	0	0	0	0	0	0	0	0	0	0	0	0	0	0	0	0	0	0	0	0	0	0	0	0	0	0	0	0	0	0	0	0	0	0	0	0	0	0	0	0	0	0	0	0	0	0
d__Bacteria;p__Bacteroidota;c__Bacteroidia;o__Bacteroidales;f__Rikenellaceae;g__Tidjanibacter	0	0	0	0	0	0	0	0	0	0	0	0	0	0	0	0	0	0	5.53562e-05	0	0	0	0	0	0	5.87641e-05	3.06504e-05	0	0	0	0	0	3.71517e-05	0	0	0	2.07456e-05	0	7.93525e-05	0	0.000609148	0	0.000107757	0	0	0	0	0	0
d__Bacteria;p__Bacteroidota;c__Bacteroidia;o__Bacteroidales;f__Tannerellaceae;g__Marseille-P3160	0	0	0	0	0	0	0	0	0	0	0	0	0	0	0	0	5.27698e-05	0	0.000110712	0	0	0	0	0	0	0	0	0	0	0	0	0	0	0	0	0	0	0	0	0	0	0	0	0	0	0	0	0	0
d__Bacteria;p__Bacteroidota;c__Bacteroidia;o__Bacteroidales;f__Tannerellaceae;g__Parabacteroides_B	0.01815	0.000762777	3.77434e-05	0.000388721	0.00040751	0.000573888	0.000832138	0.0029902	2.94473e-05	0	0.000367213	0.250622	0.000114972	0.050425	0.0124991	4.91437e-05	0.0924394	0.00200622	5.53562e-05	0.00337777	0.0112918	0.00272859	0.000199953	0.000426918	0.000363525	5.87641e-05	0.00773412	0.00280103	0.00471024	0.0022047	0.229103	0.00321568	6.19195e-05	0.000513761	0.00367305	4.94645e-05	0.000580877	0.0217438	0.000803444	0.00771583	6.30153e-05	0.000387681	0.0166435	0	0.000334049	0.00314974	0.00329035	0.00228931	0.00439667
d__Bacteria;p__Bacteroidota;c__Bacteroidia;o__Bacteroidales;f__Tannerellaceae;g__unclassified_Tannerellaceae	0	0	0	0	0	0	0	0	0	0	0	0	0	0	0	0	0	0	0	0	0	0	0	0	0	0	0	0	0	0	8.01218e-05	0	0	0	0	0	0	0	0	0	0	0	0	0	0	0	4.42648e-05	0	0
d__Bacteria;p__Bacteroidota;c__Bacteroidia;o__Bacteroidales;f__UBA11471;g__UBA11471	0.000324935	0	0	0	0	3.74275e-05	0	0	0	0	0	0.00109209	0	2.18243e-05	0	0	0	0	4.61301e-05	0.000170022	0	3.60607e-05	6.66511e-05	2.43953e-05	2.27203e-05	4.70113e-05	0.000316721	2.22304e-05	0	8.68847e-05	0.000812664	0	0	4.67055e-05	0	0	0	8.21684e-05	0.000694334	0	0	0	9.79605e-05	0	0	0	2.95098e-05	0	0
d__Bacteria;p__Bacteroidota;c__Bacteroidia;o__Bacteroidales;f__UBA932;g__Bact-11	0	0	0	0	0	0	0	0	0	0	0	0	0	0	0	0	0	0	0	0	0	0	0	0	0	0	0	2.22304e-05	0	0	0	0	0	0	0	0	0	0	0	0	0	0	0	0	0	0	0	0	0
d__Bacteria;p__Bacteroidota;c__Bacteroidia;o__Bacteroidales;f__UBA932;g__Coprenecus	0	0	0	0	0	0	0	0	0	0	0	0	0	0	0	0	0	0	0	0	0	0	0	0	0	0	0	0	0	0	0	0	0	0	0	0	0	0	0	0	0	0	0	0	0	7.22418e-05	0	0	0
d__Bacteria;p__Bacteroidota;c__Bacteroidia;o__Bacteroidales;f__UBA932;g__Cryptobacteroides	0	0	0	0	0	0	0	0	0	0	0	0	0	0	0	0	0	0	0	0	0	0	0	0	0	0	0	0	2.95622e-05	0	0	0	0	4.67055e-05	0	0	0	0	0	0	0	4.56095e-05	0	0	0	0	0	0	0
d__Bacteria;p__Bacteroidota;c__Bacteroidia;o__Bacteroidales;f__VadinHA17;g__DRPN01	0	0	0	0	0	0	0	0	0	0	0	0	0	0	0	0	0	0	0	0	0	0	0	0	0	0	3.06504e-05	0	0	0	0	0	0	0	0	0	0	0	0	0	0	0	0	0	0	0	0	0	0
d__Bacteria;p__Bacteroidota;c__Bacteroidia;o__Bacteroidales;f__unclassified_Bacteroidales;g__unclassified_Bacteroidales	0	4.23765e-05	0	0	0	0	3.54101e-05	6.98646e-05	0	0	0	0.00123178	0	6.54729e-05	0	0	9.23471e-05	2.37423e-05	0.000249103	0.000113348	4.78973e-05	0	0	0	0	5.87641e-05	0.000204336	2.22304e-05	2.95622e-05	0	0.00123616	2.59329e-05	2.47678e-05	0	2.23967e-05	2.47323e-05	0	7.18974e-05	0.000456277	9.60476e-05	3.15076e-05	0	8.81644e-05	0	2.02454e-05	5.77934e-05	4.42648e-05	2.95395e-05	0
d__Bacteria;p__Bacteroidota;c__Bacteroidia;o__Chitinophagales;f__Chitinophagaceae;g__Compostibacter	0	0	0	0	0	0	0	0	0	0	0	0	0	0	0	0	0	0	0	0	0	0	0	0	0	0	0	0	0	0	0	0	0	0	0	0	0	0	3.96762e-05	0	0	0	0	0	0	0	0	0	0
d__Bacteria;p__Bacteroidota;c__Bacteroidia;o__Chitinophagales;f__Chitinophagaceae;g__Edaphocola	0	0	0	0	0	0	0	0	0	0	0	0	0	0	0	0	0	0	0	0	0	0	0	0	0	0	0	0	0	0	0	0	0	7.00583e-05	0	0	0	0	0	0	0	0	0	0	0	0	0	0	0
d__Bacteria;p__Bacteroidota;c__Bacteroidia;o__Chitinophagales;f__Chitinophagaceae;g__FW021-bin31	0	0	0	0	0	0	0	0	0	0	0	0	0	0	0	0	0	0	0	7.93435e-05	0	0	0	0	0	0	0	0	0	0	0	0	0	0	0	0	0	0	0	0	0	0	0	0	0	0	0	0	0
d__Bacteria;p__Bacteroidota;c__Bacteroidia;o__Chitinophagales;f__Chitinophagaceae;g__Ferruginibacter	0	0	0	0	0	0	0	0	0	0	0	0	0	0	0	0	0	0	0	0	0	0	0	0	0	0	0	0	0	0	0	0	0	0	0	0	0	0	0	0	0	0	0	0	0	0	0	0	0
d__Bacteria;p__Bacteroidota;c__Bacteroidia;o__Chitinophagales;f__Chitinophagaceae;g__Flavisolibacter_B	0	0	5.03246e-05	0	0	0	0	0	0	0	0	0	0	0	0	0	0	0	0	0	0	0	0	0	0	0	0	0	0	0	0	0	0	0	0	0	0	0	0	0	0	0	0	0	0	0	0	0	0
d__Bacteria;p__Bacteroidota;c__Bacteroidia;o__Chitinophagales;f__Chitinophagaceae;g__Ginsengibacter	0	0	0	0	0	0	0	0	0	0	0	0	0	0	0	0	0	0	0	0	0	0	0	0	0	0	0	0	0	0	0	0	0	0	0	0	0	0	0	0	0	0	0	0	0	0	0	0	0
d__Bacteria;p__Bacteroidota;c__Bacteroidia;o__Chitinophagales;f__Chitinophagaceae;g__Gynurincola	0	0	0	0	0	0	0	0	0	0	0	0	0	0	0	0	0	0	0	0	0	0	0	0	0	0	0	0	0	0	0	0	0	0	2.23967e-05	0	0	0	0	0	0	0	0	0	0	0	0	0	0
d__Bacteria;p__Bacteroidota;c__Bacteroidia;o__Chitinophagales;f__Chitinophagaceae;g__Hydrotalea	0	0	0	0	0	0	0	0	0	0	0	0	0	0	0	0	0	0	0	0	0	0	0	0	0	0	0	0	0	0	0	0	0	0	0	0	0	0	0	0	0	0	0	0	0	0	0	0	0
d__Bacteria;p__Bacteroidota;c__Bacteroidia;o__Chitinophagales;f__Chitinophagaceae;g__Lacibacter	0	0	0	0	0	0	0	0	0	0	0	0	0	0	0	0	0	0	0	0	0	0	0	0	0	0	0	0	0	0	0	0	0	0	0	0	0	0	0	0	0	0	0	0	0	0	0	0	0
d__Bacteria;p__Bacteroidota;c__Bacteroidia;o__Chitinophagales;f__Chitinophagaceae;g__Paraflavitalea	0	0	0	0	0	0	0	0	0	0	0	0	0	0	0	0	0	0	0	0	0	0	0	0	0	0	0	0	0	0	0	0	0	0	0	0	0	0	0	0	0	0	0	0	0	0	0	0	0
d__Bacteria;p__Bacteroidota;c__Bacteroidia;o__Chitinophagales;f__Chitinophagaceae;g__Parasegetibacter	0	0	0	0	0	2.49517e-05	0	0	0	0	0	0	0	0	0	0	0	0	0	0	0	0	0	0	0	0	0	0	0	0	0	0	0	0	0	0	0	0	0	0	0	0	0	0	0	0	0	0	0
d__Bacteria;p__Bacteroidota;c__Bacteroidia;o__Chitinophagales;f__Chitinophagaceae;g__Pinibacter	0	0	0	0	0	0	0	0	0	0	0	0	0	0	0	0	0	0	0	0	0	0	0	0	0	0	0	0	0	0	0	0	0	0	0	0	0	0	6.94334e-05	0	0	0	0	0	0	0	0	0	0
d__Bacteria;p__Bacteroidota;c__Bacteroidia;o__Chitinophagales;f__Chitinophagaceae;g__unclassified_Chitinophagaceae	0	0	0	0	0	0	0	0	0	0	3.93443e-05	0	0	0	0	0	0	0	0	0	0	0	0	0	0	0	0	0	0	0	0	0	0	0	0	0	0	0	0	0	0	0	0	0	0	0	0	0	0
d__Bacteria;p__Bacteroidota;c__Bacteroidia;o__Chitinophagales;f__LD1;g__UBA7692	0	0	0	0	0	0	0	0	0	0	0	0	0	0	0	0	0	0	0	0	0	0	0	0	0	0	0	0	0	0	0	0	0	0	0	0	0	0	0	0	0	0	0	0	0	0	0	0	0
d__Bacteria;p__Bacteroidota;c__Bacteroidia;o__Chitinophagales;f__Saprospiraceae;g__OLB9	5.80242e-05	0	0	0	0	0	0	0	0	0	0	0	0	0	0	0	0	0	0	0	0	0	0	0	2.27203e-05	0	0	0	2.95622e-05	0	0.000492177	0	0	0	0	0	0	0	0	0	0	0	0	0	0	0	0	0	0
d__Bacteria;p__Bacteroidota;c__Bacteroidia;o__Chitinophagales;f__Saprospiraceae;g__UBA3362	0	0	0	0	0	0	0	0	0	0	0	3.80962e-05	0	0	0	0	0	0	0	0	0	0	0	0	0	0	0	0	0	0	0	0	0	0	0	0	0	0	0	0	0	0	0	0	0	0	0	0	0
d__Bacteria;p__Bacteroidota;c__Bacteroidia;o__Cytophagales;f__Catalimonadaceae;g__Flexibacter	0	0	0	0	0	0	0	0	0	0	0	0	0	0	0	0	0	0	0	0	0	0	0	0	0	0	0	0	0	0	0	0	0	0	0	0	0	0	0	0	0	0	0	0	0	0	0	0	0
d__Bacteria;p__Bacteroidota;c__Bacteroidia;o__Cytophagales;f__Cyclobacteriaceae;g__Chryseotalea	0	0	0	0	0	0	0	0	0	0	0	0	0	0	0	0	0	0	0	0	0	0	0	0	0	0	0	0	0	0	0	0	0	0	0	0	0	0	0	0	0	0	0	0	0	0	0	4.43092e-05	0
d__Bacteria;p__Bacteroidota;c__Bacteroidia;o__Cytophagales;f__Cyclobacteriaceae;g__Fabibacter	0	0	0	0	0	0	0	0	0	0	0	0	0	0	0	0	0	0	0	0	0	0	0	0	0	0	0	0	0	0	0	0	0	0	0	0	0	0	0	0	0	0	0	0	0	0	0	0	0
d__Bacteria;p__Bacteroidota;c__Bacteroidia;o__Cytophagales;f__Cytophagaceae;g__Sporocytophaga	0	0	0	0	0	0	0	0	0	0	0	0	0	0	0	0	0	0	0	0	0	0	0	0	0	0	0	0	0	0	0	0	0	0	0	0	0	0	0	0	0	0	0	0	0	0	0	0	0
d__Bacteria;p__Bacteroidota;c__Bacteroidia;o__Cytophagales;f__Hymenobacteraceae;g__Adhaeribacter	0	0	0	0	0	0	0	0	0	0	0	0	0	0	0	0	0	0	0	0	0	0	0	0	0	0	0	0	0	0	0	0	0	0	0	0	0	0	0	0	0	0	0	0	0	0	0	0	2.5562e-05
d__Bacteria;p__Bacteroidota;c__Bacteroidia;o__Cytophagales;f__Hymenobacteraceae;g__Botryobacter	0	0	0	0	0	0	0	0	0	0	0	0	0	0	0	0	0	0	0	0	0	0	0	0	0	0	0	0	0	0	0	0	0	0	0	0	0	0	0	0	0	0	0	0	0	0	0	0	0
d__Bacteria;p__Bacteroidota;c__Bacteroidia;o__Cytophagales;f__Hymenobacteraceae;g__Hymenobacter	0	0	0	0	0	0	0	0	0	0	0	0	0	0	0	0	0	0	0	0	0	0	0	0	2.27203e-05	0	0	0	0	0	0	0	0	0	0	0	0	0	0	0	0	0	0	0	0	0	0	0	0
d__Bacteria;p__Bacteroidota;c__Bacteroidia;o__Cytophagales;f__Hymenobacteraceae;g__Pontibacter	0	0	0	0	0	0	0	0	0	0	0	0	0	0	0	0	0	0	0	0	0	0	0	0	0	0	0	0	0	0	0	0	0	0	0	0	0	0	0	0	0	0	0	0	0	0	0	0	0
d__Bacteria;p__Bacteroidota;c__Bacteroidia;o__Cytophagales;f__Hymenobacteraceae;g__unclassified_Hymenobacteraceae	0	0	0	0	0	0	0	0	0	0	0	0	0	0	0	0	0	0	0	0	0	0	0	0	0	0	0	0	0	0	0	0	0	0	0	0	0	0	0	0	0	0	0	0	0	0	0	0	0
d__Bacteria;p__Bacteroidota;c__Bacteroidia;o__Cytophagales;f__unclassified_Cytophagales;g__unclassified_Cytophagales	0	0	0	0	0	0	0	0	0	0	0	0	0	0	0	0	0	0	0	0	0	0	0	0	0	0	2.04336e-05	0	0	0	0	0	0	0	0	0	0	0	0	0	0	0	0	0	0	0	0	0	0
d__Bacteria;p__Bacteroidota;c__Bacteroidia;o__Flavobacteriales;f__Crocinitomicaceae;g__Taishania	0	0	0	0	0	0	0	0	0	0	0	0	0	0	0	0	0	0	0	0	0	0	0	0	0	0	0	0	0	0	0	0	0	0	0	0	0	0	0	0	0	0	0	0	0	0	0	0	0
d__Bacteria;p__Bacteroidota;c__Bacteroidia;o__Flavobacteriales;f__Flavobacteriaceae;g__Aequorivita	0	0	0	0	0	0	0	0	0	0	0	0	0	0	0	0	0	0	0	0	0	0	0	0	0	0	0	0	0	0	0	0	0	0	0	0	0	0	0	0	0	0	0	0	0	0	0	0	0
d__Bacteria;p__Bacteroidota;c__Bacteroidia;o__Flavobacteriales;f__Flavobacteriaceae;g__Capnocytophaga	0	0	0	0	0	0	0	0	0	0	0	0	0	0	0	0	0	0	0	0	0	0	0	0	0	0	0	0	0	0	0	0	0	0	0	0	0	0	0	0	0	0	0	0	0	0	0	0	0
d__Bacteria;p__Bacteroidota;c__Bacteroidia;o__Flavobacteriales;f__Flavobacteriaceae;g__Flavobacterium	8.12338e-05	0	0	0	0	0	0	0	0	0	0	0	0	0	0	0	0	0	0	0	0	0	0	0	0	0	0	7.78063e-05	0	0	0	0	0	0	0	0	0	0	0	0	0	0	0	0	0	0	0	0	0
d__Bacteria;p__Bacteroidota;c__Bacteroidia;o__Flavobacteriales;f__Flavobacteriaceae;g__MED-G13	0	0	0	0	0	0	0	0	0	0	3.93443e-05	0	0	0	0	0	0	0	0	0	0	0	0	0	0	0	0	5.55759e-05	0	0	0	0	0	0	0	0	0	0	0.000486034	0	0	0	0	0	0	0	0	0	0
d__Bacteria;p__Bacteroidota;c__Bacteroidia;o__Flavobacteriales;f__Flavobacteriaceae;g__MED-G14	0	0	0	0	0	0	0	0	0	0	0	0	0	0	0	0	0	0	0	0	0	0	0	0	0	0	0	0	0	0	0	0	0	0	0	0	0	0	0	0	0	0	0	0	0	0	0	0	6.39051e-05
d__Bacteria;p__Bacteroidota;c__Bacteroidia;o__Flavobacteriales;f__Flavobacteriaceae;g__Mesoflavibacter	0	0	0	0	0	0	0	0	0	0	0	0	0	0	0	0	0	0	0	0	0	0	0	0	0	0	0	0	0	0	0	0	0	0	0	0	0	0	0	0	0	0	0	0	0	0	0	0	0
d__Bacteria;p__Bacteroidota;c__Bacteroidia;o__Flavobacteriales;f__Flavobacteriaceae;g__Muricauda_A	0	0	0	0	0	0	0	0	0	0	0	0	0	0	0	0	0	0	0	0	0	0	0	0	0	0	0	0	0	0	0	0	0	0	0	0	0	0	0	0	0	0	0	0	0	0	0	0	0
d__Bacteria;p__Bacteroidota;c__Bacteroidia;o__Flavobacteriales;f__Flavobacteriaceae;g__Olleya	0	0	0	0	0	0	0	0	0	0	0	2.53975e-05	0	0	0	0	0	0	0	0	0	0	0	0	0	0	0	0	0	0	0	0	0	0	0	0	0	0	0	0	0	0	0	0	0	0	0	0	0
d__Bacteria;p__Bacteroidota;c__Bacteroidia;o__Flavobacteriales;f__Flavobacteriaceae;g__Pseudofulvibacter	0	0	0	0	0	0	0	0	0	0	0	0	0	0	0	0	0	0	0	0	0	0	0	0	0	0	0	0	0	0	0.000732542	0	0	0	0	0	0	0	0	0	0	0	0	0	0	0	0	0	0
d__Bacteria;p__Bacteroidota;c__Bacteroidia;o__Flavobacteriales;f__Flavobacteriaceae;g__Robiginitalea	0	0	0	0	0	0	0	0	0	0	0	0	0	0	0	0	0	0	0	0	0	0	0	0	0	0	0	0	0	0	0	0	0	0	0	0	0	0	0	0	0	0	0	0	0	0	0	0	0
d__Bacteria;p__Bacteroidota;c__Bacteroidia;o__Flavobacteriales;f__Flavobacteriaceae;g__Tenacibaculum_A	0	0	0	0	0	0	0	0	0	0	0	0	0	0	0	0	0	0	0	0	0	0	0	0	0	0	0	0	0	0	0	0	0	0	2.23967e-05	0	0	0	0	0	0	0	0	0	0	0	0	0	0
d__Bacteria;p__Bacteroidota;c__Bacteroidia;o__Flavobacteriales;f__Flavobacteriaceae;g__unclassified_Flavobacteriaceae	0	0	0	0	0	0	0	0	0	0	0	0	0	0	0	0	0	0	0	0	0	0	0	0	0	0	0	0	0	0	0	0	0	0	0	0	0	0	0	0	0	0	0	0	0	0	0	0	0
d__Bacteria;p__Bacteroidota;c__Bacteroidia;o__Flavobacteriales;f__Weeksellaceae;g__Apibacter	0	0	0	0	0	0	0	0	0	0	0	0	0	0	0	0	0	0	0	0	0	0	0	0	0	0	0	0	0	0	0	0	0	0	0	0	0	0	0	0	0	0	0	0	0	0	0	0	0
d__Bacteria;p__Bacteroidota;c__Bacteroidia;o__Flavobacteriales;f__Weeksellaceae;g__Chryseobacterium	0	0	0	0	2.91078e-05	0	0	0	0	0	0	0	0	0	0	0	0	0	0	0	0	0	0	0	0	0	0	0	0	0	0	0	0	0	0	0	0	0	0	0	0	0	0	0	0	0	0	0	0
d__Bacteria;p__Bacteroidota;c__Bacteroidia;o__Flavobacteriales;f__Weeksellaceae;g__Empedobacter	0	0	0	0	8.73235e-05	0	0	0	0	0	0	0	0	0	0	0	0	0	0	0	0	0	0	0	0	0	0	0	0	0	0	0	0	0	0	0	0	0	0	0	0	0	0	0	0	0	0	0	0
d__Bacteria;p__Bacteroidota;c__Bacteroidia;o__Flavobacteriales;f__Weeksellaceae;g__Kaistella	0	0	0	0	0	0	0	0	0	0	0	0	0	0	0	0	0	0	0	0	0	0	0	0	0	0	0	0	0	0	0	0	4.95356e-05	0	0	0	0	0	0	0	0	0	0	0	0	0	0	0	0
d__Bacteria;p__Bacteroidota;c__Bacteroidia;o__Sphingobacteriales;f__Sphingobacteriaceae;g__Mucilaginibacter_A	0	0	0	0	0	0	0	0	0	0	0	0	0	0	0	0	0	2.37423e-05	0	0	0	0	0	0	0	0	0	0	0	0	0	0	0	0	0	0	0	0	0	0	0	0	0	0	0	0	0	0	0
d__Bacteria;p__Bacteroidota;c__Bacteroidia;o__Sphingobacteriales;f__Sphingobacteriaceae;g__Pedobacter	0	0	0	0	0	0	0	0	0	0	0	0	0	0	0	0	0	0	0	0	0	0	0	0	0	0	0	0	0	0	0	0	0	0	0	0	0	0	0.000476115	0	0	0	0	0	0	0	0	0	0
d__Bacteria;p__Bacteroidota;c__Bacteroidia;o__Sphingobacteriales;f__Sphingobacteriaceae;g__Sphingobacterium	0	0	0	0	0	0	0	0	0	0	0	0.000533347	0	0	0	0	0	0	0	0	0	0	0	0	0	0	0	0	0	0	0	0	0	0	0	0	0	0	0	0	0	0	0	0	0	0	0	0	0
d__Bacteria;p__Bacteroidota;c__Bacteroidia;o__Sphingobacteriales;f__Sphingobacteriaceae;g__unclassified_Sphingobacteriaceae	0	0	0	0	0	0	0	0	0	0	0	0	0	0	0	0	0	0	1.84521e-05	0	0	0	0	0	0	0	0	0	0	0	0	0	0	0	0	0	0	0	0	0	0	0	0	0	0	0	0	0	0
d__Bacteria;p__Bacteroidota;c__Bacteroidia;o__unclassified_Bacteroidia;f__unclassified_Bacteroidia;g__unclassified_Bacteroidia	0	0	0	0	0	2.49517e-05	0	0	0	0	0	0	0	0	0	0	0.000343003	0	0	0	0	0	0	0	0	0	0	0	0	0.000814545	0	0	0	0	0	0	2.07456e-05	0	0	0	0	0	0	0	0	0.000216725	0	0	0
d__Bacteria;p__Bacteroidota;c__Kapabacteria;o__Kapabacteriales;f__UBA2268;g__SpSt-478	0	0	0	0	0	0	0	0	0	0	0	0	0	0	0	0	0	0	0	0	0	0	0	0	0	0	0	0	0	0	0	0	0	0	0	0	0	0	0	0	0	0	0	0	3.03681e-05	0	0	0	0
d__Bacteria;p__Bacteroidota;c__Kapabacteria;o__OLB7;f__OLB7;g__OLB7	0	0	0	0	0	0	0	0	4.41709e-05	0	0	0	0	0	0	0	0	0	0	0	0	0	0	0	0	0	0	0	0	0	0	0	0	0	0	0	0	0	0	0	0	0	0	0	0	0	0	0	0
d__Bacteria;p__Bacteroidota;c__Rhodothermia;o__Balneolales;f__Balneolaceae;g__unclassified_Balneolaceae	0	0	0	0	0	0	0	0	0	0	0	0	0	0	0	0	0	0	0	0	0	0	0	0	0	0	0	0	0	0	0	0	0	0	0	0	0	0	0	0	0	0	0	0	0	0	0	0	0
d__Bacteria;p__Bacteroidota;c__Rhodothermia;o__Rhodothermales;f__UBA10348;g__1-14-0-65-60-17	0	0	0	0	0	0	0	0	0	0	0	0	0	0	0	0	0	0	0	0	0	0	0	0	0	0	0	0	0	0	0	0	0	0	0	0	0	0	0	0	0	0	0	0	0	0	0	0	0
d__Bacteria;p__Bacteroidota;c__UBA10030;o__UBA10030;f__UBA8401;g__SpSt-333	0	0	0	0	0	0	0	0	0	0	0	0	0	0	0	0	0	0	0	0	0	0	0	0	0	0	0	0	0	0	0	0	0	0	0	0	0	0	0	0	0	0	0	0	0	0	0	0	0
d__Bacteria;p__Bdellovibrionota_E;c__Bacteriovoracia;o__Bacteriovoracales;f__Peredibacteraceae;g__Peredibacter	0	0	0	0	0	0	0	0	0	0	0	0	0	0	0	0	0	0	0	0	0	0	0	0	0	0	0	0	0	0	0	0	0	0	0	0	0	0	0	0	0	0	0	0	0	0	0	0	0
d__Bacteria;p__Bdellovibrionota_E;c__Bdellovibrionia_A;o__Bdellovibrionales;f__SG-bin7;g__SG-bin7	0	0	0	0	0	0	0	0	0	0	0	0	0	0	0	0	0	0	0	0	0	0	0	0	0	0	0	0	0	0	0	0	0	0	0	3.70984e-05	0	0	0	0	0	0	0	0	0	0	0	0	0
d__Bacteria;p__Bdellovibrionota_E;c__Bdellovibrionia_A;o__UBA1018;f__UBA1018;g__GWA1-52-35	0	0	0	0	0	2.49517e-05	0	0	0	0	0	0	0	0	0	0	0	0	0	0	0	0	0	0	0	0	0	0	0	0	0	0	0	0	0	0	0	0	1.98381e-05	0	0	0	0	0	0	0	0	0	0
d__Bacteria;p__Bdellovibrionota_E;c__Oligoflexia;o__Silvanigrellales;f__Silvanigrellaceae;g__RFOM01	0	0	0	0	0	0	0	0	0	0	0	0	0	0	0	0	0	0	0	0	0	0	0	0	0	0	0	0	0	0	0	0	0	0	0	0	0	0	0	0	0	0	0	0	0	0	0	0	0
d__Bacteria;p__Bdellovibrionota_E;c__UBA2394;o__UBA2394;f__UBA2394;g__REDG01	0	0	0	0	0	0	0	0	0	0	0	0	0	0	0	0	0	0	0	0	0	0	0	0	0	0	0	0	0	0	0	0	0	0	0	0	0	0	0	0	0	0	0	0	2.02454e-05	0	0	0	0
d__Bacteria;p__CSP1-3;c__CSP1-3;o__CSP1-3;f__NP-7;g__NP-7	0	0	0	0	0	0	0	0	0	0	0	0	0	0	0	0	0	0	0	0	0	0	0	0	0	0	0	0	0	0	0	0	0	0	0	0	0	0	0	0	0	0	0	0	0	0	0	0	0
d__Bacteria;p__Campylobacterota;c__Campylobacteria;o__Campylobacterales;f__Campylobacteraceae;g__Campylobacter_A	0	0	0	0	0	0	0	0	0	0	0	0	0	0	0	0	0	0	0	0	0	0	0	0	5.68008e-05	0	0	0	0	0	0	0	0	0	0	0	0	0	0	0	0	0	0	0	0	0	0	0	0
d__Bacteria;p__Campylobacterota;c__Campylobacteria;o__Campylobacterales;f__Campylobacteraceae;g__Campylobacter_B	0	0	0	0	0	0	0	0	0	9.86372e-05	0	0	0	0	7.94678e-05	0	0	0	0	0	2.39487e-05	0	0	0	0	0	0	0	0	0	0	3.88994e-05	0	0	0	0	0	0	0	0	0	0	0	0	0	2.88967e-05	0	0	0
d__Bacteria;p__Chlamydiota;c__Chlamydiia;o__Chlamydiales;f__Rhabdochlamydiaceae;g__Rhabdochlamydia	0	0	0	0	0	0	0	0	0	0	0	0	0	0	0	0	0	0	0	0	0	0	0	0	0	0	0	0	0	0	0	0	0	0	0	0	0	0	0	0	0	0	0	0	0	0	0	0	0
d__Bacteria;p__Chlamydiota;c__Chlamydiia;o__Chlamydiales;f__Rhabdochlamydiaceae;g__unclassified_Rhabdochlamydiaceae	0	0	0	0	0	0	0	0	0	0	0	0	0	0	0	0	0	0	0	0	0	0	0	0	0	0	0	0	0	0	0	0	0	0	0	0	0	0	0	0	0	0	0	0	0	0	0	0	0
d__Bacteria;p__Chlamydiota;c__Chlamydiia;o__Chlamydiales;f__unclassified_Chlamydiales;g__unclassified_Chlamydiales	0	0	0	0	0	0	0	0	0	0	0	0	0	0	0	0	0	0	0	0	0	0	0	0	0	0	0	0	0	0	0	0	0	0	0	0	0	0	0	0	0	0	0	0	0	0	0	0	0
d__Bacteria;p__Chloroflexota;c__Anaerolineae;o__Aggregatilineales;f__A4b;g__GCA-2699585	0	0	0	0	0	0	0	0	0	0	0	0	0	0	0	0	0	0	0	0	0	0	0	0	0	0	0	0	0	0	0	0	0	0	0	0	0	0	0	0	0	0	0	0	0	0	0	0	0
d__Bacteria;p__Chloroflexota;c__Anaerolineae;o__Aggregatilineales;f__A4b;g__GCA-2794595	0	0	0	0	0	0	0	0	0	0	0	0	0	0	0	0	0	0	0	0	0	0	0	0	0	0	0	0	0	0	0	0	0	0	0	0	0	0	0	0	0	0	0	0	0	0	0	0	0
d__Bacteria;p__Chloroflexota;c__Anaerolineae;o__Aggregatilineales;f__A4b;g__UBA6055	0	0	0	0	0	0	0	0	0	0	0	0	0	0	0	0	0	0	0	0	0	0	0	0	0	0	0	0	0	0	0	0	0	0	0	0	0	0	0	0	0	0	0	0	4.04907e-05	0	0	0	0
d__Bacteria;p__Chloroflexota;c__Anaerolineae;o__Aggregatilineales;f__J027;g__JAAUUD01	0	0	0	0	0	0	0	0	0	0	0	0	0	0	0	0	0	0	0	0	0	0	0	0	0	0	0	0	0	0	0	0	0	0	0	0	0	0	0	0	0	0	0	0	0	0	0	0	0
d__Bacteria;p__Chloroflexota;c__Anaerolineae;o__Aggregatilineales;f__unclassified_Aggregatilineales;g__unclassified_Aggregatilineales	0	0	0	0	0	0	0	0	0	0	0	0	0	0	0	0	0	0	0	0	0	0	0	0	0	0	0	0	0	0	0	0	0	0	0	0	0	0	0	0	0	0	0	0	0	0	0	0	0
d__Bacteria;p__Chloroflexota;c__Anaerolineae;o__Anaerolineales;f__Anaerolineaceae;g__Flexilinea	0	0	0	0	0	0	0	0	0	0	0	0	0	0	0	0	0	0	0	0	0	0	0	0	0	0	0	0	1.97081e-05	0	0	0	0	0	0	0	0	0	0	0	0	0	0	0	0	0	0	0	0
d__Bacteria;p__Chloroflexota;c__Anaerolineae;o__Anaerolineales;f__Anaerolineaceae;g__unclassified_Anaerolineaceae	0	0	0	0	0	0	0	0	0	0	0	0	0	0	0	0	0	0	0	0	0	0	0	0	0	0	0	0	0	0	0	0	0	0	0	0	0	0	0	0	0	0	0	0	0	0	0	0	0
d__Bacteria;p__Chloroflexota;c__Anaerolineae;o__Anaerolineales;f__EnvOPS12;g__UBA12294	0	0	0	0	0	0	0	0	0	0	0	0	0	0	0	0	0	0	0	0	0	3.60607e-05	0	0	0	0	0	0	0	0	0	0	0	0	0	0	0	0	0	0	0	0	0	0	0	0	0	0	0
d__Bacteria;p__Chloroflexota;c__Anaerolineae;o__Anaerolineales;f__EnvOPS12;g__UBA5796	0	0	0	0	0	0	0	0	0	0	0	0	0	0	0	0	0	0	0	0	0	0	0	0	0	0	0	0	0	0	0	0	0	0	0	0	0	0	0	0	0	0	0	0	0	0	0	0	0
d__Bacteria;p__Chloroflexota;c__Anaerolineae;o__Anaerolineales;f__UBA11579;g__OMJR01	0	0	0	0	0	0	0	0	0	0	0	0	0	0	0	0	0	0	0	0	0	0	0	0	0	0	0	0	0	0	0	0	0	0	0	0	0	0	0	0	0	0	0	0	0	0	0	0	0
d__Bacteria;p__Chloroflexota;c__Anaerolineae;o__Anaerolineales;f__UBA4823;g__DSWF01	0	0	0	0	0	0	0	0	0	0	0	0	0	0	0	0	0	0	0	0	0	0	0	0	0	0	0	0	0	0	0	0	0	0	0	0	0	0	0	0	0	0	0	0	0	0	0	0	0
d__Bacteria;p__Chloroflexota;c__Anaerolineae;o__Anaerolineales;f__UBA4823;g__unclassified_UBA4823	0	0	0	0	0	0	0	0	0	0	0	0	0	0	0	0	0	0	0	0	0	0	0	0	0	0	0	0	0	0	0	0	0	0	0	0	2.07456e-05	0	0	0	0	0	0	0	0	0	0	0	0
d__Bacteria;p__Chloroflexota;c__Anaerolineae;o__Anaerolineales;f__UBA6663;g__SpSt-583	0	0	0	0	0	0	0	0	0	0	0	2.53975e-05	0	0	0	0	0	0	0	0	0	0	0	0	0	0	0	0	0	0	0	0	0	0	0	0	0	0	0	0	0	0	0	0	0	0	0	0	0
d__Bacteria;p__Chloroflexota;c__Anaerolineae;o__Anaerolineales;f__unclassified_Anaerolineales;g__unclassified_Anaerolineales	0	0	0	0	0	0	0	0	0	0	0	0	0	0	0	0	0	0	0	0	0	0	0	0	0	0	0	0	0	0	0	0	0	0	0	0	0	0	0	0	0	0	0	0	0	0	0	0	0
d__Bacteria;p__Chloroflexota;c__Anaerolineae;o__B4-G1;f__SLSP01;g__DSWT01	0	0	0	0	0	0	0	0	0	0	0	0	0	0	0	0	0	0	0	0	0	0	0	0	0	0	0	0	0	0	0	0	0	0	0	0	0	0	0	0	0	0	0	0	0	0	0	0	0
d__Bacteria;p__Chloroflexota;c__Anaerolineae;o__CG2-30-64-16;f__CG2-30-64-16;g__CG2-30-64-16	0	0	0	0	0	0	0	0	0	0	0	0	0	0	0	0	0	0	0	0	0	0	0	0	0	0	0	0	0	0	0	0	0	0	0	0	0	0	0	0	0	0	0	0	0	0	0	0	0
d__Bacteria;p__Chloroflexota;c__Anaerolineae;o__Caldilineales;f__Caldilineaceae;g__Bin5	0	0	0	0	0	0	0	0	0	0	0	2.53975e-05	0	0	0	0	0	0	0	0	0	0	0	0	0	0	0	0	0	0	0	0	0	0	0	0	0	0	0	0	0	0	0	0	0	0	0	0	0
d__Bacteria;p__Chloroflexota;c__Anaerolineae;o__Caldilineales;f__Caldilineaceae;g__unclassified_Caldilineaceae	0	0	0	0	0	0	0	0	0	0	0	0	0	0	0	0	0	0	0	0	0	0	0	0	0	0	0	0	0	0	0	0	0	0	0	0	0	0	0	0	0	0	0	0	0	0	0	0	0
d__Bacteria;p__Chloroflexota;c__Anaerolineae;o__UBA1429;f__UBA1429;g__SKLG01	0	0	0	0	0	0	0	0	0	0	0	0	0	0	0	0	0	0	0	0	0	0	0	0	0	0	0	0	0	0	0	0	0	0	0	0	0	0	0	0	0	0	0	0	0	0	0	0	0
d__Bacteria;p__Chloroflexota;c__Anaerolineae;o__UBA4142;f__UBA4142;g__UBA4142	0	0	0	0	0	0	0	0	0	0	0	0	0	3.27364e-05	0	0	0	0	0	0	0	0	0	0	0	0	0	0	0	0	0	0	0	0	0	0	0	0	0	0	0	0	0	0	0	0	0	0	0
d__Bacteria;p__Chloroflexota;c__Anaerolineae;o__unclassified_Anaerolineae;f__unclassified_Anaerolineae;g__unclassified_Anaerolineae	0	0	0	0	0	0	0	0	0	0	0	0	0	0	0	0	0	0	0	0	0	0	0	0	0	0	0	0	0	0	0	0	0	0	0	0	0	0	0	0	0	0	0	0	0	0	0	0	0
d__Bacteria;p__Chloroflexota;c__Chloroflexia;o__Chloroflexales;f__Chloroflexaceae;g__JAAUSQ01	0	0	0	0	0	0	0	0	0	0	0	0	0	0	0	0	0	0	0	0	0	0	0	0	0	0	0	0	0	0	0	0	0	0	0	0	0	0	0	0	0	0	0	0	0	0	0	0	0
d__Bacteria;p__Chloroflexota;c__Chloroflexia;o__Chloroflexales;f__Chloroflexaceae;g__JAAUTF01	0	0	0	0	0	0	0	0	0	0	0	0	0	0	0	0	0	0	0	0	0	0	0	0	0	0	0	0	1.97081e-05	0	0	0	0	0	0	0	0	0	0	0	0	0	0	0	0	0	0	0	0
d__Bacteria;p__Chloroflexota;c__Chloroflexia;o__Chloroflexales;f__Chloroflexaceae;g__unclassified_Chloroflexaceae	0	0	0	0	0	0	0	0	0	0	0	0.000355565	0	0	0	0	0	0	0	0	0	0	0	0	0	0	0	0	0	0	0	0	0	0	0	0	0	0	0	0	0	0	0	0	0	0	0	0	0
d__Bacteria;p__Chloroflexota;c__Chloroflexia;o__Chloroflexales;f__Roseiflexaceae;g__Kouleothrix	0	0	0	0	0	0	0	0	0	0	0	0	0	0	0	0	0	0	0	0	0	0	0	0	0	0	0	0	0	0	0	0	0	0	0	0	0	0	0	0	0	0	0	0	0	0	0	0	0
d__Bacteria;p__Chloroflexota;c__Chloroflexia;o__Chloroflexales;f__Roseiflexaceae;g__SDU3-3	0	0	0	0	0	0	0	0	0	0	0	0	0	0	0	0	0	0	0	0	0	0	0	0	0	0	0	0	0	0	0	0	0	0	0	0	0	0	0	0	0	0	0	0	0	0	0	0	0
d__Bacteria;p__Chloroflexota;c__Chloroflexia;o__Chloroflexales;f__unclassified_Chloroflexales;g__unclassified_Chloroflexales	0	0	0	0	0	0	0	0	0	0	0	0	0	0	0	0	0	0	0	0	0	0	0	0	0	0	0	0	0	0	0	0	0	0	0	0	0	0	0	0	0	0	0	0	0	0	0	0	0
d__Bacteria;p__Chloroflexota;c__Chloroflexia;o__Thermomicrobiales;f__Thermomicrobiaceae;g__Nitrolancea	0	0	0	0	0	0	0	0	0	0	0	0	0	0	0	0	0	0	0	0	0	0	0	0	0	0	2.04336e-05	0	0	0	0	0	0	0	0	0	0	0	0	0	0	0	0	0	0	0	0	0	0
d__Bacteria;p__Chloroflexota;c__Chloroflexia;o__Thermomicrobiales;f__Thermomicrobiaceae;g__Sphaerobacter	0	0	0	0	0	0	0	0	0	0	0	0	0	0	0	0	0	0	0	0	0	0	0	0	0	0	0	0	0	0	0	0	0	0	0	0	0	0	0	0	0	0	0	0	0	0	0	0	0
d__Bacteria;p__Chloroflexota;c__Chloroflexia;o__Thermomicrobiales;f__Thermomicrobiaceae;g__unclassified_Thermomicrobiaceae	0	0	0	0	0	0	0	0	0	0	0	0	0	0	0	0	0	0	0	0	0	0	3.33256e-05	0	0	0	0	0	0	0	0	0	0	0	0	0	0	0	0	0	0	0	0	0	0	0	0	0	0
d__Bacteria;p__Chloroflexota;c__Chloroflexia;o__unclassified_Chloroflexia;f__unclassified_Chloroflexia;g__unclassified_Chloroflexia	0	0	0	0	0	0	0	0	0	0	0	0	0	0	0	0	0	0	0	0	0	0	0	0	0	0	0	0	0	0	0	0	0	0	0	2.47323e-05	0	0	0	0	0	0	0	0	0	0	0	0	0
d__Bacteria;p__Chloroflexota;c__Dehalococcoidia;o__DSGV01;f__DSGV01;g__DSGV01	0	0	0	0	0	0	0	0	0	0	0	0	0	0	0	0	0	0	0	0	0	0	0	0	0	0	0	0	0	0	0.000194581	0	0	0	0	0	0	0	0	0	0	0	0	0	0	0	0	0	0
d__Bacteria;p__Chloroflexota;c__Dehalococcoidia;o__DSTF01;f__WHTK01;g__WHTK01	0	0	0	0	0	0	0	0	0	0	0	0	0	0	0	0	0	0	0	0	0	0	2.2217e-05	0	0	0	0	0	0	0	0	0	0	0	0	0	0	0	0	0	0	0	0	0	0	0	0	0	0
d__Bacteria;p__Chloroflexota;c__Dehalococcoidia;o__FW602-bin16;f__FW602-bin16;g__FW602-bin16	0	0	0	0	0	0	0	0	0	0	0	0	0	0	0	0	0	0	0	0	0	0	0	0	0	0	0	0	0	0	0	0	0	0	0	0	0	0	0	0	0	0	0	0	0	0	0	0	0
d__Bacteria;p__Chloroflexota;c__Dehalococcoidia;o__SM23-28-2;f__RBG-16-64-32;g__CF-163	0	0	0	0	0	0	0	0	0	0	0	0	0	0	0	0	0	0	0	0	0	0	0	0	0	0	0	0	0	0	0	0	0	0	0	0	0	0	0	0	0	0	0	0	0	0	0	0	0
d__Bacteria;p__Chloroflexota;c__Dehalococcoidia;o__SM23-28-2;f__unclassified_SM23-28-2;g__unclassified_SM23-28-2	0	0	0	0	0	0	0	0	0	0	0	0	0	0	0	0	0	0	0	0	0	0	0	4.87906e-05	0	0	0	0	0	0	0	0	0	0	0	0	0	0	0	0	0	0	0	0	0	0	0	0	0
d__Bacteria;p__Chloroflexota;c__Dehalococcoidia;o__Tepidiformales;f__Tepidiformaceae;g__Tepidiforma	0	0	0	0	0	0	0	0	0	0	0	0	0	0	0	0	0	0	0	0	0	0	0	0	0	0	0	0	0	0	0	0	0	0	0	0	0	0	0	0	0	0	0	0	0	0	0	0	0
d__Bacteria;p__Chloroflexota;c__Dehalococcoidia;o__UBA2963;f__UBA2963;g__Bin16	0	0	0	0	0	0	0	0	0	0	0	0	0	0	0	0	0	0	0	0	0	0	0	0	0	0	0	0	0	0	0	0	0	0	0	0	0	0	0	0	0	0	0	0	0	0	0	0	0
d__Bacteria;p__Chloroflexota;c__Dehalococcoidia;o__unclassified_Dehalococcoidia;f__unclassified_Dehalococcoidia;g__unclassified_Dehalococcoidia	0	0	0	0	0	0	0	0	0	0	0	0	0	0	0	0	0	0	0	0	0	0	0	0	0	0	0	0	0	0	0	0	0	0	0	0	0	0	0	0	0	0	0	0	0	0	0	0	0
d__Bacteria;p__Chloroflexota;c__Ktedonobacteria;o__Ktedonobacterales;f__Ktedonobacteraceae;g__CF-154	0	0	0	0	0	0	0	0	0	0	0	0	0	0	0	0	0	0	0	0	0	0	0	0	0	0	0	0	0	2.17212e-05	0	0	0	0	0	0	0	0	0	0	0	0	0	0	0	0	0	0	0
d__Bacteria;p__Chloroflexota;c__Ktedonobacteria;o__Ktedonobacterales;f__Ktedonobacteraceae;g__Dictyobacter	0	0	2.51623e-05	0	0	0	0	0	0	0	0	0	0	0	0	0	0	0	0	0	0	0	0	0	0	0	0	0	0	0	0	0	0	0	0	0	0	0	0	0	0	0	0	0	0	0	0	0	0
d__Bacteria;p__Chloroflexota;c__Ktedonobacteria;o__Ktedonobacterales;f__Ktedonobacteraceae;g__UBA11361	0	0	0	0	0	0	0	0	0	0	0	0	0	0	0	0	0	0	0	0	0	0	0	0	0	0	0	0	0	0	0	0	0	0	0	0	0	0	0	0	0	0	0	0	0	0	0	0	0
d__Bacteria;p__Chloroflexota;c__Limnocylindria;o__Limnocylindrales;f__CSP1-4;g__GWC2-73-18	0	0	0	0	0	0	0	0	0	4.93186e-05	2.62295e-05	0	0	0	0	0	0	0	0	2.26696e-05	0	4.8081e-05	0	0	0	0	0	0	0	0	0	0	0	0	0	0	0	0	0	0	0	0	0	0	0	0	4.42648e-05	0	0
d__Bacteria;p__Chloroflexota;c__Limnocylindria;o__P2-11E;f__P2-11E;g__CF-39	0	0	0	0	0	0	0	0	0	0	0	0	0	0	0	0	0	0	0	0	0	0	0	0	0	0	0	0	0	0	0	0	0	0	0	0	0	0	0	0	0	0	0	0	0	0	0	0	0
d__Bacteria;p__Chloroflexota;c__Limnocylindria;o__QHBO01;f__QHBO01;g__CF-167	0	0	0	0	0	0	0	0	0	0	0	0	0	0	0	0	0	0	0	0	0	0	0	0	0	0	0	0	0	0	0	0	0	0	0	0	0	0	0	0	0	0	0	0	0	0	0	0	0
d__Bacteria;p__Chloroflexota;c__unclassified_Chloroflexota;o__unclassified_Chloroflexota;f__unclassified_Chloroflexota;g__unclassified_Chloroflexota	0	0	0	0	0	0	0	0	0	0	0	0	0	3.27364e-05	0	0	0	0	4.61301e-05	0	0	0	0	0	0	0	0	0	0	0	0	0	0	0	0	0	0	0	0	3.20159e-05	0	0	0	0	0	0	0	0	0
d__Bacteria;p__Cyanobacteria;c__Cyanobacteriia;o__Cyanobacteriales;f__Chroococcidiopsidaceae;g__Cephalothrix	0	0	0	0	0	0	0	0	0	0	0	0	0	0	0	0	0	2.37423e-05	0	0	0	0	0	0	0	0	0	0	0	0	0	0	0	0	0	0	0	0	0	0	0	0	0	0	0	0	0	0	0
d__Bacteria;p__Cyanobacteria;c__Cyanobacteriia;o__Cyanobacteriales;f__Coleofasciculaceae;g__PCC7113	0	0	6.29057e-05	0	0	0	0	0	0	0	0	0	0	0	0	0	0	0	0	0	0	0	0	0	0	0	0	0	0	0	0	0	0	0	0	0	0	0	0	0	0	0	0	0	0	0	0	0	0
d__Bacteria;p__Cyanobacteria;c__Cyanobacteriia;o__Cyanobacteriales;f__Coleofasciculaceae;g__SIO2C1	2.32097e-05	0	0	0	0	0	0	0	0	0	0	0.0010159	0	0	0	0	0	0	0	0	0	0	0	0	0	5.87641e-05	0	2.22304e-05	0	0	0.000663866	0	0	0	4.47933e-05	0	0	4.10842e-05	0	0	0	0	1.95921e-05	0	0	0	0	0	0
d__Bacteria;p__Cyanobacteria;c__Cyanobacteriia;o__Cyanobacteriales;f__Microcoleaceae;g__Microcoleus	0	0	0	0	0	0	0	0	0	0	0	0	0	0	0	0	0	0	0	0	0	0	0	0	0	0	0	0	0	0	0.000789772	0	0	0	0	0	0	0	0	0	0	0	0	0	0	0	0	0	0
d__Bacteria;p__Cyanobacteria;c__Cyanobacteriia;o__Cyanobacteriales;f__Nostocaceae;g__unclassified_Nostocaceae	0	0	0	0	0	0	0	0	0	0	0	0	0	0	0	0	0	0	0	0	0	0	0	0	0	0	0	0	0	0	0.000377717	0	0	0	0	0	0	0	0	0	0	0	0	0	0	0	0	0	0
d__Bacteria;p__Cyanobacteria;c__Cyanobacteriia;o__Elainellales;f__Elainellaceae;g__JAAUOQ01	0	0	0	0	0	0	0	0	0	0	0	0	0	0	0	0	0	0	0	0	0	0	0	0	0	0	0	0	0	0	0	0	0	0	0	0	0	0	0	0	0	0	0	0	0	0	0	0	0
d__Bacteria;p__Cyanobacteria;c__Cyanobacteriia;o__Elainellales;f__Elainellaceae;g__JAAUSF01	0	0	0	0	0	0	0	0	0	0	0	0	0	0	0	0	0	0	0	0	0	0	0	0	0	0	0	0	0	0	0	0	0	0	0	0	0	0	0	0	0	0	0	0	0	0	0	0	0
d__Bacteria;p__Cyanobacteria;c__Cyanobacteriia;o__Leptolyngbyales;f__Leptolyngbyaceae;g__JSC-12	5.80242e-05	0	0	0	0	0	0	0	0	0	0	0	0	0	0	0	0	0	0	0	0	0	0	0	0	0	0	0	0	0	0	0	0	0	0	0	0	0	0	0	0	0	0	0	0	0	0	0	0
d__Bacteria;p__Cyanobacteria;c__Cyanobacteriia;o__PCC-6307;f__Cyanobiaceae;g__Prochlorococcus_A	0	0	0	0	0	0	0	0	0	0	0	0.000228577	0	6.54729e-05	0	0	2.63849e-05	0	0	0	3.5923e-05	4.8081e-05	0	0	0	4.70113e-05	0.000153252	0	0	0	0.00137352	0	0	0	0	0	0	0	0.00144818	0	7.35178e-05	0	5.87763e-05	0	0	0	0	0	0
d__Bacteria;p__Cyanobacteria;c__Cyanobacteriia;o__PCC-6307;f__Cyanobiaceae;g__Synechococcus_E	0	0	0	0	0	0	0	0	0	0	0	0	0	0	0	0	0	0	0	0	0	0	0	0	0	0	0	0	0	0	0	0	0	0	0	0	0	0	9.91906e-05	0	0	0	0	0	0	0	0	0	0
d__Bacteria;p__Cyanobacteria;c__Cyanobacteriia;o__PCC-6307;f__Cyanobiaceae;g__unclassified_Cyanobiaceae	0	0	0	0	0	0	0	0	0	0	0	0	0	0	0	0	0	0	0	0	0	0	0	0	0	0	0	0	0	0	0	0	0	0	0	0	0	0	0	0	5.25127e-05	0	0	0	0	0	0	0	0
d__Bacteria;p__Cyanobacteria;c__Cyanobacteriia;o__unclassified_Cyanobacteriia;f__unclassified_Cyanobacteriia;g__unclassified_Cyanobacteriia	0	0	0	0	0	0	0	0	0	0	0	0	0	0	0	0	0	0	0	0	0	0	0	0	0	0	0	0	0	0	0	0	0	0	0	0	0	2.05421e-05	0	0	0	0	0	0	0	0	0	0	0
d__Bacteria;p__Cyanobacteria;c__Sericytochromatia;o__UBA7694;f__UBA7694;g__GCA-2770975	0	0	0	0	0	0	0	0	0	0	0	0	0	0	0	0	0	0	0	0	0	0	0	0	0	0	0	0	0	0	0	0	0	0	0	0	0	0	0	0	0	0	0	0	0	0	0	0	0
d__Bacteria;p__Cyanobacteria;c__Vampirovibrionia;o__Gastranaerophilales;f__Gastranaerophilaceae;g__CAG-196	0	0	0	0	0	0	0	0	0	0	0	0	0	0	0	0	0.000197887	0	0	0	0	0	2.2217e-05	0	0	0	0	0	0	0	0	0	0	0	0	0	0	0	0	0	0	0	0	0	0	0	0	0	0
d__Bacteria;p__Cyanobacteria;c__Vampirovibrionia;o__Gastranaerophilales;f__Gastranaerophilaceae;g__Limenecus	0	0	0	0	0	0	0	0	0	0	5.2459e-05	0	0	0	0	0	0	0	4.61301e-05	0	0	0	5.55426e-05	0	0	0	0	0	0	0	0	0	0	0	3.3595e-05	0	0	0	0	0	0	0	0	0	0	0	0	0	0
d__Bacteria;p__Cyanobacteria;c__Vampirovibrionia;o__Gastranaerophilales;f__Gastranaerophilaceae;g__Stercorousia	0	0	0	0	0	0	0	0	0	0	0	0	0	0	0	0	0	0	0	0	0	0	0	0	0	0	0	0	0	0	0	0	0	0	0	0	0	0	0	0.00136067	0	0	0	0	0	0	0	0	0
d__Bacteria;p__Cyanobacteria;c__Vampirovibrionia;o__Gastranaerophilales;f__Gastranaerophilaceae;g__UBA2813	0	0	0	0	0	0	0	0	0	0	0	0	0	0	0	0	0	0	0	0	0	0	0	0	0	8.22697e-05	0	0	0	0	0	0	0	0	0	0	0	0	0.000783606	0	0	0	0	0	0	0	0	0	0
d__Bacteria;p__Cyanobacteria;c__Vampirovibrionia;o__Gastranaerophilales;f__Gastranaerophilaceae;g__unclassified_Gastranaerophilaceae	0	0	0	0	0	0	0	0	0	0	0	0	0	0	0	0	0	0	0	0	0	0	0	0	0	0	0	0	0	0	0	0	0	0	0	0	0	0	0	0	0	0	0	0	0	0	0	0	0
d__Bacteria;p__Cyanobacteria;c__Vampirovibrionia;o__unclassified_Vampirovibrionia;f__unclassified_Vampirovibrionia;g__unclassified_Vampirovibrionia	0	0	0	0	0	0	0	0	0	0	0	0	0	0	0	0	0	0	0	0	0	0	0	0	0	0	0	0	0	2.17212e-05	0	0	0	0	0	0	0	0	0	0	0	0	0	0	0	0	0	0	0
d__Bacteria;p__Deferribacterota;c__Deferribacteres;o__Deferribacterales;f__Mucispirillaceae;g__Mucispirillum	0	0	0	0	0	0	0	0	0	0	0	0	0	5.45607e-05	0	0	0	0	0	0	0	0	0	0	0	0	0	0	0	0	0	0	0	0	3.3595e-05	0	0	0	0	0	0	0	0	0	0	0	0	0	0
d__Bacteria;p__Deinococcota;c__Deinococci;o__Deinococcales;f__Deinococcaceae;g__Deinococcus_B	0	0	0	0	0	0	0	0	0	0	0	0	0	0	0	0	0	0	0	0	0	0	0	0	0	0	0	0	0	3.25818e-05	0	0	0	0	0	0	0	0	0	0	0	0	0	0	0	0	0	0	0
d__Bacteria;p__Deinococcota;c__Deinococci;o__Deinococcales;f__Thermaceae;g__Meiothermus_B	0	0	0	0	0	0	0	0	0	0	0	0	0	0	0	0	0	0	0	0	0	0	0	0	0	0	0	0	0	0	0	0	0	0	0	0	0	0	0	0	0	0	0	0	0	0	0	0	0
d__Bacteria;p__Deinococcota;c__Deinococci;o__Deinococcales;f__Trueperaceae;g__CSSed10-48	0	0	0	0	0	0	0	0	0	0	0	0	0	0	0	0	0	0	0	0	0	0	0	0	0	0	0	0	0	0	0	0	0	0	0	0	0	0	0	0	0	0	0	0	0	0	0	0	0
d__Bacteria;p__Deinococcota;c__Deinococci;o__Deinococcales;f__Trueperaceae;g__JAABTL01	0	0	0	0	0	0	0	0	0	0	0	0	0	0	0	0	0	0	0	0	0	0	0	0	0	0	0	0	0	0	0	0	0	0	0	0	0	0	0	0	0	0	0	0	0	0	0	0	0
d__Bacteria;p__Deinococcota;c__Deinococci;o__Deinococcales;f__Trueperaceae;g__unclassified_Trueperaceae	0	0	0	0	0	0	0	0	0	0	0	0	0	0	0	0	0	0	0	0	0	0	0	0	0	0	0	0	0	0	0	0	0	0	0	0	0	0	0	0	0	0	0	0	0	0	0	0	0
d__Bacteria;p__Dependentiae;c__Babeliae;o__Babeliales;f__Babeliaceae;g__Babela	0	0	0	0	0	0	0	0	0	0	0	0	0	0	0	0	0	0	0	0	0	0	0	0	0	0	0	0	0	0	0	0	0	0	0	0	0	0	1.98381e-05	0	0	0	0	0	0	0	0	0	0
d__Bacteria;p__Dependentiae;c__Babeliae;o__Babeliales;f__Vermiphilaceae;g__Vermiphilus	0	0	0	0	0	0	0	0	0	0	0	0	0	0	0	0	0	0	0	0	0	0	0	0	0	0	0	0	0	0	0	0	0	0	0	0	0	0	0	0	0	0	0	0	0	0	0	0	0
d__Bacteria;p__Desulfobacterota_B;c__Binatia;o__Bin18;f__Bin18;g__JABFSC01	0	0	0	0	0	0	0	0	0	0	0	0	0	0	0	0	0	0	0	0	0	0	0	0	0	0	0	0	0	0	0	0	0	0	0	0	0	0	0	0	0	0	0	0	0	0	0	0	0
d__Bacteria;p__Desulfobacterota_B;c__Binatia;o__UBA9968;f__UBA9968;g__DP-1	0	0	0	0	0	0	0	0	0	0	0	0	0	0	0	0	0	0	0	0	0	0	0	0	0	0	0	0	0	0	0	0	0	0	0	0	0	0	0	0	0	0	0	0	0	0	0	0	0
d__Bacteria;p__Desulfobacterota_B;c__Binatia;o__UTPRO1;f__DP-6;g__DP-6	0	0	0	0	0	0	0	0	0	0	0	0	0	0	0	0	0	0	0	0	0	0	0	0	0	0	0	0	0	0	0	0	0	0	0	0	0	0	0	0	0	0	0	0	0	0	0	0	0
d__Bacteria;p__Desulfobacterota_B;c__Binatia;o__UTPRO1;f__DP-6;g__unclassified_DP-6	0	0	0	0	0	0	0	0	0	0	0	0	0	0	0	0	0	0	0	0	0	0	0	0	0	0	0	0	0	0	0	0	0	0	0	0	0	0	0	0	0	0	0	0	0	0	0	0	0
d__Bacteria;p__Desulfobacterota_B;c__Binatia;o__UTPRO1;f__UTPRO1;g__UTPRO1	0	0	0	0	0	0	0	0	0	0	0	0	0	0	0	0	0	0	0	0	0	0	0	0	0	0	0	0	0	0	0	0	0	0	0	0	0	0	0	0	0	0	0	0	0	0	0	0	0
d__Bacteria;p__Desulfobacterota_C;c__Anaeroferrophillalia;o__Anaeroferrophillales;f__unclassified_Anaeroferrophillales;g__unclassified_Anaeroferrophillales	0	0	0	0	0	0	0	0	0	0	0	0	0	0	0	0	0	0	0	0	0	0	0	0	0	0	0	0	0	0	0	0	0	0	0	0	0	0	0	0	0	0	0	0	0	0	0	0	0
d__Bacteria;p__Desulfobacterota_G;c__Desulfuromonadia;o__Geobacterales;f__Geobacteraceae;g__Geomobilibacter	0	0	0	0	0	0	0	0	0	0	0	0	0	0	0	0	0	0	0	0	0	0	0	0	0	0	0	0	0	0	0	0	0	0	0	0	0	0	0	0	0	0	0	0	0	0	0	0	0
d__Bacteria;p__Desulfobacterota_G;c__SM23-61;o__SM23-61;f__SM23-61;g__SM23-61	0	0	0	0	0	0	0	0	0	0	0	0	0	0	0	0	0	0	0	0	0	0	0	0	0	0	0	0	0	0	0	0	0	0	0	0	0	0	0	0	0	0	0	0	0	0	0	0	0
d__Bacteria;p__Desulfobacterota_G;c__unclassified_Desulfobacterota_G;o__unclassified_Desulfobacterota_G;f__unclassified_Desulfobacterota_G;g__unclassified_Desulfobacterota_G	0	0	0	0	0	0	0	0	0	0	0	0	0	0	0	0	0	0	0	0	0	0	0	0	0	0	0	0	0	0	0	0	0	0	0	0	0	0	0	0	0	0	0	0	0	0	0	0	0
d__Bacteria;p__Desulfobacterota_I;c__Desulfobacteria;o__Desulfobacterales;f__unclassified_Desulfobacterales;g__unclassified_Desulfobacterales	0	0	0	0	0	0	0	0	0	0	0	0	0	0	0	0	0	0	0	0	0	0	0	0	0	0	0	0	0	0	0	0	0	0	0	0	0	0	0	0	0	0	0	0	0	0	0	0	0
d__Bacteria;p__Desulfobacterota_I;c__Desulfovibrionia;o__Desulfovibrionales;f__Desulfovibrionaceae;g__Bilophila	0.000371355	0.000113004	0	0	0.000291078	0.000736074	0.000212461	0	0	0	0	0.0020191	0.000149463	0	0.000124878	0	0.000303426	5.93556e-05	0	0	0.000119743	0.000120202	0	0.000317139	5.68008e-05	5.87641e-05	0	0	0.000226643	5.4303e-05	0	0.000103732	0	8.17346e-05	0.000235165	0	0	0	0	0.00206502	0	0	0	0	2.02454e-05	0.00017338	0.000413138	0	0
d__Bacteria;p__Desulfobacterota_I;c__Desulfovibrionia;o__Desulfovibrionales;f__Desulfovibrionaceae;g__Desulfovibrio_R	0	0	0	0	2.91078e-05	0.00059884	0	0	0	0	0	0.000241276	0	0.00887157	0.00740186	0	0.0100394	9.4969e-05	0	6.80087e-05	0	0.00811366	0	0	0	0.0184989	0	0.00154501	0	0.000597333	0.00176268	0	0.00494118	0.000116764	0.00368425	0	0	0	0	0.0078599	0.000168041	0	2.93881e-05	0.00158639	6.07361e-05	0.00419002	4.42648e-05	0	0.00305466
d__Bacteria;p__Desulfobacterota_I;c__Desulfovibrionia;o__Desulfovibrionales;f__Desulfovibrionaceae;g__Mailhella	0	0	0	0	0	0	0	0	0	0	0	0.000330167	0	0	0	0	0	0	0	0	0	0	0	0	0	0	0	0	3.94162e-05	0	0	2.59329e-05	0	0	0.00013438	0	0	0	0	6.40318e-05	0	0	0	0	0	0	0	0	0
d__Bacteria;p__Desulfobacterota_I;c__Desulfovibrionia;o__Desulfovibrionales;f__Desulfovibrionaceae;g__Solidesulfovibrio	0	0	0	0	0	0	0	0	0	0	0	0	0	0	0	0	0	0	0	0	0	0	0	0	0	0	0	0	0	0	0	0	0	0	0	0	0	0	0	0	0	0	0	0	0	0	0	0	0
d__Bacteria;p__Dormibacterota;c__Dormibacteria;o__UBA8260;f__UBA8260;g__Palsa-851	0	0	0	0	0	0	0	0	0	0	0	0	0	0	0	0	0	0	0	0	0	0	0	0	0	0	0	0	0	0	0	0	0	0	0	0	0	0	0	0	0	0	0	0	0	0	0	0	0
d__Bacteria;p__Eisenbacteria;c__RBG-16-71-46;o__RBG-16-71-46;f__RBG-16-71-46;g__DSQF01	0	0	0	0	0	0	0	0	0	0	0	0	0	0	0	0	0	0	0	0	0	0	0	0	0	0	0	0	0	0	0	0	0	0	0	0	0	0	0	0	0	0	0	0	0	0	0	0	0
d__Bacteria;p__Eisenbacteria;c__RBG-16-71-46;o__RBG-16-71-46;f__RBG-16-71-46;g__RBG-16-71-46	0	0	0	0	0	0	0	0	0	0	0	0	0	0	0	0	0	0	0	0	0	0	0	0	0	0	0	0	0	0	0	0	0	0	0	0	0	0	0	0	0	0	0	0	0	0	0	0	0
d__Bacteria;p__Eisenbacteria;c__RBG-16-71-46;o__RBG-16-71-46;f__RBG-16-71-46;g__unclassified_RBG-16-71-46	0	0	0	0	0	0	0	0	0	0	0	0	0	0	0	0	0	0	0	0	0	0	0	0	0	0	0	0	0	0	0	0	0	0	0	0	0	0	0	0	0	0	0	0	0	0	0	0	0
d__Bacteria;p__Eisenbacteria;c__RBG-16-71-46;o__SZUA-252;f__SZUA-252;g__SZUA-252	0	0	0	0	0	0	0	0	0	0	0	0	0	0	0	0	0	0	0	0	0	0	0	0	0	0	0	0	0	0	0	0	0	0	0	0	0	0	0	0	0	0	0	0	0	0	0	0	0
d__Bacteria;p__Elusimicrobiota;c__Elusimicrobia;o__Elusimicrobiales;f__Elusimicrobiaceae;g__UBA1436	0	0	0	0	0	0	0	0	0	0	0	0.000393661	0	0	0	0	0	0	0	7.93435e-05	0	0	0	0	0	5.87641e-05	0	0	7.88325e-05	0	0	0	0	0	0	0	0	7.18974e-05	0	0	0	0	0	0	0	0	0	0	0
d__Bacteria;p__Eremiobacterota;c__Eremiobacteria;o__unclassified_Eremiobacteria;f__unclassified_Eremiobacteria;g__unclassified_Eremiobacteria	0	0	0	0	0	0	0	0	0	0	0	0	0	0	0	0	0	0	0	0	0	0	0	0	0	0	0	0	0	0	0	0	0	0	0	0	0	0	0	0	0	0	0	0	0	0	0	0	0
d__Bacteria;p__FCPU426;c__Palsa-1180;o__Palsa-1180;f__Palsa-1180;g__Bog-1183	0	0	0	0	0	0	0	0	0	0	0	0	0	0	0	0	0	0	0	0	0	0	0	0	0	0	0	0	0	0	0	0	0	0	0	0	0	0	0	0	0	0	0	0	0	0	0	0	0
d__Bacteria;p__Firmicutes_A;c__Clostridia;o__Acetivibrionales;f__DSM-27016;g__Anaerobacterium	0	0	0	0	0	0	0	0	0	0	0	0	0	0	2.27051e-05	0	0	0	0	0	0	0	0	0	0	0	0	0	0	0	0	0	0	0	0	0	0	0	0	0	0	0	0	0	0	0	0	0	0
d__Bacteria;p__Firmicutes_A;c__Clostridia;o__Acetivibrionales;f__DSM-27016;g__Ruminiclostridium	0	0	0	0	0	0	0	4.19188e-05	0	0	0	0	0	0	0	0	0	0	0	0	0	0	0	0	0	0	0	0	0	0	0	0	0	0	0	0	0	0	0	0.000112056	0	0	0	0	0	0	0	0	0
d__Bacteria;p__Firmicutes_A;c__Clostridia;o__Acetivibrionales;f__DSM-8532;g__Thermoclostridium_A	0	0	0	0	0	0	0	0	0	0	0	0	0	0	0	0	0	0	0	0	0	0	0	0	0	0	0	0	0	0	0	0	0	0	0	0	0	0	0	0.000160079	0	0	0	0	0	7.22418e-05	0	0	0
d__Bacteria;p__Firmicutes_A;c__Clostridia;o__Acetivibrionales;f__unclassified_Acetivibrionales;g__unclassified_Acetivibrionales	0	0	0	0	0	0	0	0	0	0	0	0	0	0	0	0	0	0	0	0	0	0	0	0	0	0	0	0	0	0	0	0	4.95356e-05	0	0	0	0	0	0	8.00397e-05	0	0	0	0	0	0	0	0	0
d__Bacteria;p__Firmicutes_A;c__Clostridia;o__Caldicoprobacterales;f__Xylanivirgaceae;g__Xylanivirga	0	0	0	0	0	0	0	5.58917e-05	0	0	0	0	0	0	0	0	0	0	0	0	0	0	0	0	0	0	0	0	0	0	0	0	0	0	0	0	0	0	0	0	0	3.42071e-05	0	0	0	0	0	0	0
d__Bacteria;p__Firmicutes_A;c__Clostridia;o__Christensenellales;f__Borkfalkiaceae;g__Borkfalkia	0	0	0	0	0	0	0	0	0	0	0	0	0	3.27364e-05	0.000102173	0	3.95773e-05	0	0	0	0	0	0	0	0	7.05169e-05	0.000439322	0	0	0	0.00104158	0	0	0	0	0	0	0	0.00108118	0	9.45229e-05	0	0	0	4.04907e-05	0	0	0	0
d__Bacteria;p__Firmicutes_A;c__Clostridia;o__Christensenellales;f__Borkfalkiaceae;g__UBA1259	0	0	0	0	0	0	0	0	0	0	0	0	0	0	0	0	0	0	0	0	0	0	0	0	0	0	0	0	0	0	0	0	0	0	0	0	0	0	0	4.80238e-05	0	0	0	0	3.03681e-05	0.000910247	0	0	0
d__Bacteria;p__Firmicutes_A;c__Clostridia;o__Christensenellales;f__CAG-138;g__Aphodomorpha	0	0	0	0	0	0	0	0	0	0	0	0	0	0	0	0	0	0	0	0	0	0	0	0	0	0	0	0	0	0	0	0	0	0	0	0	0	0	0	3.20159e-05	0	0	0	0	0	0	0	0	0
d__Bacteria;p__Firmicutes_A;c__Clostridia;o__Christensenellales;f__CAG-138;g__CAG-1024	0	0	0	0	0	0	0	0	0	0	0	0	0	0	0	0	3.95773e-05	0	0	0	0	0	0	0	0	0	0	0	0	0	0	0	0	0	0	0	0	0	0	4.80238e-05	0	0	0	0	0	0	0	0	0
d__Bacteria;p__Firmicutes_A;c__Clostridia;o__Christensenellales;f__CAG-138;g__PeH17	0	0	0	0	0	0	0.000318691	0.00110386	0	0	0	0	0	0	0.00506323	0	0.000514505	0	0	0	0	0.000432729	0	0	0	0	0	0	0	0.000282375	0	0	0	0	0.000828677	0	0	0	0	0.00688341	3.15076e-05	7.98166e-05	1.95921e-05	0	0.001073	0.000462348	0	0	0.000664613
d__Bacteria;p__Firmicutes_A;c__Clostridia;o__Christensenellales;f__CAG-138;g__SFDB01	0	0	0	0	0	0	0	0	0	0	0	0	0	0	0	0	0	0	0	0	0	0	0	0	0	0	0	0	0	0	0	0	0	0	0	0	0	0	0	0	0	0	0	0	0	0	0	0	5.11241e-05
d__Bacteria;p__Firmicutes_A;c__Clostridia;o__Christensenellales;f__CAG-138;g__SFEL01	0	0	0	0	0	0	0	0	0	0	0	0	0	0	0	0	0	0	0	0	0	0	0	0	0	0	0	0.000377916	0	0.000423563	0	0	0	0	0	0	0	0	0	0	0	0	0	0	0.000465644	0.00353985	0	0	0
d__Bacteria;p__Firmicutes_A;c__Clostridia;o__Christensenellales;f__CAG-138;g__unclassified_CAG-138	0	0	0	0	0	0	0.000424922	0.000391242	0	0	0	0	0	0	0.00135095	0	0.000250656	0	0	0	0	0	0	0	0	0	0	0.000377916	0	0.00117294	0	0	0	0	0	0	0	0	0	0.000384191	0	0.000102621	0	0	8.09815e-05	0.00235508	0	0	0
d__Bacteria;p__Firmicutes_A;c__Clostridia;o__Christensenellales;f__CAG-314;g__CAG-314	0	0	0	0	0	0	0	0	0	0	0	0	0	0	0	0	0	0	0	0	0	0	0	0	0	0	0	0	0	0.000206351	0	0	0	0	0	0	0	0	0	0.000368183	0	0	0	0	0	0	0	0	0
d__Bacteria;p__Firmicutes_A;c__Clostridia;o__Christensenellales;f__CAG-552;g__WRAF01	0	0	0	0	0	0	0	0	0	0	0	0	0	0	0	0	0	0	0	0	0	0	0	0	0	0	0	0	0	0	0	0	0	0	0	0	0	0	0	0	0	0	0	0	0	0	0	0	0
d__Bacteria;p__Firmicutes_A;c__Clostridia;o__Christensenellales;f__CAG-552;g__unclassified_CAG-552	0	0	0	0	0	0	0	0	0	0	0	0	0	0	0	0	0	0	0	0	0	0	0	0	0	0	0	0	0	0	0	0	0	0	0	0	0	0	0	6.40318e-05	0	0	0	0	0	0	0	0	0
d__Bacteria;p__Firmicutes_A;c__Clostridia;o__Christensenellales;f__CAG-74;g__Limiplasma	4.64193e-05	0	0	0	0	0	0.00541775	8.38375e-05	0	0	0	0	0	3.27364e-05	0.000703858	0	0.00197887	0	0	0	0	0	0	0	0	0	0	0.00136717	0	0.00480038	0	0	0	0	0	0	0.000165965	6.16263e-05	0.00181519	0.0016168	7.35178e-05	9.1219e-05	0	0	0.00354294	0.00157487	0	0	0
d__Bacteria;p__Firmicutes_A;c__Clostridia;o__Christensenellales;f__CAG-74;g__Onthenecus	0.000626661	0.00135605	0	0	0	0.00537708	0.00842761	0.00223567	0	0	0	0	0.00164409	0	0.000227051	0	0.00618725	0.00111589	0.00013839	0.00463593	0.00164048	0.000721215	3.33256e-05	0.00192723	3.40805e-05	0.00112827	0.00238051	0.00228973	2.95622e-05	0.000934011	0	5.18659e-05	0	0.000607172	0.00810759	0	0.00399353	0	0	0.010021	0.000556635	0.00297602	0	0	0.00393773	0.0119054	0.00140172	0	0.00678672
d__Bacteria;p__Firmicutes_A;c__Clostridia;o__Christensenellales;f__CAG-74;g__SFMI01	0	0	0	0	0	4.99033e-05	0.000725908	0.000978104	0	0	0	0	0	0	0.00536975	0	0.0106331	0	0	0.00870511	5.98716e-05	0.000156263	0	0.0185038	0	0.00163364	0	0.00917003	0.0737084	0.00298666	0	0	0.00050774	0.00100417	0.0127773	0	0	0	0	0.0425171	0.000525127	0.00152792	0	0	0.000273313	0.0306739	0.000398383	0	0.0165386
d__Bacteria;p__Firmicutes_A;c__Clostridia;o__Christensenellales;f__CAG-74;g__unclassified_CAG-74	0	0	0	0	0	0	0	0	0	0	0	0	0	0	0	0	0	0	0	0	0	0	0	0	0	0	0	0	0	0	0	0	0	0	0	0	0	0	0	0	0	0	0	0	0.000425153	0	0	0	0
d__Bacteria;p__Firmicutes_A;c__Clostridia;o__Christensenellales;f__Christensenellaceae;g__Christensenella	0	0	0	0	0	0	0	0.000516998	0.000382815	0	0	0	4.59886e-05	6.54729e-05	0.000306519	0	6.59622e-05	0	2.76781e-05	0	0	0.000120202	0	4.87906e-05	0	0.000446607	0	0	0	0.000141188	0.000354825	0.000233396	6.19195e-05	0	0.000246363	0	0	0	0	6.40318e-05	4.20102e-05	0	0.000244901	0	0.000323926	0	8.85295e-05	0	0.000115029
d__Bacteria;p__Firmicutes_A;c__Clostridia;o__Christensenellales;f__GCA-900066905;g__GCA-900066905	0	0	0	0	0	0	0	0	0	0	0	0	0	0.00141858	0.000147583	0	0	3.56134e-05	0	0	0	0	0	0	0	0	0	3.33456e-05	0	0.000619054	0	0	0	0	0.000649503	0	0	0	0	0.000752373	0	0	0	0	0.000232822	0.000144484	0	0	0
d__Bacteria;p__Firmicutes_A;c__Clostridia;o__Christensenellales;f__MARSEILLE-P3954;g__MARSEILLE-P3954	0	0	0	0	0	0	0	0	0	0	0	0	0	0	0	0	0	0	0	0	0	0	0	0	0	0	0	0.000133382	0	0.000130327	8.01218e-05	0	0	0	0	0	0	0	0	0.000160079	0	0	0	0	0	0.000144484	0	0	0
d__Bacteria;p__Firmicutes_A;c__Clostridia;o__Christensenellales;f__UBA1242;g__UBA11490	0	0	0	0	0	0	0	0	0	0	0	0	0	0	0	0	0	0	0	0	0	2.40405e-05	0	0	0	0	0	0	0	0	0	0	0	0	0	0	0	0	0	0	0	0	0	0	0	0	0	0	0
d__Bacteria;p__Firmicutes_A;c__Clostridia;o__Christensenellales;f__unclassified_Christensenellales;g__unclassified_Christensenellales	0	0	0	0	0	0	0	0	0	0	0	0	0	0	0.00123743	0	0.00127967	0	6.45822e-05	0.0005214	0	6.01012e-05	0	0	0	0	0	0.00195627	2.95622e-05	0.00105348	0	0.000103732	0	0	0.000156777	0	0	0	0	0.00115257	0	0	9.79605e-05	0	5.06134e-05	0.000693521	0.000132794	0	0.000293964
d__Bacteria;p__Firmicutes_A;c__Clostridia;o__Clostridiales;f__Clostridiaceae;g__Clostridium_AA	0	0	0	0	0	0	0	0	0	0	0	0	0	0	0	0	0	0	0	0	0	0	0	0	0	0	0	0	0	8.68847e-05	0	0	0	0	0	0	0	0	0	0	0	0	0	0	0	0	0	0	0
d__Bacteria;p__Firmicutes_A;c__Clostridia;o__Clostridiales;f__Clostridiaceae;g__Clostridium_AE	0	0	0	0	0	0	0	0	0	0	0	0	0	0	0	0	0	0	0	0	0	0	0	0	0	0	0	0	0	0	0	0	0	0	0	0	0	0	0	0	0	0	0	0	0	0	0	0	0
d__Bacteria;p__Firmicutes_A;c__Clostridia;o__Clostridiales;f__Clostridiaceae;g__Clostridium_AM	0	0	0	0	0	0	3.54101e-05	0	0	0	0	0	0	0	0	0	0	0	0	0	0	0	0	0	0	0	0	0	0	0	0	0	0	0	0	0	0	0	0	0	0	0	0	0	0	0	0	0	0
d__Bacteria;p__Firmicutes_A;c__Clostridia;o__Clostridiales;f__Clostridiaceae;g__Clostridium_AN	0	0	0	0	0	0	0	0	0	0	0	0.000177782	0	0	0	0	0	0	0	0	0	0	0	0	0	0	0	0	0	0	0	0	0	0	0	0	0	0	0	0	0	0	0	0	0	0	0	0	0
d__Bacteria;p__Firmicutes_A;c__Clostridia;o__Clostridiales;f__Clostridiaceae;g__Clostridium_AR	0	0	0	0	0	0	0	0	0	0	0	0	0	0	0	0	0	0	0	0	0	0	0	0	0	0	0	0	0	0	0	0	0	0	0	0	0	0	0	0	0	0	0	0	0	0	0	0	0
d__Bacteria;p__Firmicutes_A;c__Clostridia;o__Clostridiales;f__Clostridiaceae;g__Clostridium_J	0	0	0	0	0	0	0	0	0	0	0	0	0	0	0	0	0	0	0	0	0	0	0	0	0	0	0	0	0	0	0	0	0	0	0	0	0	0	0	0	0	0	0	0	0	0	0	0	0
d__Bacteria;p__Firmicutes_A;c__Clostridia;o__Clostridiales;f__Clostridiaceae;g__Clostridium_P	0	0.000240133	0	5.98032e-05	0.00701499	0	0	0	0.000206131	0	0	0	0	0.00439759	4.54102e-05	0	0.00143798	0	9.22603e-05	0	0	0	0	0	4.54406e-05	0	0.000143035	0.000100037	0	4.34424e-05	0	0	0.000235294	0	0	0	0	0	0	0	0	0	0	0	0	0	0	0	0
d__Bacteria;p__Firmicutes_A;c__Clostridia;o__Clostridiales;f__Clostridiaceae;g__Clostridium_S	0	0	0	0	0	0	0	0	0	0	0	0	0	0	0	0	0	0	0	0	0	0	0	0	0	0	0	0	0	0	0	0	0	0	0	0	0	0	0	0	0	0	1.95921e-05	0	0	0	0	0	0
d__Bacteria;p__Firmicutes_A;c__Clostridia;o__Clostridiales;f__Clostridiaceae;g__Clostridium_T	0	0.0215555	0.129523	0.144515	0.000989667	0.000736074	0.026593	0.0810988	0.0207309	0.00641142	0.000183607	0	0.000172457	0.00200783	0.000420044	0	0.00682049	0	0.000516658	0.00698223	0.000143692	0.0102653	0.00164406	0.000243953	0.000340805	0.042933	0.0114326	0.0504963	0.074881	0.0246427	2.28919e-05	0.00300822	0.0850402	0.0023703	0.0212544	0	0.00301848	0	0.0119723	0.00134467	0	0.0792123	0.000764092	8.18783e-05	0.10148	0.0305727	0.00575442	0.00217115	0
d__Bacteria;p__Firmicutes_A;c__Clostridia;o__Clostridiales;f__Clostridiaceae;g__Clostridium_X	0	0	0	0	0	0	0	0	0	0	0	0	0	0	0	0	0	0	0	0	0	0	0	0	0	0	0	0	0	0	0	0	0	0	0	0	0	0	0	0	0	0	0	0	0	0	0	0	0
d__Bacteria;p__Firmicutes_A;c__Clostridia;o__Clostridiales;f__Clostridiaceae;g__Dwaynesavagella	0	0	0	0	0	0	0	0	0	0	0	0	0	0	0	0	0	0	0	0	0	0	0	0	0	0	0	0	0	0	0	0	0	0	0	0	0	0	0	0	0	0	0	0	0	0	0	0	0
d__Bacteria;p__Firmicutes_A;c__Clostridia;o__Clostridiales;f__Clostridiaceae;g__unclassified_Clostridiaceae	0	7.06275e-05	7.54869e-05	7.47541e-05	5.82157e-05	0	0.000177051	6.98646e-05	2.94473e-05	0	0	0	0	0	0	0	5.27698e-05	0	0	0	0	0	0	0	0	0	0	0	0	0	0	0	3.71517e-05	0	0	0	0	0	0	0	0	5.70119e-05	0	0	0	0.000202277	0	0	0
d__Bacteria;p__Firmicutes_A;c__Clostridia;o__Clostridiales;f__Oxobacteraceae;g__Oxobacter	0	0	0	0	0	0	0	0	0	0	0	0	0	0	0	0	0	0	0	0	0	0	0	0	0	0	0	0	0	0	0	0	0	0	0	0	0	0	0	0	0	0	0	0	0	0	0	0	0
d__Bacteria;p__Firmicutes_A;c__Clostridia;o__Clostridiales;f__unclassified_Clostridiales;g__unclassified_Clostridiales	0	0	0	0	0	0	0	0	0	0	0	0	0	0	0	0	0	0	0	0	0	0	0	0	0	0	0	0	0	0	0	0	0	0	0	0	0	0	0	4.80238e-05	0	0	0	0	0	0	0	0	0
d__Bacteria;p__Firmicutes_A;c__Clostridia;o__Eubacteriales;f__Anaerofustaceae;g__Anaerofustis	0	0	0	0	0	0	7.08203e-05	0	0	0	0	0	0	0	0	0	0	0	0	0	0	0	0	0	0	0	0	0	6.89784e-05	0	0	0	0	0	0	0	0	0.000421113	0	0	0	0	0	0	5.06134e-05	0	0	0	0
d__Bacteria;p__Firmicutes_A;c__Clostridia;o__Eubacteriales;f__Eubacteriaceae;g__Eubacterium_O	0	0	0	0	0	0	0	0	0	0	0	0	0	0	0	0	0	0	0	0	0	0	0	0	0	0	0	0	0	0	0	0	0	0	0	0	0	0	0	0	0	3.42071e-05	0	0	0	0	0	0	0
d__Bacteria;p__Firmicutes_A;c__Clostridia;o__Eubacteriales;f__Eubacteriaceae;g__Pseudoramibacter	0	0	0	0	0	0	0	0	0	0	0	0	0	0	0	0	0	0	0	0	0	0	0	0	0	0	0	0	0	0	0	0	0	0	0	0	0	0	0	0	0	0	0	0	0	0	0	0	0
d__Bacteria;p__Firmicutes_A;c__Clostridia;o__Eubacteriales;f__Oscillospiraceae;g__Ructibacterium	0	0	0	0	0	0	0	0	0	0	0	2.53975e-05	0	0	0	0	0	0	0	0	0	0	0	0	0	0	0	0.000122267	0	0	0	0	0	0	0	0	0	0	0	0	0	0.000114024	0	0	0.00674171	0.00488355	0.000634462	0	0
d__Bacteria;p__Firmicutes_A;c__Clostridia;o__Lachnospirales;f__Anaerotignaceae;g__Anaerotignum	0.00185677	0	0	0.000104656	0.00295445	0	0.000141641	4.19188e-05	0	0.000394549	0	0.00069843	0.000367909	0.00237885	0.000499512	0	0.000804739	9.4969e-05	0	0.000884113	0.000263435	0.000540911	0	0.000939219	0.000204483	0	0.00328981	0.000333456	0	0.000293236	0.000938569	0.000285262	0	0	0.000145578	0	0	0.000215692	0.000823282	0.00152075	3.15076e-05	4.56095e-05	0.000186125	0	0.000313803	7.22418e-05	0.0028477	0.000457862	0.000524022
d__Bacteria;p__Firmicutes_A;c__Clostridia;o__Lachnospirales;f__Anaerotignaceae;g__Fimicola	0	0	0	0	0	0	0	0	0	0	0	0	0	0	0	0	0	0	0	0	0	0	0	0	0	0	0	0	0	0	0	0	0	0	0	0	0	0	0	0	0	0	0	0	0	0	0	0	0
d__Bacteria;p__Firmicutes_A;c__Clostridia;o__Lachnospirales;f__Anaerotignaceae;g__unclassified_Anaerotignaceae	0	0	0	0	0	0	0	0.000642754	0	0	0	0	0	0	0	0	0	0	0	0	0	0	0	0	0	0	0	0.000311225	0	0	0	0	0	0	0	0	0	0	0	0	0	0	0	0	0	0	0	0	0
d__Bacteria;p__Firmicutes_A;c__Clostridia;o__Lachnospirales;f__CAG-274;g__CAG-274	0.000568637	0.0015538	0.000251623	8.97049e-05	0.00176102	8.73308e-05	0	0	0	0	0	0	0	0.000414662	0	0	0.000118732	0.00617299	0	0	0.000622665	0.0027887	0.00207729	8.53836e-05	0.00479398	0.00595868	0.000643658	0	0.00280841	0	0	0	0	0.0044487	0.000156777	0	0.000134846	0.000318403	0	0	9.45229e-05	0	0	0.00620228	0	0	0	0	0.000907453
d__Bacteria;p__Firmicutes_A;c__Clostridia;o__Lachnospirales;f__Cellulosilyticaceae;g__Cellulosilyticum	0	0	0	0	0	0	0	0.000279458	0	0	0	0	0	0	0	0	0	0	0	0	0	0	0	0	0	0	0	0	0	0	0	0	0	0	0	0	0	0	0	0	0	0	0	0	0.00123497	0.00286078	0	0	0
d__Bacteria;p__Firmicutes_A;c__Clostridia;o__Lachnospirales;f__Cellulosilyticaceae;g__FMMP01	0	0	0	0	0	0	0	0	0	0	0	0	0	0	0	0	0	0	0	0	0	0	0	0	0	0	0	0	0	0	0	0	0	0	0	0	0	0	0	0	0	0	0	0	0	2.88967e-05	0	0	0
d__Bacteria;p__Firmicutes_A;c__Clostridia;o__Lachnospirales;f__Cellulosilyticaceae;g__Niameybacter	0	0	0	0	0	0	0.000354101	0.00090824	0	0	0	0	0	0	0	0	0	0	0	0	0	0	0	0	0	0	0	0.000644681	0	0.00226986	0	0	0	0	0	0	0	0	0	0	0	0	0	0	0	0.000982489	0	0	0
d__Bacteria;p__Firmicutes_A;c__Clostridia;o__Lachnospirales;f__Defluviitaleaceae;g__Defluviitalea_A	0	0	0	0	0	0	0	0.000279458	0	0	0	0	0	0	0.0015553	0	0	0	0	0	9.57946e-05	0.000156263	0	0	0	7.05169e-05	9.19512e-05	0	0	0	0.000274703	0.000363061	0	0	3.3595e-05	0	0	0	0	0.000304151	0	0	0	0	4.04907e-05	0.000187829	0	0	7.66861e-05
d__Bacteria;p__Firmicutes_A;c__Clostridia;o__Lachnospirales;f__Lachnospiraceae;g__14-2	0	0	0	0	0	0	0	0	0	0	0	0	0	0	0	0	0	0	0	0	0	0.000192324	0	0	0	0	0	0	0	0	0	0	0	0	0	0	0	0	0	0	0	0	0	0	0	0	0	0	0
d__Bacteria;p__Firmicutes_A;c__Clostridia;o__Lachnospirales;f__Lachnospiraceae;g__1XD42-69	0	0	0	0	0	0	0	0	0	0	0	0	0	0	0	0	0	0	0	0	0	0	0	0	0	0	0	0	0	0	0	0	0	0	0	0	0	0	0	0	0	0	0	0	0	0	0	0	0
d__Bacteria;p__Firmicutes_A;c__Clostridia;o__Lachnospirales;f__Lachnospiraceae;g__AF33-28	0	0	0	0	0	0	0	0	0.000132513	0	0	0	0	0.000207331	0	0	0	0	0	0	0	0	0	0	0	0	0	0	0	0.000249794	0	0	0	0	0	0	0	0	0	0	0	0	3.91842e-05	0	0	0	0	0	0
d__Bacteria;p__Firmicutes_A;c__Clostridia;o__Lachnospirales;f__Lachnospiraceae;g__AM51-8	0	0.00339012	0	0	0.00381313	0.00138482	0	0	0	0	0	0	0	0	0	0	0.000211079	0	0	0.000668752	0	0	0	0	0.000136322	0	0.00187989	0	0.000157665	0.000662496	0	0	0	0	0	0	0.00402465	0	0	0.00046423	0	0.000570119	0	0	0	0	0.000221324	0.00237793	0.000217277
d__Bacteria;p__Firmicutes_A;c__Clostridia;o__Lachnospirales;f__Lachnospiraceae;g__Acetatifactor	0.00935349	0.000494392	0.000402597	0.000612983	0.000101877	0.00117273	0.00531152	0.00111783	0.00424041	0	0	0	0.000965761	0.000567432	0.0119656	0.00280119	0.000303426	0	0	0.00504398	0.0084419	0	0	0.000719661	0.000181762	0.00217427	0.000469973	0.000188958	0.00175402	0.003584	0.00458983	0.00907653	0	0	0.00150058	0	0.00219903	0	0	0.00102451	0	0.000763959	0.00165553	0	0.00103251	0.00748425	0.000811521	0	0.000958577
d__Bacteria;p__Firmicutes_A;c__Clostridia;o__Lachnospirales;f__Lachnospiraceae;g__Agathobacter	0.00871523	0.00991609	0.00542247	0.00799868	0.0836123	0.0140603	0.0564261	0.00333953	0.0254277	4.93186e-05	0.0114885	0.00020318	0.00507025	0.0200238	0.0184933	0	0.00100263	0.00829792	0.000212199	0.00452258	0.0322469	0.0244732	0.0280712	0.0811754	2.27203e-05	0.0292763	0.0368418	2.22304e-05	0.0261527	0.00938355	0	0	0.0210774	0.0570975	0.121121	0.00150867	0.0220007	0.00115036	0	0.0400999	0.000157538	0.0149827	0.000773888	0.00110536	0.0214399	0.0129602	0.0552719	0.011993	0.00993085
d__Bacteria;p__Firmicutes_A;c__Clostridia;o__Lachnospirales;f__Lachnospiraceae;g__Anaerobium	0	0	0	0	0	0	0	0	0	0	0	0	0	0	0	0	0	0	0	0	0	0	0	0	0	0	0	0	0	0	0	0	0	0	0	0	0	0	0	0	0	0	0	0	0	0	5.90197e-05	0	0
d__Bacteria;p__Firmicutes_A;c__Clostridia;o__Lachnospirales;f__Lachnospiraceae;g__Anaerobutyricum	0.0414176	0.0469955	0.0501359	0.0765183	0.011745	0.044888	0.0337636	0.0243688	0.0371183	9.86372e-05	0	0.000215878	0.0369059	0.0186598	0.0119769	0	0.0219126	0.0295235	0.0017714	0.0724293	0.0252658	0.0323465	0.0360471	0.0303843	0.0458041	0.0150083	0.0237234	0.0476397	0.0224476	0.0163778	0.00173979	0.0121496	0.0179443	0.0267739	0.0410643	0.0433062	0.0194075	0.0819116	0.0984169	0.0199619	0.00111327	0.0236485	0.00775847	0.0105111	0.0563125	0.00333757	0.0220439	0.0124509	0.0421007
d__Bacteria;p__Firmicutes_A;c__Clostridia;o__Lachnospirales;f__Lachnospiraceae;g__Anaerostipes	0.00483922	0.0112156	0.0303709	0.0505636	0.0127201	0.00918221	0.00635612	0.00904048	0.0164021	0.0269937	0.000747541	0	0.00310423	0.00456128	0.00102173	0	0.00621364	0.0136043	0.00214966	0.0288244	0.0202725	0.0145565	0.00556537	0.00625739	0.0170289	0.00195097	0.00673287	0.0145387	0.00503543	0.00631	0	0.00348798	0.00268731	0.0673493	0.0210081	0.070252	0.00351638	0.0311624	0.00514799	0.00717156	0.000115528	0.00234889	0.00394781	0.0065912	0.0096368	0.000317864	0.0132499	0.00152128	0.00354034
d__Bacteria;p__Firmicutes_A;c__Clostridia;o__Lachnospirales;f__Lachnospiraceae;g__Bariatricus	0.00562834	0.0104811	0.0153113	0.0183147	0.0282783	0.0257501	0.0120749	0.000475079	0	0	0	0	0.00465635	0.0151461	0.00234998	0	0.00428754	0.00318146	0	0.0015302	0.00330491	0.00806558	0.00698726	0.00167108	0.00881548	0.00195097	0.00543534	0.0126046	0.00143869	0.00167253	0	0	0	0.007216	0.00584553	0	0.00471962	0	0	0.00416206	0.000231056	0.0186429	0	0	0.00408957	0.00212391	0.00753976	0.0099105	0.0139058
d__Bacteria;p__Firmicutes_A;c__Clostridia;o__Lachnospirales;f__Lachnospiraceae;g__Blautia_A	0.151025	0.106902	0.118842	0.129668	0.0839179	0.0854594	0.066996	0.0338145	0.0907712	0.0284897	0.0635672	0.0339437	0.0754214	0.0276841	0.0618259	0	0.0333901	0.0689475	0.0226407	0.0736874	0.0376473	0.120202	0.129281	0.0462047	0.161007	0.0427097	0.0306504	0.0717485	0.0487185	0.0212325	0.0124303	0.0379658	0.0530031	0.156942	0.052453	0.11989	0.0550173	0.0537484	0.0414022	0.0670092	0.00285669	0.0310829	0.0395662	0.191268	0.0925416	0.0104462	0.0419335	0.00559773	0.0900934
d__Bacteria;p__Firmicutes_A;c__Clostridia;o__Lachnospirales;f__Lachnospiraceae;g__Butyribacter	0.000104443	0.00146905	0.000276785	0.00400682	0.00465726	0	0.00111542	0.00142524	0	0	0	0	0.000149463	0.00303358	0	0	0.000712392	0	0	0.00160954	0.00102979	0.000300506	6.66511e-05	0.00507422	0.00590728	0.00130456	0	0	0.000670076	0.00351883	0	0.000155598	0.000681115	0.000105087	0.000347148	0.000469913	0.000435658	0.000164337	0.000297572	0.000512254	7.35178e-05	0	0	0.00160686	0.00100215	0.00182049	0.00234603	0	0.00230058
d__Bacteria;p__Firmicutes_A;c__Clostridia;o__Lachnospirales;f__Lachnospiraceae;g__Butyrivibrio_A	0	0	0	0	0	0	0	0	0	0	0	0	0	0	0	0	0.000923471	0	0	0	0	0	0	0	0	0	0	0.000566875	0.000758763	0	0	0	0	0	0.000123182	0	0	0	0	0.000160079	0	0	0	0	0	0	0	0	0.000102248
d__Bacteria;p__Firmicutes_A;c__Clostridia;o__Lachnospirales;f__Lachnospiraceae;g__C-53	0	0	0	0	0	0	0	0	0	0	0	0	0	0	0	0	0	0	0	0	0	0	0	0	0	0	0	0	0	0	0	0	0	0	0	0	0	0	0	0	0	0	0	0	0	0	0	0	0
d__Bacteria;p__Firmicutes_A;c__Clostridia;o__Lachnospirales;f__Lachnospiraceae;g__CAG-127	0	0	0.00011323	0.000313967	0	0.001809	0	0	0	0	0	0	0	0	0.0112958	0	0.000316619	0.00021368	0	0.000453391	0.000131718	0	0	0	0	0	0	0	0	0	0	0	0	0	0	0	0.000414912	0	0	0.00337768	0	0.0214023	0	0	0.000222699	0.00274519	0.000368873	0	0
d__Bacteria;p__Firmicutes_A;c__Clostridia;o__Lachnospirales;f__Lachnospiraceae;g__CAG-194	0	0	0	0	0	0	0	0	0	0	0	0	0	0	0	0	0.00010554	0	0	0	0	0	0	0	0	0	0	0	0	0.000619054	0	0	0	0	0	0	0	0	0	0.00054427	0	0	0	0	0	0	0	0	0
d__Bacteria;p__Firmicutes_A;c__Clostridia;o__Lachnospirales;f__Lachnospiraceae;g__CAG-317	0.00534983	2.8251e-05	0.000754869	0.00140538	0.00132441	0.00280706	0.00134559	2.79458e-05	0	0	0	0	0.00158661	0	0.000238403	0	0.00236145	0	0	0.000430722	0.000742408	0	0.000566534	0	0	0.00112827	4.08672e-05	0.00671357	0.000512411	0.00379035	0	0	0	0.000502084	0.00128781	0	0.000466776	0.00668646	0.0186875	0.00110455	0	0.00184719	0	0	0	0.000202277	0	5.9079e-05	0.00241561
d__Bacteria;p__Firmicutes_A;c__Clostridia;o__Lachnospirales;f__Lachnospiraceae;g__CAG-45	0	0	0	0	0	0	0	0	0	0	0	0	0	0	0	0	0	0	0	0	0	0	0	0	0	0	0	0	0	0.00155306	0	0	0	0	0	0	0.000145219	0	0	0	0	0	0	0	0.000273313	0	0.000265589	0	0
d__Bacteria;p__Firmicutes_A;c__Clostridia;o__Lachnospirales;f__Lachnospiraceae;g__CAG-510	0	0	0	0	0	0	0	0	0	0	0	0	0	0	0	0	0	0	0	0	0	0	0	0	0	0	0	0	0	0	0	0	0	0	0	0	0	0	0	0.000928461	0	0	0	0	0	0	0	0	0
d__Bacteria;p__Firmicutes_A;c__Clostridia;o__Lachnospirales;f__Lachnospiraceae;g__CAG-632	0	0	0	0	0	0	0	0	0	0	0	0	0	0	0	0	0	0	0	0	0	0	0	0	0	0	0	0	0	0	0	0	0	0	0	0	0	0	0	0	0	0	0	0	0	0	0	0	0
d__Bacteria;p__Firmicutes_A;c__Clostridia;o__Lachnospirales;f__Lachnospiraceae;g__CAG-95	0	0	0	0	0	0	0	0	0	0	0	0	0	0	0.000295166	0	0	0	0	0.00023803	0	0	7.77596e-05	0	0	0	0	0	0	0	0.00165967	0.000311195	0	0	0	0	0	0	0	0.000608302	0	0	0	0	0	0.000693521	0.00092956	0	0
d__Bacteria;p__Firmicutes_A;c__Clostridia;o__Lachnospirales;f__Lachnospiraceae;g__COE1	0	0	0	0	0	0	0	0	0	0	0	0	0	0	0	0	0	0	0	0	0	0	0	0	0	0	0	0	0	0	0	0	0	0	0	0	3.11184e-05	0	0	0.000704349	0	0	0	0	0	0	0	0	0
d__Bacteria;p__Firmicutes_A;c__Clostridia;o__Lachnospirales;f__Lachnospiraceae;g__Catenibacillus	8.12338e-05	0	0	0	0	0	0	0	0.000279749	0	0	0	0	0	0	0	0	0	0	0	0	0	0	0	0	0	0	0	0	0	0	0	0	0	0	0	0	0.000205421	0	0	0	0	0	0	0	0	0	0	6.39051e-05
d__Bacteria;p__Firmicutes_A;c__Clostridia;o__Lachnospirales;f__Lachnospiraceae;g__Catonella	0	0	0	0	0	0	0	0	0	0	0	0	0	0	0	0	0	0	0	0	0	0	0	0	0	0	0	0	0	0	0	0	0	0	0	0	0	0	0	0	0	0	0	0	0	0	0	0	0
d__Bacteria;p__Firmicutes_A;c__Clostridia;o__Lachnospirales;f__Lachnospiraceae;g__Choladousia	0	0	0	0	0	0	0	0	0	0	0	0	0	0	0	0	0	0	0	0	0	0	0	0	5.68008e-05	0	0	0	0	0	0	0	0	0	0	0	0	0	0	0	0	0	0	0	4.04907e-05	0	0	0	0
d__Bacteria;p__Firmicutes_A;c__Clostridia;o__Lachnospirales;f__Lachnospiraceae;g__Clostridium_AP	0	0	0.000390016	0	0	0	0	0.000503025	0.00016196	0	0	0	0	0	0	0	0	0	0	0	0	7.21215e-05	0	0	0	0	0	0	0	0	0	0.00154301	0	0	0	0	0	0.000154066	7.93525e-05	0	0	0	0.00402618	0	0	0	0	0	0.000166153
d__Bacteria;p__Firmicutes_A;c__Clostridia;o__Lachnospirales;f__Lachnospiraceae;g__Clostridium_N	0	0	0	0	0	0	0	0	0	0	0	0	0	0	0	0	0	0	0	0	0	0	0	6.09883e-05	0	0	0	0	0	0	0	0	0	0	0	0	0	0	2.97572e-05	0	0	0	7.83684e-05	0	0	0	0	0	0
d__Bacteria;p__Firmicutes_A;c__Clostridia;o__Lachnospirales;f__Lachnospiraceae;g__Clostridium_Q	0.00606933	0.00125717	0.00011323	0.000403672	0.0108863	0.0106918	0.000283281	0.000181648	8.83418e-05	0.00621414	0.00350164	0.000927008	0.000195452	0	0.000681153	0	0.000224271	0.000154325	0.00494515	0.00232363	0.000143692	0.0028488	0.00858689	0.00408621	0.000533927	0	0	0.000144497	0.00236497	0.000532169	0	0	0.000334365	0.00386488	0.00724532	0	0	0.000698432	0.000119029	0.00128064	0.000504122	0.0014595	0.000499598	0.000869957	0	0	0.00258211	0.000398783	0.00123976
d__Bacteria;p__Firmicutes_A;c__Clostridia;o__Lachnospirales;f__Lachnospiraceae;g__Coprococcus_A	0.00406169	0.003715	0.00269237	0.00506833	0.00327463	0.00275716	0.0228041	0.00969721	0	0	0.0145836	0	0.00183955	0.00349189	0.0273142	0	0.00671495	0.00197061	0	0.0191445	0.00470591	0.0037984	0.00059986	0.00159789	0.00180626	0.0177468	0.00178794	0.00731379	0.0166435	0.0171923	0	0	0.00159752	0.00389991	0.00576714	0	0.0144286	0.00119144	0.007598	0.00169684	0.000136533	0.00323828	0.00265473	0	0.0042819	0.0181905	0.0116269	0.000398783	0.00320804
d__Bacteria;p__Firmicutes_A;c__Clostridia;o__Lachnospirales;f__Lachnospiraceae;g__Copromonas	0.00205406	0	0	0	0.00122253	0.0010854	0	0	0	0.00992947	0	0	0	0.000556519	7.94678e-05	0	0.000580467	0	0.000848795	0	0	0.000192324	0.000122194	0.000134174	0.000204483	0	0.000275854	0	0.000354746	0	0	0	0.000160991	0.000175146	0.000257562	0.000259689	0	0.0014893	0.000238057	0.000176087	0.00061965	0	0	0	0.000141718	0	0.000221324	0.000310165	0.000204496
d__Bacteria;p__Firmicutes_A;c__Clostridia;o__Lachnospirales;f__Lachnospiraceae;g__Dorea_A	0.0495062	0.0258355	0.030459	0.0278235	0.016999	0.0394486	0.00745383	0.00782484	8.83418e-05	0	0	0.000368263	0.0165214	0.00845691	0.0123062	0	0.0232319	0.00188751	0.0108406	0.00819505	0.01401	0.00853437	0.0872241	0.00603784	0.0127461	0.00721623	0.0110648	0.043516	0.00277885	0.00721143	0	0	0.00499071	0.0286422	0.00966416	0.0474983	0.0321764	0.00766221	0	0.0206663	0.000682666	0.0279472	0.00042123	0.000286574	0.0364113	0.0039733	0.0107268	0.00612944	0.0220217
d__Bacteria;p__Firmicutes_A;c__Clostridia;o__Lachnospirales;f__Lachnospiraceae;g__Eisenbergiella	6.9629e-05	0.000254259	0.000188717	0	0.00606899	0.000561412	0.000389512	0	0	0.00228509	0	0	6.8983e-05	0	0.000158936	0	0.000184694	0.000273036	0	0.000759431	0.000682537	0.000168283	0.000133302	0.0116	0.00315812	0.000552382	0.000132818	0.000133382	3.94162e-05	0.000304097	0	0.00165971	0.000408669	0.00137781	0.000111983	0	0.00133809	6.16263e-05	0	0.000832413	0	0.000171036	0.000244901	0	0.00056687	0.000809108	0.00888246	0	0.000677394
d__Bacteria;p__Firmicutes_A;c__Clostridia;o__Lachnospirales;f__Lachnospiraceae;g__Enterocloster	0.00170591	0.00015538	6.29057e-05	8.97049e-05	0.00571969	0.00632524	0.000548857	0.000712619	0.000441709	0.04294	0.00297705	0.00972723	0	0.000229155	0.000408692	0	0.00102901	0	0.00561865	0.000430722	0	0.00140637	0.00727608	0.00215898	0.00213571	0.000141034	0.000439322	0.000111152	0.00525221	0.000325818	0	0.00238583	0.0010031	0.00113261	0.000324752	0.000840897	7.26096e-05	0.00200286	0.0021326	0.00054427	0.000210051	0.000159633	0.00350698	0.00458518	0	0.000187829	0.00227226	0.00153605	0.00107361
d__Bacteria;p__Firmicutes_A;c__Clostridia;o__Lachnospirales;f__Lachnospiraceae;g__Eubacterium_F	0	0	0	0	0	0	0.00136329	0.000489052	0	0	0	0	0	0	0	0	0.000949856	0	0	0.000476061	0.000502922	0	0	0	0.000352165	0.00694591	0	0	0.0204373	0.000380121	0	0.00296932	0	0	6.719e-05	0	0	0	0	0.000240119	0	0	6.85723e-05	0	0.000536502	0.000462348	0	0	0.000485679
d__Bacteria;p__Firmicutes_A;c__Clostridia;o__Lachnospirales;f__Lachnospiraceae;g__Eubacterium_G	0.000626661	0.0050428	0.00473051	0.0091798	0.00442439	0.00059884	0.00598431	0.00343734	0.00097176	0	0	0	0.000563361	0.0029681	0.00204346	0	0.000356196	0.000249294	0	0.00496464	0.000598716	0.00250021	0.000233279	0.0137102	0.013121	0.00359636	0.0135066	0.00120044	0.0153526	0.00617968	0.000812664	0	0.0033808	0.00154128	0.00826437	0.00472386	0.00368234	0.00127361	0.00600103	0.0191135	0	0.00147091	0.00716091	0.00199578	0.00287484	7.22418e-05	0.00666922	0.00115204	0.00120142
d__Bacteria;p__Firmicutes_A;c__Clostridia;o__Lachnospirales;f__Lachnospiraceae;g__Eubacterium_I	0.0038412	0.00336187	0.000704544	0.00819304	0.00193567	0.00409207	0.00247871	0.00243129	0	0.000558944	0	0.000520648	0.000436892	0.000207331	0.000919556	0	0.00108178	0.00254042	0	0.00140551	0.00106572	0.00111788	0.00122194	0.000536697	0.00257875	0.000129281	0.00618116	0.00114486	0.000108395	0.00018463	0	0	0.000421053	0.00322268	0.00116463	0.00657878	0.00172188	0.00143795	0.000396762	0.00171285	0.000462112	0.000843776	9.79605e-05	0	0.00401871	0.000130035	0	0.000280625	0.00259455
d__Bacteria;p__Firmicutes_A;c__Clostridia;o__Lachnospirales;f__Lachnospiraceae;g__Eubacterium_J	0	0	0.00135876	0.00153993	0	0	0.000796728	0.0135398	0	0	0	0	0	0.00214969	0.00963831	0	0.00205802	0	0	0	0	0	0	0	0	0	0	0.000344571	0.000226643	0.0333963	0	0.00504396	0	0	0.00154537	0	0.00158704	0	0.00789557	0.00107253	0	0.00248572	0.0130581	0	0.00343159	0.000101139	0.000973825	0	0.0019555
d__Bacteria;p__Firmicutes_A;c__Clostridia;o__Lachnospirales;f__Lachnospiraceae;g__Eubacterium_Q	0	0	0	0	0	0	0	0	0.000206131	0	0	0	0	0	0	0	0	0	6.45822e-05	0	0	0	0	0	0	0	0	0	0	0	0	0	0	0	0	0	5.1864e-05	0	0	0	0	2.28048e-05	0	0	0	2.88967e-05	0	0	0
d__Bacteria;p__Firmicutes_A;c__Clostridia;o__Lachnospirales;f__Lachnospiraceae;g__Extibacter	0	0	0	0	0	0	0	0	0	0	0	0	0	0	0	0	0	0	0	0	0	0	0	0	0	0	0	0	0	0	0	9.07653e-05	6.19195e-05	0	0	0	0	0	0	0	0	0	0	0	0	0	0	0	0
d__Bacteria;p__Firmicutes_A;c__Clostridia;o__Lachnospirales;f__Lachnospiraceae;g__F0428	0	0	0	0	0	0	0	0	0	0	0	0	0	0	0	0	0	0	0	0	0	0	0	0	0	0	0	0	0	0	0	0	0.000185759	0	0	0	0	0	0	0	0.000147036	0	0	0	0	0	0	0	0
d__Bacteria;p__Firmicutes_A;c__Clostridia;o__Lachnospirales;f__Lachnospiraceae;g__FD2005	0	0	0	0	0	0	5.31152e-05	0	0	0	0	0	0	0	0	0	0	0	0	0	0	0	0	0	0	0	0	0	0	0	0	0	0	0	0	0	0	0	0	0	0	0	0	0	0	0	0	0	0
d__Bacteria;p__Firmicutes_A;c__Clostridia;o__Lachnospirales;f__Lachnospiraceae;g__Faecalimonas	0	0	0	0	0	0	0	0	0	0.00660869	0	0	0	0	0	0	0	0	0	0	0	0	0	0	0.000386245	0.000105775	0	0	0	0	0	0.00414927	0	0.00762467	0	0.00838424	0	0	0.00179535	0	0	0.000490302	0.000264493	0.00221071	0	0	0	0	0
d__Bacteria;p__Firmicutes_A;c__Clostridia;o__Lachnospirales;f__Lachnospiraceae;g__Fimimorpha	0	0	0	0	0	0	0	0	0	0	0	0	0	6.54729e-05	0	0	0	0	0	0	0	0	5.55426e-05	0	0	0	0	0	0	0	0	0	0	0	0	0	0	0	0.00132915	0	0	0	0	0	0	0	0	0	0
d__Bacteria;p__Firmicutes_A;c__Clostridia;o__Lachnospirales;f__Lachnospiraceae;g__Fimousia	0	0	0	0	0	0	0	0	0	0	0	0	0	0	0	0	0	0	0	0	0	0	0	0	0	0	0	0	0	0	0	0	0	0	0	0	0	0	0	0	0	0	0	0	0	0	0	0	0
d__Bacteria;p__Firmicutes_A;c__Clostridia;o__Lachnospirales;f__Lachnospiraceae;g__Frisingicoccus	0	0	0	0	0	0	0	0	0	0	0	0	0	0	0	0	0	0	0	0	0	0	0	0	0	0	0	0	0	0	0	0.000350095	0	0	0	0	0	0	0	0	0.000105025	0	0	0	0.0018727	0	0	0	0.000242839
d__Bacteria;p__Firmicutes_A;c__Clostridia;o__Lachnospirales;f__Lachnospiraceae;g__Fusicatenibacter	0.0007195	0.044354	0.0170475	0.0191221	0.0365449	0.00691161	0.0322763	0.0301675	0.0385612	0.0119515	0	0	0.026225	0.0377233	0.00878687	0	0.00730861	0.0291674	0	0.0171269	0.0193026	0.033236	0.0453783	0.0175524	0.0208118	0.0118586	0.016776	0.0116821	0.0119234	0.00825405	0	0	0.0211517	0.0511425	0.0304707	0.0640937	0.0191793	0.0127258	0.045469	0.0050425	0	0.00264535	0.00100899	0.0400692	0.00931287	0.00101139	0.00473633	0	0.00633939
d__Bacteria;p__Firmicutes_A;c__Clostridia;o__Lachnospirales;f__Lachnospiraceae;g__G11	0	0	0	0	0	0	0	0	0	0	0	0	0	0	0	0	0.000197887	0	0	0	0	0	0	0.00131735	0	0	0	0	0.00675003	0	0	0	0	0	0	0.00169416	0	0	0	0	0	0	0	0	0	0	0.000427893	0	7.66861e-05
d__Bacteria;p__Firmicutes_A;c__Clostridia;o__Lachnospirales;f__Lachnospiraceae;g__Howardella	0	0	0	0	0	0	0	0	0	0	0	0	0	0	0	0	0	0	0	0	0	0	0	0	0	0	0	6.66911e-05	0	0	0	0	0	0	0	0	0.000394166	0	0	8.00397e-05	0	0	0	0	0	0	0	4.43092e-05	0
d__Bacteria;p__Firmicutes_A;c__Clostridia;o__Lachnospirales;f__Lachnospiraceae;g__Hungatella_A	0	0	0	0.00017941	0	0	0	0	0.000235578	0.00258101	0	0	0	0	0	0	0	0	0	0.000147352	0	0.000180304	0	0	0	0	0	0	0.000128103	0	0	0.000194497	0	0	0.000156777	0	0	0.000359487	0	0	0	0	0.000254697	0	0	0	0	0	0.000115029
d__Bacteria;p__Firmicutes_A;c__Clostridia;o__Lachnospirales;f__Lachnospiraceae;g__Johnsonella	0	0	0	0	0	0	0	0	0	0	0	0	0	0	0	0	0	0	0	0	0	0	0	0	0	0	0	0	3.94162e-05	0	0	0	0	3.50291e-05	0	0	0	0	0	0	6.30153e-05	0	0	0	0	0	0	0	0
d__Bacteria;p__Firmicutes_A;c__Clostridia;o__Lachnospirales;f__Lachnospiraceae;g__Kineothrix	0	0	0	0	0	0	0	0	0	0	0	0	0	0	0	0	0	0	0	0	0	0	0	0	0	0	0	0	0	0	0	0	0	0	0	0	0	0	0	0	0	0	0	0	0	0	0	0	0
d__Bacteria;p__Firmicutes_A;c__Clostridia;o__Lachnospirales;f__Lachnospiraceae;g__Lachnoanaerobaculum	0	0	0	0	0	0	0	0	0	0	0	0	0	0	0	0	0	0	0	0	0	0	0	0	0	0	0	0	0	0	0	0	0	0	0	0	0	0	0	0	0	0	0	0	0	0	0	0	0
d__Bacteria;p__Firmicutes_A;c__Clostridia;o__Lachnospirales;f__Lachnospiraceae;g__Lachnoclostridium_A	0	0	0	0	0	0	0	0	0	0	0	0	0	0	0	0	0	0	0	0	0	0	0	0	0	0	0	0	0	0	0	0	0	0	0	0	0	0	0	0	0	0	0	0	0	0	0	0	0
d__Bacteria;p__Firmicutes_A;c__Clostridia;o__Lachnospirales;f__Lachnospiraceae;g__Lachnoclostridium_B	0.00128814	0.0014408	0.00225203	0.00145023	0.0011061	0.00134739	0.00102689	0	0.00515327	0	0	0	0.00143715	0.000960269	0.000522217	0	0.0012269	0.00180441	0	0.000578074	0	0.000625053	0.000988658	0	0.00073841	0	0.000694742	0.000822524	0	0.000467006	0	0	0	0.00197331	0.000862272	0	0.000487522	0.000944937	0.00010911	0.000400198	0	0.00043329	0.000950216	0	0.00078957	0.000332312	0.000826276	0	0.000434555
d__Bacteria;p__Firmicutes_A;c__Clostridia;o__Lachnospirales;f__Lachnospiraceae;g__Lachnospira	0.000127653	0.00114416	0.00183685	0.000448524	0.00245961	0.000486557	0.00239018	0.00208197	0.000250302	0.0322872	0.00135082	0	0.00101175	0.000632904	0.00208887	0	0.000712392	0.000368005	0.000691952	0.000657417	0.000227512	0	0.00206618	0.0135028	0.00462358	0.00130456	0.000306504	0.000244534	0.00465112	0.00128155	0	0	0.00190712	0.00927104	0.00116463	0.000309153	0.00100616	0	0.000466196	0.00137668	4.20102e-05	0.00583802	0.000333066	0.000747139	0.000394785	0.00377102	0.000885295	0	0.00118864
d__Bacteria;p__Firmicutes_A;c__Clostridia;o__Lachnospirales;f__Lachnospiraceae;g__Lacrimispora	0	0	0	0	0	2.49517e-05	0	0	0	0	0	0	0	0	0	0	0	0	0	0	0	0	0	0	0	0	0	0	0	0	0	0	0	0	0	0	0	0	0	0	0	0	0	0	0	0	0	0	0
d__Bacteria;p__Firmicutes_A;c__Clostridia;o__Lachnospirales;f__Lachnospiraceae;g__Lactonifactor	0	0	0	0	0	0	0	0	0	0	0	0	0	0	9.08203e-05	0	0	0	0	0	0	0	0	0	0	0	0	0	0	0	0.000194581	0	0	0	0.000100785	0	0	0	0	0	0	0	0.000264493	0	0	0	0	0	0
d__Bacteria;p__Firmicutes_A;c__Clostridia;o__Lachnospirales;f__Lachnospiraceae;g__Limivivens	0.000928387	0.00234483	0.000390016	0.000777442	0.000902343	0.00104797	0.000407217	0.000978104	0	0	0	0	0.00234542	0.000872972	0.00150989	0	3.95773e-05	0.00032052	0	0.000578074	0.00122138	0.00152657	0.00022217	0.00113438	0.000658889	0.00122229	0.000878645	0.00136717	0.000847449	0.00121639	0	0	0.000260062	0.00093411	0.000907065	0.00249796	0.00255171	0.00126334	0.00106134	0.000560278	0	0.00206383	0.000646539	0	0.00615459	0.000476796	0.00153451	0	0.00134201
d__Bacteria;p__Firmicutes_A;c__Clostridia;o__Lachnospirales;f__Lachnospiraceae;g__Luxibacter	0	0	0	0	0	0	0	0	0	0	0	0	0	0	0	0	0	0	0	0	0	0	0	0	0	0	0	0	0	0	0	0	0	0	0	0	0	0	0	0	0	0	0	0	0	0	0	0	0
d__Bacteria;p__Firmicutes_A;c__Clostridia;o__Lachnospirales;f__Lachnospiraceae;g__MD308	0	0	0	0	0	0	0	0	0	0	0	0	0	0	0	0	0	0	0	0	0	0	0	0	0	0	0	0	0	0	0	0	0	0	0	0	0	0	0	0	0	0	0	0	0	0	0	0	0
d__Bacteria;p__Firmicutes_A;c__Clostridia;o__Lachnospirales;f__Lachnospiraceae;g__Marvinbryantia	0	0	0	0	0	0	0.000779023	0	0	0	0	0	0.000275932	0	0.000147583	0	0.000422158	0	0	0.00138284	0	0	0	0	0.000227203	0.000928472	0	0.000366801	0	0	0	0	0	0	0.000223967	0	0.000435658	0	0	0.000288143	0	0.000456095	0	0	0	0.000433451	0	0	0
d__Bacteria;p__Firmicutes_A;c__Clostridia;o__Lachnospirales;f__Lachnospiraceae;g__Massilistercora	0	0	0	0	0	0	0	0.000740565	0	0	0	0	0	0	0	0	0	0	0	0	0	0	0	0	0	0	0	0	0	0	0	0	0	0	0	0	0	0	0	0	0	0	0	0	0.000556748	0	0	0	0
d__Bacteria;p__Firmicutes_A;c__Clostridia;o__Lachnospirales;f__Lachnospiraceae;g__Mediterraneibacter_A	0.0192408	0.00978897	0.04845	0.0333403	0.00697133	0.00766016	0.0073299	0.018584	0.0475426	0	0	0.00157464	0.00459886	0.0127454	0.0110687	0.00027029	0.0300392	0.0039887	0.02241	0.0043979	0.00799885	0.016011	0.0711501	0.00293963	0.00854283	0.0107303	0.00824496	0.0379472	0.00807048	0.0169208	0.00143075	0.00506989	0.0120619	0.0903285	0.00705495	0.000989291	0.0139099	0.00298888	0.00464212	0.0129824	0.000598645	0.0193612	0.00216493	0.000788079	0.000657975	0.00124256	0.00324608	0.0390364	0.0222262
d__Bacteria;p__Firmicutes_A;c__Clostridia;o__Lachnospirales;f__Lachnospiraceae;g__Merdimonas	0	0	0	0	0	0	0	0	0	0	0.0150426	0	0	0	0	0	0	0	0	0	0	0	0	0	0	0	0	0	0	0	0.00195726	0	0	0	0	0	0	0	9.91906e-05	0	0	0	0	0	0	0	0	0	0
d__Bacteria;p__Firmicutes_A;c__Clostridia;o__Lachnospirales;f__Lachnospiraceae;g__Merdisoma	6.9629e-05	0	0	0	0	0	0.000637382	4.19188e-05	0	0	0	0	0.000206949	0.000174594	0	0	0.000197887	0	0	0.000102013	8.38203e-05	0.000288486	0	0	0	0.000176292	5.1084e-05	0	0.00148796	0	5.72298e-05	0	0	0.000151793	0.000179173	0	5.1864e-05	0	0	0.000288143	0	0	0	0	0	0	0.00140172	0	7.66861e-05
d__Bacteria;p__Firmicutes_A;c__Clostridia;o__Lachnospirales;f__Lachnospiraceae;g__Muricomes	0	0	0	0	7.27696e-05	0	0	0.000461106	0.000853971	4.93186e-05	0	0	0	0	6.81153e-05	0	9.23471e-05	4.74845e-05	0	0	0	0	0	0	0	5.87641e-05	0.000357588	0	0	0	0	0	0	0	0	0	0	0.000246505	0.000853039	9.60476e-05	0	5.70119e-05	0.00456496	0	0.000394785	0	0	0	0
d__Bacteria;p__Firmicutes_A;c__Clostridia;o__Lachnospirales;f__Lachnospiraceae;g__Murimonas	0	0	0	0	0	0	0	0	0	0	0	0	0	0	0	0	0	0	0	0	0	0	0	0	0	0	0	0	0	0	0	0	0	0	3.3595e-05	0	0	0	0	0	0	0	0	0	0	0	0	0	0
d__Bacteria;p__Firmicutes_A;c__Clostridia;o__Lachnospirales;f__Lachnospiraceae;g__Oliverpabstia	0.000998016	0.00346075	0.00264204	0.00354334	0.00510843	0.0052149	0.00364724	0	0	0.00404412	0	0.000812719	0.00464485	0.0041357	0.001578	0	0.00241422	0.0018519	0.00373654	0.0018249	0.000993869	0	0.00228835	0.00124416	0	0.0012458	0.000929729	0.00435715	0.00114307	0.000293236	0	0	0	0.00540616	0.00159016	0.000259689	0.000560131	0.00313267	0	0.00316957	0.000157538	0.00301023	0	0	0	0.00104028	0.0018001	0.00348566	0.00322082
d__Bacteria;p__Firmicutes_A;c__Clostridia;o__Lachnospirales;f__Lachnospiraceae;g__Oribacterium	0	0	0	0	0	0	0	0	0	0	7.86885e-05	0	0	0	0	0	0	0	0	0	0	0	0	0	0	0	0	0	0	7.60242e-05	0.000103014	0	8.66873e-05	0	0	0	0	0	0	0	0.000231056	0	6.85723e-05	0	0	0	0	7.38487e-05	0
d__Bacteria;p__Firmicutes_A;c__Clostridia;o__Lachnospirales;f__Lachnospiraceae;g__Paralachnospira	0.000150863	5.6502e-05	0	0	0	0	0	0	0	0	0	0	0	0	0	0	5.27698e-05	0	0	6.80087e-05	0	0	0	0	0	7.05169e-05	0	0	0	0	0.000675312	0	0	0	0	0	0	6.16263e-05	0	8.00397e-05	0	0	0	0	4.04907e-05	0	0.000162304	0	7.66861e-05
d__Bacteria;p__Firmicutes_A;c__Clostridia;o__Lachnospirales;f__Lachnospiraceae;g__Porcincola	0.000371355	0.00115829	0.012556	0.0124092	0.00251783	0.00109787	0.00010623	0.000265485	0.000853971	0	0	0	0.00068983	0.000229155	0.0020321	0	0.000474928	3.56134e-05	0.000258329	0.000872778	0.000419101	0.000264445	0.000710945	0.00272008	0.000124962	0.000716922	0.00022477	5.55759e-05	0.00705551	0.000716799	0	0	0.00159752	0.00483402	6.719e-05	0.00413029	0.000300811	0	0	0.000400198	0	0.0019156	4.89802e-05	0	0.000435276	0.00231174	0.00357069	0	0.00134201
d__Bacteria;p__Firmicutes_A;c__Clostridia;o__Lachnospirales;f__Lachnospiraceae;g__RUG115	0	1.41255e-05	0	0	0	0.000623791	0	0	0.000132513	0	0	0	0	0	0	0	0.000395773	0	0	0.000351378	0	0	0	0.00323238	0	0.0014691	0	0	0.00127117	0	0	0	0	0	0	0.000185492	0	0	0	0.0184572	0.000147036	0	0	0	0	0	0	0	0
d__Bacteria;p__Firmicutes_A;c__Clostridia;o__Lachnospirales;f__Lachnospiraceae;g__Robinsoniella	0	0	0	0	0	0	0	0	0	0	0	0	0	0	0	0	0	0	0	0	0	0	0	0	0	0	0	0	0	0	0	0	0	0	0	0	0	0	0	0	0	0	0	0	0	0	0	0	0
d__Bacteria;p__Firmicutes_A;c__Clostridia;o__Lachnospirales;f__Lachnospiraceae;g__Roseburia	0.023024	0.0247196	0.0159655	0.0234279	0.0352642	0.00351818	0.0143234	0.0168933	0.0109102	0.00116721	0.0265311	0	0.00429994	0	0.0157346	0	0.00996029	0.000178067	0.000184521	0.00419387	0.0140938	0.00808962	0.00118861	0.013393	0.0460541	0.012552	0.0041378	0.0031456	0.0279363	0.00980712	0	0	0.000804954	0.00854711	0.0236397	0.00152103	0.0175715	0.000369758	0.00344191	0.00501049	0	0.0422914	0.00324249	0	0.000121472	0.00299081	0.0120843	0	0.00737465
d__Bacteria;p__Firmicutes_A;c__Clostridia;o__Lachnospirales;f__Lachnospiraceae;g__Ruminococcus_B	0.000243701	0.000748651	0.000905843	0.000986754	0.00100422	0	0	0.00195621	0.00403428	0.0232126	0.0077377	0.000380962	0	0	0	0	0	0.00326456	0.0229544	0	0.000143692	0.00171889	0.00246609	0	0.00126098	0	0.00025542	0	0.000374454	0	0	0	0.000111455	0.0133344	0	0.0336483	0	0.00136605	0.028557	0	7.35178e-05	0.000946397	0.00435924	0.00919084	0.000303681	0.0154886	0	0.000487401	0
d__Bacteria;p__Firmicutes_A;c__Clostridia;o__Lachnospirales;f__Lachnospiraceae;g__Ruminococcus_G	0	0	0	0	0	0	0	0	0	0	0	0	0	0	0	0	0	0	0	0	0	0	0	0	0	0	0	0	0	0	0	0.000103732	0	0	0	0	0	0	0	0	0	0	0	0	0	0	0	0	0
d__Bacteria;p__Firmicutes_A;c__Clostridia;o__Lachnospirales;f__Lachnospiraceae;g__Scatomonas	0	0	0	0	0	0	0	0	0	0	0	0	0	0	0	0	0	0.000178067	0	0	0	0	0	0	0	8.22697e-05	0	0	0	0	0	5.18659e-05	0	0	5.59917e-05	0	0	0.000112982	0	0	0	0	7.83684e-05	0	0	0	0	0	5.11241e-05
d__Bacteria;p__Firmicutes_A;c__Clostridia;o__Lachnospirales;f__Lachnospiraceae;g__Schaedlerella	0.00134616	0.000240133	0	4.48524e-05	0.000684034	0.000561412	0	0	0.000868695	0	0	0	0.000781807	0	0.000113525	0	0	0.000154325	0	0.000215361	0.000179615	0.000769295	0.000710945	8.53836e-05	0.000215843	0.000658158	0.00048019	0	0	0	0	0.000259329	0	0.000922434	0	0.00231247	9.33552e-05	0	0	0	0	0.000228048	0	0	0	0	0	0	0
d__Bacteria;p__Firmicutes_A;c__Clostridia;o__Lachnospirales;f__Lachnospiraceae;g__Sellimonas	0	0	0.00144683	0.0018838	0.000218309	0	0	0.00160689	0.00929062	0.000509625	0	0.00030477	0	0	0	0	0	0	0	0	0	0.000216364	0	0	0	0	0	0	0.000167519	0	0	0.00110215	0.000210526	0	0	0	0	0.0020234	0.00491985	0.000144071	0	0	0.00224329	0	0	0	0	0	0
d__Bacteria;p__Firmicutes_A;c__Clostridia;o__Lachnospirales;f__Lachnospiraceae;g__Shuttleworthia	0	0	0	0	0	0	0	0	0	0	0	0	0	0	0	0	0	0	0	0	0	0	0	0	0	0	0	0	0	0	0	0	4.95356e-05	0	0	0	0	0	0	0	0	0	0	0	0	0	0	0	0
d__Bacteria;p__Firmicutes_A;c__Clostridia;o__Lachnospirales;f__Lachnospiraceae;g__Stomatobaculum	0	0	0	0	0	0	0	0	0	0	0	0	0	0	0	0	0	0	0	0	0	0	0	0	0	0	0	0	0	0	0	0	0	0	0	0	0	0	0	0	0	0	0	0	0	0	0	0	0
d__Bacteria;p__Firmicutes_A;c__Clostridia;o__Lachnospirales;f__Lachnospiraceae;g__UBA3282	0	0	0	0	2.91078e-05	0	0	0	5.88945e-05	0	0	0	0	0	0	0	0	0	0	0	0	0	0	0	0	0	0	0	0	0	0	0	0	0	0	0	0	0	0	0	0	0	0	0	0	0	0	0	0
d__Bacteria;p__Firmicutes_A;c__Clostridia;o__Lachnospirales;f__Lachnospiraceae;g__UBA3402	0	0	0	0	0.000218309	0.000711122	0	0	0	0	0	0	0	0	0	0	0	0	0.000119938	0.000555404	0	0.000156263	0	0.000304941	0	0	0	0	0	8.68847e-05	0	0	0	0	0.000223967	0	0	0	0.000228138	0	0	0.000216645	0	0	0	0.000202277	0.000663971	0	0
d__Bacteria;p__Firmicutes_A;c__Clostridia;o__Lachnospirales;f__Lachnospiraceae;g__UBA9414	0	0	0	0	0	0	0	8.38375e-05	0	0	0	0	0	0	0	0	0	0	0	0	0	0	0	0	0	0	0	0	0	0	0	0	0	0	0	0	0	0	0	0	0	0	0	0	0	0	0	0	0
d__Bacteria;p__Firmicutes_A;c__Clostridia;o__Lachnospirales;f__Lachnospiraceae;g__UMGS1375	0.00277355	0.00355962	0.00752353	0.006384	0.00215398	0.000374275	0.00293904	0.00209594	0	0	0	0	0.00267884	0.00030554	0.000363281	0	0.000567275	0.000201809	0.000710404	0.00950988	0.00052687	0	0.0221393	0.0103192	0	0.000658158	0.0024929	0.00166728	0.000916428	0.00130327	0	0	0.00179567	0.000723935	0.00139979	0	0.00263469	0	0	0.000576286	0	0.000273657	0.000862052	0	0.000911042	0	0.00302476	0	0.0222262
d__Bacteria;p__Firmicutes_A;c__Clostridia;o__Lachnospirales;f__Lachnospiraceae;g__VUNI01	0	0	0	0	0	0	0	0	0	0	0	0	0	0	0	0	0	0	0	0	0	0	0	0	0	0	0	0	0	0	0	0	0	0	0	0	0	0	0	0	0	0	0	0	0	0	0	0	0
d__Bacteria;p__Firmicutes_A;c__Clostridia;o__Lachnospirales;f__Lachnospiraceae;g__Velocimicrobium	0	0	0	0	0	0	0	0	0	0	0	0	0	0	0	0	0	0	0	0	0	0	0	0	0	0	0	0	0	6.51636e-05	0	0	0	0	0	0	0	0	0	0	0	0	0	0	0	0	0	0	0
d__Bacteria;p__Firmicutes_A;c__Clostridia;o__Lachnospirales;f__Lachnospiraceae;g__Ventrimonas	8.12338e-05	0	3.77434e-05	0	0	0	0.000300986	9.78104e-05	0	0.00452087	0	0	0	0	0	0	0	0	0.00108867	0.000124683	0	9.61619e-05	0.000188845	0.000597685	0.000249923	0	0	0	0.000926282	0	0	0	0.000173375	0.00134278	0.000235165	0.000148394	0	0.000205421	0	0.000112056	4.20102e-05	0	0	0	0	0	0.000575442	8.86184e-05	0
d__Bacteria;p__Firmicutes_A;c__Clostridia;o__Lachnospirales;f__Lachnospiraceae;g__Ventrisoma	0	0	0	0	5.82157e-05	0	0	0	0	0	0	0	0	0	0	0	0	0	0	0	0	0	0	0	0	0	0	0.000222304	0	0	0	0	0	0	0	0	0	0	0	0	0	0	0	0	0.00015184	0	0	0	0
d__Bacteria;p__Firmicutes_A;c__Clostridia;o__Lachnospirales;f__Lachnospiraceae;g__unclassified_Lachnospiraceae	0.000591846	0.00172331	0.000742288	0.00212302	0.00244506	0.000499033	0.00265576	0.000558917	0.00170794	0.00305775	0.000459016	0.000939706	0.000298926	0.00101483	0.00138501	0.000122859	0.00110816	0.000308649	0.000858021	0.000294704	0.000407127	0.000420708	4.44341e-05	0.00128075	0.000238563	0.00151611	0.000756043	0.00210077	0.000295622	0.00208523	0.00360548	0.00101138	0.000148607	0.000326939	0.000515123	0.000494645	0.00122399	0.000462197	0.00251944	0.00355376	0.000220553	0.00124286	0.000489802	0.00102348	0.00109325	0.00197943	0.00185912	0.00119635	0.000933015
d__Bacteria;p__Firmicutes_A;c__Clostridia;o__Lachnospirales;f__unclassified_Lachnospirales;g__unclassified_Lachnospirales	0	0	0	0	0	0	0	0	0	0	0	0	0	0	0	0	3.95773e-05	0	0	0	0	0	0	0	0	0	0	0	0	0	0	0	0	0	0	0	0	0	0	8.00397e-05	0	0	0	0	0	0	8.85295e-05	0	0
d__Bacteria;p__Firmicutes_A;c__Clostridia;o__Lutisporales;f__Lutisporaceae;g__Lutispora	0	0	0	0	0	0	0	0	0	0	0	0	0	0	0	0	0	0	0	0	0	0	0	0	0	0	0	0	0	0	0	0	0	0	0	0	0	0	0	0	0	0	0	0	0	0	0	0	0
d__Bacteria;p__Firmicutes_A;c__Clostridia;o__Monoglobales;f__Monoglobaceae;g__Monoglobus	0	0	0	0	0	0.000611316	0.0017351	0.00131345	0	0	0	0	0	0	0	0	0.000356196	0	0	0	0	0	0	0	0	0.000975484	0	0	2.95622e-05	0	0	0	0	0	0	0	0	0	0	0.00196898	0	0	0	0	0	0	0	0	0.000306745
d__Bacteria;p__Firmicutes_A;c__Clostridia;o__Oscillospirales;f__Acutalibacteraceae;g__Acutalibacter	0	0	2.51623e-05	0	0	0	0	0	0	0	0	0	0	2.18243e-05	0	0	0	0	0	0	0	0	0	0	0	0	0	4.44607e-05	0	0	0.000801218	0.00022043	4.95356e-05	0	0	0	0	0	0.000386843	0	0	0	0	0	9.11042e-05	0	0	0	0
d__Bacteria;p__Firmicutes_A;c__Clostridia;o__Oscillospirales;f__Acutalibacteraceae;g__Anaeromassilibacillus	0	0	0	0	0.000101877	0	0.000194756	0	0	0	0	0	0	0	5.67627e-05	0	7.91546e-05	0	0	0.000170022	0	0.000120202	0	0	0	0	0	0	0	0	0	0	0	0	0.000123182	0	0	5.13553e-05	0.000882796	0	0	0	0	0	0.000354294	0	5.90197e-05	0	3.83431e-05
d__Bacteria;p__Firmicutes_A;c__Clostridia;o__Oscillospirales;f__Acutalibacteraceae;g__CAG-177	0	0	0	0	0	0	0.000230166	0.00259896	0	0	0	0	0	0	0.00631201	0	0.00284957	0.000356134	0	0	0	0	0	0.00078065	0	0.00481865	0	0.00205631	0	0.00696164	0	0.000674256	0	0	0	0	0.000165965	0	0	0.004034	0	0.00150511	0	0	0.00139693	0.00174825	0	0	6.39051e-05
d__Bacteria;p__Firmicutes_A;c__Clostridia;o__Oscillospirales;f__Acutalibacteraceae;g__CAG-217	0.00507131	0.0371077	0	0	0	0.00621296	0.00217772	0	0	3.28791e-05	0	0	0.00464485	0.00764941	0.00967237	0	0.00675453	0.000178067	0	0	0	0	0.000288821	0.0031226	0	0	0	0.00103371	0.0149092	0	0	0	0.00349226	0.000957463	0.00829797	0	0.11019	0.00671727	0.0139561	0.000432214	0.000126031	0.011334	0.0164965	0.0161812	0.0170264	0.000288967	0	0	0.00782199
d__Bacteria;p__Firmicutes_A;c__Clostridia;o__Oscillospirales;f__Acutalibacteraceae;g__CAG-488	0	0	0	0	0	0	0	0	2.94473e-05	3.28791e-05	0	0	0	0	0.0102173	0	0	0	0	0	0	0	0	0	0	0	0	0	0	0	0	0	0	0	0	0	0	0	0	0.00425811	0	0	0	0	0	0.0039733	0	0	0
d__Bacteria;p__Firmicutes_A;c__Clostridia;o__Oscillospirales;f__Acutalibacteraceae;g__Caccousia	0	0	0	0	0	0	0	0	0	0	0	0	0	0	0	0	0	0	0	0	0	3.60607e-05	0	0	0	0	0	7.78063e-05	0	5.4303e-05	0	0	6.19195e-05	0	3.3595e-05	0	0	0	0	0	0	0	0	0	4.04907e-05	0	0	0	0
d__Bacteria;p__Firmicutes_A;c__Clostridia;o__Oscillospirales;f__Acutalibacteraceae;g__Caproicibacterium	0	0	0	0	0	0	0	0	0	0	0	0	0	0	0	0	0	0	0	0	0	0	0	0	0	0	0	0	0	0	0	0	0	0	0	0	0	0	0	0	0	0	0	0	0	0	0	0	0
d__Bacteria;p__Firmicutes_A;c__Clostridia;o__Oscillospirales;f__Acutalibacteraceae;g__Caproiciproducens	0	0	0	0	0	0.000224565	0	0.000167675	0	0	0	0	0	0	0	0	0.000197887	0	0	0	0	0	0	0	0	0	0	0	9.85406e-05	0.000260654	0.00082411	0.000103732	0	0	6.719e-05	0	0	0	0	6.40318e-05	0	0	0	0	3.03681e-05	5.77934e-05	5.90197e-05	0	0
d__Bacteria;p__Firmicutes_A;c__Clostridia;o__Oscillospirales;f__Acutalibacteraceae;g__Clostridium_A	0	2.8251e-05	0	0.000119606	0	0.000424178	0.0105168	0.000936186	0	0	0	0	0	0.000207331	0	0	6.59622e-05	0.000617299	0	0	0.000119743	0.000132223	0	0.000902626	0.000102241	0.000387843	0	3.33456e-05	0.000108395	0	0	0	0.000111455	0	0.00238525	0	0.000529013	0	0.000684415	8.00397e-05	0	0.000102621	2.93881e-05	0	0.000101227	7.22418e-05	0	0	0.000140591
d__Bacteria;p__Firmicutes_A;c__Clostridia;o__Oscillospirales;f__Acutalibacteraceae;g__Clostridium_E	0	0	0	0	0	0	0	0	0	0	0	0	0	0.000174594	0	0	0	0	0	0	0	0	0	0	0	0	0	0	0	0	0	0	0	0	0	0	0	0	0	0	0	0	0	0	0	0	0	0	0
d__Bacteria;p__Firmicutes_A;c__Clostridia;o__Oscillospirales;f__Acutalibacteraceae;g__DTU089	0	0	0	0	0	0	0	0	0	0	0	0	0	0	0	0	0	0	0	0	0	0	0	0	0	0	0.000183902	0	0	0	0	0	0	0	0	0	0	0	0	0	4.20102e-05	0	0	0	0	0	0	0	0
d__Bacteria;p__Firmicutes_A;c__Clostridia;o__Oscillospirales;f__Acutalibacteraceae;g__Eubacterium_R	0.000290121	4.23765e-05	0.00192492	0.00481416	0.0178286	0	0.0080204	0.00656727	0	0	0	0.000215878	0	0	0.000113525	0	0.00160948	3.56134e-05	0.00013839	0.0282803	0.00506514	0.0188598	0.000122194	0	0.00354437	0.000105775	0.0171949	0.000177843	0.0196786	0.00197663	0.00059519	3.88994e-05	0	0	0	0.000741968	4.14912e-05	0	0.00121013	0.000352175	0	0.00231468	0.000127349	0	5.06134e-05	0.000982489	0.00450025	0	0
d__Bacteria;p__Firmicutes_A;c__Clostridia;o__Oscillospirales;f__Acutalibacteraceae;g__Fimenecus	0.000858758	0	0.000176136	7.47541e-05	0	0.0530846	0.0146067	0.00107591	4.41709e-05	0	2.62295e-05	0.00248895	0.00577157	0	0.00147583	0	0.000408966	0	0.00062737	0.000181357	5.98716e-05	6.01012e-05	0.000244387	0	7.95211e-05	0.000188045	0.0234067	0.0163393	0.000128103	0.000390981	0.00330789	0.0911283	0	0	0.0103921	0	0	9.24395e-05	0.00117045	0.0384671	0.000147036	0.00490302	0.00850297	0	0.000253067	0.0347917	0	0	0.000217277
d__Bacteria;p__Firmicutes_A;c__Clostridia;o__Oscillospirales;f__Acutalibacteraceae;g__Hydrogeniiclostridium	5.80242e-05	0	0	0	0	0	0	0	0	0	0	0	0	0.000174594	0	0	0	7.12268e-05	0	0	0	0.000156263	0	0	2.27203e-05	0.000117528	0	0.000144497	0.000108395	4.34424e-05	0.00070965	0	0	0	4.47933e-05	0	0	5.13553e-05	0	0	0	0	0.000362454	0	3.03681e-05	0	0	0	0
d__Bacteria;p__Firmicutes_A;c__Clostridia;o__Oscillospirales;f__Acutalibacteraceae;g__Limousia	6.9629e-05	0	0	0	0	0	0	0	0	0	0	0.000126987	0	7.6385e-05	0	0	0	0	0.000304459	0	0	6.01012e-05	9.99767e-05	0	0	0	0.000469973	0.000255649	0.000108395	0	0.000160244	0	0	0	0	0	0	0	0.000138867	0	0	0	0	4.09391e-05	0	0	0	0	5.11241e-05
d__Bacteria;p__Firmicutes_A;c__Clostridia;o__Oscillospirales;f__Acutalibacteraceae;g__Pseudoruminococcus_A	0	0	0	0	0	0	0	0	0	0	0	0	0	0	0	0	0.000382581	0	0	0	0	0	0	0	0	0	0	0	0	0	0	0	0	0	7.83883e-05	0	0	0	0	8.00397e-05	0.000399097	0	0	0	0	0	0	0	0
d__Bacteria;p__Firmicutes_A;c__Clostridia;o__Oscillospirales;f__Acutalibacteraceae;g__RUG420	0	0	0	0	0	0	0	0	0	0	0	0	0	0	0	0	0	0	0	0	0	0	0	0	0	0	0	0	0	0	0	0	0	0	0	0	0	0	0	0	0	0	0.000117553	0	0	0	0	0	0
d__Bacteria;p__Firmicutes_A;c__Clostridia;o__Oscillospirales;f__Acutalibacteraceae;g__RUG592	0	0	0	0	0	0	0	0	0	0	0	0	0	0	0	0	0	0	0	0	0	0	0	0	0	0	0	0	0	0	0	0	0	0	0	0	0	0	0	0	0	0	0	0	0	0	0	0	0
d__Bacteria;p__Firmicutes_A;c__Clostridia;o__Oscillospirales;f__Acutalibacteraceae;g__RUG762	0	0	0	0	0	0.000399226	0	0	0	0	0	0	0	0	0	0	3.95773e-05	0	0	0	0	0	0	0	0	0	0	0	0	7.60242e-05	0	0	0	0	0	0	0	0	0	0	0	0	0	0	0	0	0	0	5.11241e-05
d__Bacteria;p__Firmicutes_A;c__Clostridia;o__Oscillospirales;f__Acutalibacteraceae;g__Ruminococcus_E	0.00721821	0.0486764	0.00262946	0.00357324	0.0458885	0.0285073	0.0822755	0.0829852	0.000265025	0.000608263	0	0.000482552	0.212169	0.0767124	0.00838953	0	0.0185881	0.0705382	0	0.0305472	0.026607	0.0692606	0.00242166	0.173499	0.336647	0.014409	0.0186354	0.0361799	0.0162789	0.0246861	0	6.48323e-05	0.0190712	0.126922	0.0357899	0	0.0205278	0.0234283	0.0166541	0.106901	0.000903219	0.0507292	0.0249113	0	0.0979876	0.00624169	0.0838965	0.000708948	0.0051891
d__Bacteria;p__Firmicutes_A;c__Clostridia;o__Oscillospirales;f__Acutalibacteraceae;g__Solibaculum	0	0	0	0	0.000101877	0	0	0	0	0	0	0	0	0	5.67627e-05	0	0	0	0	0	0	0	0	0	0	0	0	0	0	0	0	0.000129665	0	0	0	0	0	0	0	0	0	0	0	0	6.07361e-05	0	0	0	0
d__Bacteria;p__Firmicutes_A;c__Clostridia;o__Oscillospirales;f__Acutalibacteraceae;g__UBA1417	0	0.000141255	0	0	0	0.000411702	0.00212461	0.00817416	0	0	0	0	0.000149463	0	0.000261108	0	0.00110816	0	0	0.000510065	0.000131718	8.41417e-05	9.99767e-05	0.0010612	0.000124962	0	0	0.00160059	0.000256206	0.00119467	0	0	0	0	0.00087347	0	0.000321557	0	0	0.000896445	0	0.000228048	0.000195921	0	0.000101227	0.000852453	0.000516422	0	0.00400046
d__Bacteria;p__Firmicutes_A;c__Clostridia;o__Oscillospirales;f__Acutalibacteraceae;g__UBA5905	0	0	0	0	0	0	0.000265576	0.000433161	0	0	0	0	0	0.000371013	0.000556275	0	0.000211079	0.000676654	0	0.000861444	0.000203564	0.000228385	0	3.6593e-05	0	4.70113e-05	0	0.000111152	3.94162e-05	0.000206351	0.000618082	0.00062239	0	3.50291e-05	0	0	6.22368e-05	7.18974e-05	0.000148786	0.000832413	0	2.28048e-05	0.000303677	0	8.09815e-05	0.000245622	0.000118039	0	0.000562365
d__Bacteria;p__Firmicutes_A;c__Clostridia;o__Oscillospirales;f__Acutalibacteraceae;g__UBA6857	0	0	0	0	0	0	0	0	0	0	0	0	0	7.6385e-05	0	0	0	0	0	0	0	0	0	0	0	0	0	0	0	0	0	0	0	0	0	0	0	0	0	0	0	0	0	0	0	0	0	0	0
d__Bacteria;p__Firmicutes_A;c__Clostridia;o__Oscillospirales;f__Acutalibacteraceae;g__UBA737	0	0	0	0	0	0	0.00263806	0.000167675	0	0	0	0	0.000195452	0.00015277	6.81153e-05	0	0.000158309	0	0	0	0	8.41417e-05	0	0	0	0	0	6.66911e-05	0	0.00204179	0	0	0	0	0.00026876	0	0.000155592	0	0	0.000336167	0	0.000581521	0	0	0.000283435	0.000303416	8.85295e-05	0	0.000383431
d__Bacteria;p__Firmicutes_A;c__Clostridia;o__Oscillospirales;f__Acutalibacteraceae;g__UMGS1071	0.00228615	0.000904031	0.000201298	0.000762491	0.000829574	0.00127253	0.000460332	0.000992077	0.000898142	0.00813757	0.00228197	0.000419058	0.000448389	0.000851147	0.000295166	0	0.00097624	0.000249294	0.00120861	0.000374048	0.000981895	0.000300506	0.00163295	0.00124416	0.000408965	0.000282068	0.000572141	0.00090033	0.000670076	0.000771102	0.000377717	0.000246363	0.000681115	0.00101584	0.00047033	0.00254742	0	6.16263e-05	0.000456277	0	0.000105025	0.000467498	0.000920828	0.000910896	0.000728833	0.00017338	0.000604952	0.00125543	0.000191715
d__Bacteria;p__Firmicutes_A;c__Clostridia;o__Oscillospirales;f__Acutalibacteraceae;g__WRKY01	0	0	0	0	0	0	0	0	0	0	0	0	0	0	0	0	0	0	0	0	0	0	0	0	0	0	0	0	0	0	0	0	0	0	0	0	0	0	0	0	0	0	0	0	0	0	0	0	0
d__Bacteria;p__Firmicutes_A;c__Clostridia;o__Oscillospirales;f__Acutalibacteraceae;g__unclassified_Acutalibacteraceae	3.48145e-05	0.000113004	0	0	0	3.74275e-05	0	0.000125756	0	0.000295911	0	0	0	0.00429939	5.67627e-05	0	6.59622e-05	0	0	0	2.39487e-05	0	4.44341e-05	3.6593e-05	0	0.000246809	0.000326938	0	0	0	0.000503623	0	0	0	0	0	0	0	0.000257896	0.000272135	6.30153e-05	0.000558717	0	0.000214931	0	0	0.000442648	0	0
d__Bacteria;p__Firmicutes_A;c__Clostridia;o__Oscillospirales;f__Butyricicoccaceae;g__Agathobaculum	0.00233257	0.00767014	0.00592572	0.0119158	0.0196187	0.0102801	0.00917123	0.0013414	0.00179628	6.57581e-05	0.00481311	0.00040636	0.00373658	0.00236794	0.00131689	0	0.000672814	0.000308649	0.0006735	0.00227829	0.00129323	0.00586588	0.000744271	0.00741617	0.0153476	0.00122229	0.00163469	0.00132271	0.00303505	0.00217212	0.000847002	0.00176344	0.000804954	0.00742618	0.00188132	0.0380382	0.00426322	0.00165364	0.00852047	0.00118459	2.10051e-05	0.00161914	0.00258616	0.012599	0.00302668	0.00174825	0.00309853	0.00382536	0.00373206
d__Bacteria;p__Firmicutes_A;c__Clostridia;o__Oscillospirales;f__Butyricicoccaceae;g__Butyricicoccus_A	0	0	0	0	0	0	0	0	0	0.00190699	0	0	0	0	0	0	0	0	0	0	0	3.60607e-05	0	0	0	0	0	0	0	0	0.000309041	0.000116698	0	0	0	0	3.11184e-05	0	0	0	0	0	0	0	0	4.33451e-05	0	0	0
d__Bacteria;p__Firmicutes_A;c__Clostridia;o__Oscillospirales;f__Butyricicoccaceae;g__Intestinibacillus	0	0	0	0	0	0	0	0	0	0	0	0	0	0	0	0	0	0	0	0	0	0	0	0	0	0	0	0	0	0	0	0	0	0	0	0	0	0	0	0	0	0	0.000568171	0	0	0	0	0	0
d__Bacteria;p__Firmicutes_A;c__Clostridia;o__Oscillospirales;f__Butyricicoccaceae;g__Pseudobutyricicoccus	0	0	0	0	0	2.49517e-05	0	0.000153702	0	0	0	0	0	0	3.40576e-05	0	0.000224271	0.000201809	0	0	3.5923e-05	7.21215e-05	0	0.00020736	0	0	0	0.000144497	0	0.000217212	0	9.07653e-05	0	0	0	0	0	6.16263e-05	1.98381e-05	0	0	0	2.93881e-05	0	0	0	0.000944315	0	7.66861e-05
d__Bacteria;p__Firmicutes_A;c__Clostridia;o__Oscillospirales;f__Butyricicoccaceae;g__unclassified_Butyricicoccaceae	0	1.41255e-05	0	2.99016e-05	2.91078e-05	1.24758e-05	3.54101e-05	0	0	0	0	0	0	0	0	0	0.000356196	2.37423e-05	0	0.000306039	0	0	0	1.21977e-05	0	0	0	0	0	0	0	0	0	0	0	3.70984e-05	0.000809078	0	0	0	0	2.28048e-05	3.91842e-05	0	0.000475766	0	0	0	0
d__Bacteria;p__Firmicutes_A;c__Clostridia;o__Oscillospirales;f__CAG-272;g__Avispirillum	0	0	0	0	0	0	0.000867548	0	0	0	0	0	0	0	0	0	0.000197887	0	0	0	0	4.8081e-05	0	0	0	0	0	0.000255649	0	0.000173769	0	0	0	0	4.47933e-05	0	0	0	0	0.00228914	0	0	0	0	0.000313803	0.00121366	0	0	3.83431e-05
d__Bacteria;p__Firmicutes_A;c__Clostridia;o__Oscillospirales;f__CAG-272;g__QALR01	0	0	0	0	0	0	0	0	0	0	0	0	0	0	0.000340576	0	0	0	0	0	0	0	0	0	0	0	0	0	0	0	0	0	0	0	0	0	0	0	0	0.000352175	0	0	0	0	0	0	0	0	5.11241e-05
d__Bacteria;p__Firmicutes_A;c__Clostridia;o__Oscillospirales;f__CAG-272;g__RUG13077	0	0	0	0	0	0	0.00150493	0	0	0	0	0	0	0	0.000124878	0	0.00134563	0	0	0	0	0	0	0	5.68008e-05	0	0	0.000955906	4.92703e-05	0.00155306	0	0	0	0	0.000100785	0	0.000114101	0	0	0.000384191	0	9.1219e-05	0	0	0.000253067	0.000404554	0.000457403	0	0.0026968
d__Bacteria;p__Firmicutes_A;c__Clostridia;o__Oscillospirales;f__CAG-382;g__SFLA01	0	0	0	0	0	0	0	0	0	0	0	0	0	0	0.00152124	0	0	0	0	0	0	0	0	0	2.27203e-05	0	0	0.00060022	0	0.00092315	0	0	0	0	0	0	0	0	0	0	0	0	0	0	3.03681e-05	0.000606831	0	0	0
d__Bacteria;p__Firmicutes_A;c__Clostridia;o__Oscillospirales;f__Oscillospiraceae;g__CAG-83	0	0	0	0	0.000145539	0	0.000318691	0	0	0	0	0	0	0	5.67627e-05	0	7.91546e-05	0	0	0	0	0	0	4.87906e-05	0	0	0	0	0	8.68847e-05	0.000572298	6.48323e-05	0	0	0	0	0	0	0	0.000608302	0	4.56095e-05	0	0	0	0.000130035	2.95098e-05	0	0
d__Bacteria;p__Firmicutes_A;c__Clostridia;o__Oscillospirales;f__Oscillospiraceae;g__Dysosmobacter	0.000905177	0.000254259	5.03246e-05	0.000209311	0.00066948	6.23791e-05	0.0010446	0.000307404	0.00064784	0.000263032	0.00027541	0.000342866	8.04801e-05	0.00362283	0.000930908	0.0447699	0.00232187	0.00195874	0	0.000464726	0.0031732	0.00051687	0	0.000439115	7.95211e-05	0.000810944	0.00207401	8.89215e-05	0.000216789	0.00178114	0.00359403	0.00121885	7.43034e-05	0.00012844	0.000235165	0	0.000435658	0.000657347	0.00105142	0.00224111	0	0.000228048	0.00351678	0	0.00052638	0.00286078	0.000339363	2.95395e-05	6.39051e-05
d__Bacteria;p__Firmicutes_A;c__Clostridia;o__Oscillospirales;f__Oscillospiraceae;g__ER4	0.00425897	0	0.000201298	0	0	0.000935687	0.0153503	0.00660919	0	0	0	0	0.00200051	0.0157135	0.0128057	0	0.00560679	0.0139961	0	0.00595076	0	0.0145325	0	0	0.00105649	0.00142209	0.0296185	0.00733602	0.00140913	0.0216234	0	0	0.000173375	0.00012844	0.0230014	0	0.00563243	4.10842e-05	0	0.012182	0	0.00282779	0	0	0.00167024	0.00848119	0.015832	0	0.00472898
d__Bacteria;p__Firmicutes_A;c__Clostridia;o__Oscillospirales;f__Oscillospiraceae;g__Enterenecus	0	0	0	0	0	0	0	0	0	0	0	0.000355565	0	0	0	0	0	0	0	0	0	0	0	0	0	0	0	0	0	4.34424e-05	0.00111026	0	0	0	0	0	0	0	0	6.40318e-05	0	0	0	0	0.00266227	0	0.000132794	0	0
d__Bacteria;p__Firmicutes_A;c__Clostridia;o__Oscillospirales;f__Oscillospiraceae;g__Evtepia	0.00103283	0	0	0.000149508	0.00416242	0.000461606	0.000495742	0	0	0	0	0	0.000609349	0.00166956	0.00189587	0	0.0062796	0.000439232	8.30343e-05	0.00188157	0.00120941	0.00149051	0.000111085	0.000731859	0.000215843	0.00103425	0.00250312	0.00531306	0.000325184	0.00526739	0.00124761	0.000518659	4.95356e-05	0.000630524	0.00175814	0	0.000217829	0.00126334	0.00165648	0.00236918	6.30153e-05	0.00131127	0.00138124	0	0	0.000563486	0.000826276	0	0.00150816
d__Bacteria;p__Firmicutes_A;c__Clostridia;o__Oscillospirales;f__Oscillospiraceae;g__Faecousia	0.000116048	8.47529e-05	0	0	0.000494833	0.000436654	0.0110657	0.000293431	0	3.28791e-05	5.2459e-05	0.000647635	0.000540367	7.6385e-05	0.00598279	0	0.00579148	0.000356134	0.000221425	0.002607	0.000490947	0.000733235	9.99767e-05	0.00314699	0.000124962	0.000951978	0.000367805	0.00383474	0.000413871	0.0135432	0.00460128	0.000285262	4.95356e-05	0.00012844	0.00395301	0	0.00158704	0.000431384	0.00241033	0.0143591	0.000178543	0.00234889	0.000803276	0	0.00255092	0.048272	0.00681677	2.95395e-05	0.00099692
d__Bacteria;p__Firmicutes_A;c__Clostridia;o__Oscillospirales;f__Oscillospiraceae;g__Flavonifractor	0.000301726	0	0	0	0	0	0	0	0.000176684	0	0.000222951	0	0	0	4.54102e-05	0	0	0.000189938	0	0	4.78973e-05	0	0	0	0	0	2.04336e-05	0	0	0	0	2.59329e-05	0	0	0	0	0	0	0	0	0	0	0	0	0	0	0	0	0
d__Bacteria;p__Firmicutes_A;c__Clostridia;o__Oscillospirales;f__Oscillospiraceae;g__Intestinimonas	0	0	0	0	0	0	0	0.00280856	0	0	0	0.000380962	0	0	6.81153e-05	0	0.000118732	0	0	0	7.1846e-05	0	0	2.43953e-05	0	0	0	0	5.91244e-05	0.000477866	0	0.000181531	0	0	0	0	0	0	0	0	0	0	0	0	0.000374539	0	0.000103284	0	0
d__Bacteria;p__Firmicutes_A;c__Clostridia;o__Oscillospirales;f__Oscillospiraceae;g__Lawsonibacter	0.00469996	0.00100291	5.03246e-05	0.000119606	0.00211032	0.00183395	0.00109771	0.0013414	0.0097765	0.00889378	0.0105443	0.00020318	0.00016096	0.000851147	0.000227051	0	0.00386538	0.0117049	8.30343e-05	0.000317374	0.0021913	8.41417e-05	9.99767e-05	0.000756254	0.000170402	0.000246809	0.00216596	0.000455723	0.000522265	0.000249794	0.0052537	0.00285262	0.000136223	0.000151793	0.000582313	0.000333886	0.00059125	0.00572098	0.00203341	0.000256127	0	0.000410486	0.00472169	0.00540397	7.08588e-05	7.22418e-05	0.000368873	0.000398783	0
d__Bacteria;p__Firmicutes_A;c__Clostridia;o__Oscillospirales;f__Oscillospiraceae;g__Limivicinus	0.000754314	0.000480267	0	7.47541e-05	0	0.000573888	0.00485119	0.000642754	0.00016196	0	0	0	0	0.000174594	0.0160638	0	0.0027836	0.000249294	0	0.00210827	0.000143692	0.00211556	0	0.00819682	0	0.0018687	0.009001	0.000755833	0.00294636	0.0181155	0	0.00184124	0.000594427	0	0.00315793	0	0.00503081	0.000133524	0.0106828	0.00392195	0	0.00855178	0	0	0.0205997	0.00524476	0.0116121	0	0.0014826
d__Bacteria;p__Firmicutes_A;c__Clostridia;o__Oscillospirales;f__Oscillospiraceae;g__Marseille-P3106	0	0	0	0	0	0	0	0	0	0	0	0	0	0	0	0	0	0	0.000119938	0	0	0	0	0	0	0	0	0	0	0	0	0	0	0	0	0	0	0	0	0	0	0	0	0	0	0	0	0	0
d__Bacteria;p__Firmicutes_A;c__Clostridia;o__Oscillospirales;f__Oscillospiraceae;g__Onthomonas	0	0	2.51623e-05	8.97049e-05	0	0	0.000885253	4.19188e-05	5.88945e-05	0	0	0	0	0	0	0	0.00101582	0	0	0	0	0	0	0	0	0	0	0.000911445	3.94162e-05	0.00160737	0	0	0	0	0.000459132	0	3.11184e-05	0	0.000228138	0.000448222	0	0.000319267	0	0	0.000506134	0	4.42648e-05	0	0.000894672
d__Bacteria;p__Firmicutes_A;c__Clostridia;o__Oscillospirales;f__Oscillospiraceae;g__Papillibacter	0	0	0	0	0	0	0	2.79458e-05	0	0	0	0	0	0	0	0	0	0	0	0	0	0	0	0	0	0	0	0	0	0	0	0	0	0	0	0	0	0	0	0	0	0	0	0	0	0	0	0	0
d__Bacteria;p__Firmicutes_A;c__Clostridia;o__Oscillospirales;f__Oscillospiraceae;g__Pseudoflavonifractor	0	0	0	0	0	0	0	0	0	0	0	0	0	0	0	0	0	0	0	0	0.000299358	0	5.55426e-05	0	0	0	0	0	0	0	0	0	0	0	0	0	0	0	0	0	0	0	0	0	0	0	0	0	0
d__Bacteria;p__Firmicutes_A;c__Clostridia;o__Oscillospirales;f__Oscillospiraceae;g__Sporobacter	0	0	0	0	0	0	0	0	0	3.28791e-05	0	0	0	0	0	0	0	0	0	0	0	0	0	0	0	0	0	0	0	0	0	0	0	0	0	0	0	0	0	0	0	0	0	0	0	0	0	0	0
d__Bacteria;p__Firmicutes_A;c__Clostridia;o__Oscillospirales;f__Oscillospiraceae;g__UBA2658	0	0	0	0	0	0	7.08203e-05	4.19188e-05	0	0	0	0	4.59886e-05	0.000109121	5.67627e-05	0	5.27698e-05	0	0	0	4.78973e-05	3.60607e-05	0	0	0	0	3.06504e-05	0.000122267	0	8.68847e-05	0	5.18659e-05	6.19195e-05	0	0	0	0	0	0.0019243	0.000160079	0	0	7.83684e-05	0	0	0	0	0	0
d__Bacteria;p__Firmicutes_A;c__Clostridia;o__Oscillospirales;f__Oscillospiraceae;g__UBA738	0	0	0	0	0	0	0	0	0	0	0	0	0	0	0	0	0	0	0	0	0	0	0	0	0	0	0	0	0	0	0	0	0	0	0	0	0	0	0	0	0	0	0	0	0	0	0	0	0
d__Bacteria;p__Firmicutes_A;c__Clostridia;o__Oscillospirales;f__Oscillospiraceae;g__Vescimonas	0.000255306	0.000367263	0	5.98032e-05	0.0040751	9.98066e-05	0.0150316	0	0	0	0	0.000431757	0.000149463	0.00165865	0.0265422	0	0.0142874	0.000890335	0	0.00344577	0.000574768	0.00139435	0	0.00296403	3.40805e-05	0.000105775	0.00156317	0.00762502	0.00184271	0.0331139	0.000812664	0.00818184	0	0	0.00175814	0	0.00303923	0.0003903	0	0.0168884	0.000105025	0.00740014	0.000225309	0	0.00123497	0.00758539	0.0110219	0	0.00361703
d__Bacteria;p__Firmicutes_A;c__Clostridia;o__Oscillospirales;f__Oscillospiraceae;g__WQUU01	0	0	0	0	0	0	0	0	0	0	0	0	0	0	0	0	0	0	0	0	0	0	0	0	0	8.22697e-05	0	7.78063e-05	0	0.00072766	0	0	0	0	0	0	0	0	0	0	0	0	0	0	9.11042e-05	0	0	0	0
d__Bacteria;p__Firmicutes_A;c__Clostridia;o__Oscillospirales;f__Oscillospiraceae;g__WRMH01	0	0	0	0	0	0	0	0	0	0	0	0.000279372	0	7.6385e-05	0	0	0	0	0	0	0	0	0	0	0	7.05169e-05	0	0	0	0.000119467	0.000240365	0	0	0	0	0	0	0	0	0	0	0	0	0	0.000101227	0	0	0	0
d__Bacteria;p__Firmicutes_A;c__Clostridia;o__Oscillospirales;f__Oscillospiraceae;g__unclassified_Oscillospiraceae	0.000220492	0.000536769	0	0	0.000101877	0	0.00010623	0.000614809	5.88945e-05	0.000115077	0	0	0	0	0	0	3.95773e-05	2.37423e-05	0.000110712	0	0	0	3.33256e-05	0.000158569	0	0	0.000245203	4.44607e-05	0	0.000336678	0.000812664	9.07653e-05	0	0	0.000167975	0	0	0.000534095	0.00154737	0.000160079	0.000157538	2.28048e-05	5.87763e-05	0	2.02454e-05	0.000433451	0.000250834	0	0
d__Bacteria;p__Firmicutes_A;c__Clostridia;o__Oscillospirales;f__QAKW01;g__Firm-08	0	0	0	0	0	0	0	0	0	0	0	0	0	0	2.27051e-05	0	0	0	0	0	0	0	0	0	0	0	0	0	0	0	0	0	0	0	0	0	0	0	0	0	0	0	0	0	0	0	0	0	0
d__Bacteria;p__Firmicutes_A;c__Clostridia;o__Oscillospirales;f__QAKW01;g__QAKW01	0	0	0	0	0	0	0	0	0	0	0	2.53975e-05	0	0	0	0	0	0	0	0	0	0	0	0	0	0	0	0	0	0	0	0	0	0	0	0	0	0	0	0	0	0	0	0	0	4.33451e-05	0	0	0
d__Bacteria;p__Firmicutes_A;c__Clostridia;o__Oscillospirales;f__Ruminococcaceae;g__Acetanaerobacterium	0	0	0	0	0	0	0	0	0	0	0	0	0	0	7.94678e-05	0	6.59622e-05	0.000261165	0	0	0	0	0	0	0	8.22697e-05	0	0	0	0	0	0	0	0	0	0	4.14912e-05	0	0	0	0	0	0	0	0	5.77934e-05	8.85295e-05	0	0
d__Bacteria;p__Firmicutes_A;c__Clostridia;o__Oscillospirales;f__Ruminococcaceae;g__Anaerofilum	0	0	0	0	0	0	0	0	0	0	0	0.000774623	0	0	0	0	9.23471e-05	0	0	0	0	9.61619e-05	0	0	0	0	0.000173686	3.33456e-05	0	0	0	0	0	0	0	0	0	0	0	0	5.25127e-05	0	0	0	3.03681e-05	0	0	0	6.39051e-05
d__Bacteria;p__Firmicutes_A;c__Clostridia;o__Oscillospirales;f__Ruminococcaceae;g__Anaerotruncus	0.00035975	0	0	0	4.36618e-05	0	0.000159346	0.000111783	0	4.93186e-05	0	0.00040636	0	0.000447398	0.000158936	0	0.00059366	0.000154325	0	7.93435e-05	0.00052687	4.8081e-05	0	0	0	0	0	4.44607e-05	0	4.34424e-05	0	0	0	0	0	0	0	0.000215692	0	0.000112056	8.40204e-05	0.000136829	0.000303677	3.07044e-05	0.000313803	0.000491244	4.42648e-05	0	0
d__Bacteria;p__Firmicutes_A;c__Clostridia;o__Oscillospirales;f__Ruminococcaceae;g__Angelakisella	0	0	0	0	0	0	0.00451479	0.00414996	2.94473e-05	0	0	0	0	8.72972e-05	0.00168018	0	0	0	0	0	0	0	0	0	0	0	0	0.000566875	0.000374454	0.00641861	0	0.00255439	0	0	0.000358347	0	0	0	0.00010911	0.00206502	0	0	0	0	0	0.00524476	0	0	0.000447336
d__Bacteria;p__Firmicutes_A;c__Clostridia;o__Oscillospirales;f__Ruminococcaceae;g__Bittarella	0	0	0	0	0	0	0	0	0	0	0	0	0	0	0.000124878	0	0	9.4969e-05	0	0	0	0	0	3.6593e-05	0	0	0	0	0	0	0	0	0	0	0	0	0	0	0	0	0	0	1.95921e-05	0	0.000242944	0	0.000162304	0	0
d__Bacteria;p__Firmicutes_A;c__Clostridia;o__Oscillospirales;f__Ruminococcaceae;g__CAG-353	0	0	0	0	0	0	0	0	0	0	0	0	0	0	0	0	0	0	0	0	0	0	0	0	0	0	0	0	0	0	0	0	0	0	0.00020157	0	0	0	0	0.000592294	0	0	0	0	0	0	0	0	0
d__Bacteria;p__Firmicutes_A;c__Clostridia;o__Oscillospirales;f__Ruminococcaceae;g__Faecalibacterium	0.0413248	0.120095	0.08954	0.0732889	0.262611	0.0871312	0.040704	0.0157894	0.0543155	0.000197274	0.0208525	0.0693097	0.0536457	0.0505451	0.021445	0	0.0330339	0.168344	0.000110712	0.109222	0.047107	0.247425	0.00774264	0.242209	0.0244584	0.0839621	0.0227937	0.0100592	0.0696584	0.0090686	0.131755	0.0507897	0.061709	0.0187639	0.0560365	0.150694	0.0906894	0.00593667	0.0634621	0.0972002	0.00390695	0.0478216	0.0212476	0.142253	0.0103656	0.0740045	0.0877328	0.240333	0.0476093
d__Bacteria;p__Firmicutes_A;c__Clostridia;o__Oscillospirales;f__Ruminococcaceae;g__Fimivivens	0	0	0	0	0	0	7.08203e-05	6.98646e-05	0	0	0	0	0	0	0	0	0	0	0	0	0	0	0	0	0	0	0	0	0	0.000130327	0	0	0	0	0	0	0	0	0	0	0	0	0	0	0	0	0	0	0
d__Bacteria;p__Firmicutes_A;c__Clostridia;o__Oscillospirales;f__Ruminococcaceae;g__Fournierella	0	0	0	0	0	0	0	0	0	0.000575383	0	0	0	0	0	0	0	0	4.61301e-05	0	0	0	0.000111085	0	0	0	0	0	0	0	0.000331933	0	0	0	0	0	0	0	0	0	0	0	2.93881e-05	0	0	0	0	0	0
d__Bacteria;p__Firmicutes_A;c__Clostridia;o__Oscillospirales;f__Ruminococcaceae;g__Gemmiger_A	0.0133572	0.0258355	0.0304464	0.0167748	0.0167225	0.00723598	0.0877109	0.0200232	0.015666	0	0.00553443	0.00355565	0.0421831	0.0299648	0.0331267	0.016586	0.047506	0.0215936	0.00701178	0.0502698	0.0218891	0.0324426	0.00467669	0.0616957	0.0338305	0.108725	0.0319479	0.0262318	0.0154315	0.0443981	0.0495267	0.0638599	0.0473437	0.0259566	0.0519603	0	0.0211501	0.00745678	0.0230321	0.0133826	0.00705771	0.0195893	0.03218	3.07044e-05	0.0540248	0.00723863	0.101042	0.00437184	0.113802
d__Bacteria;p__Firmicutes_A;c__Clostridia;o__Oscillospirales;f__Ruminococcaceae;g__HUN007	0	0	0	0	0	0	0	0	0	0	0	0	0	0	0	0	0	0	0	0	0	0	0	0	0	0	0	0	0	0	0	0	0	0	0	0	0	2.05421e-05	0	0	0	0	0	0	0	0	0	0	0
d__Bacteria;p__Firmicutes_A;c__Clostridia;o__Oscillospirales;f__Ruminococcaceae;g__Harryflintia	0	0	0	0	0	0	0	0	0	0	0	0	0	0	0	0	3.95773e-05	0	0	0	0	0	0	0	0	0	0	0	0	0	0	0	0	0	0	0	0	0	0	9.60476e-05	0	0	0	0	0.000161963	0	0	0	5.11241e-05
d__Bacteria;p__Firmicutes_A;c__Clostridia;o__Oscillospirales;f__Ruminococcaceae;g__Hydrogenoanaerobacterium	0	0	0	0	0	0	0	0	0	0	0	0	0	0	0	0	0	2.37423e-05	0	0	0	0	0	0	0	0	0	0	0	0	0	0	0	0	0	0	0	0	0	4.80238e-05	0	0	0	0	3.03681e-05	0	0	0	0
d__Bacteria;p__Firmicutes_A;c__Clostridia;o__Oscillospirales;f__Ruminococcaceae;g__Marseille-P2935	0	0	0	0	0	0	0	0	0	0	0	0	0	0	4.54102e-05	0	0	0	0	0	0	0	0	0	0	0	0	0	0	0	0	0	0	0	0	0	0	0	0	0	0	0	0	0	0	0	0	0	0
d__Bacteria;p__Firmicutes_A;c__Clostridia;o__Oscillospirales;f__Ruminococcaceae;g__Massiliimalia	0	0	0	0	0	3.74275e-05	0	0	0	0	0	0	0	0	7.94678e-05	0	0	0	0	0	0	0	0	0	0	0	0	0	0	3.25818e-05	0	0	0	0	0	0	0	0	0	0	0	0	0	0	4.04907e-05	0	0	0	0
d__Bacteria;p__Firmicutes_A;c__Clostridia;o__Oscillospirales;f__Ruminococcaceae;g__Massilioclostridium	0	0	0	0	0	0	5.31152e-05	0	0	0	0	0	0	0	0	0	9.23471e-05	0.000201809	0	0	0	0	0	0	0	0	0.000163469	0	0	0	0	5.18659e-05	0	0	0	0	0	0	0.000813363	0	0	0	0.000107757	0	0.000121472	0	0	0	0
d__Bacteria;p__Firmicutes_A;c__Clostridia;o__Oscillospirales;f__Ruminococcaceae;g__Negativibacillus	0	0	0	0	0	0	0	0	0	0	0	0	0	0	0.000465454	0	0.000738777	0	0	0	0	0	0	0	0	0	0	0.000200073	0	0	0	0	0	0	0	0	0	0	0	0	0	0.000273657	0	0	0	0	0	0	0
d__Bacteria;p__Firmicutes_A;c__Clostridia;o__Oscillospirales;f__Ruminococcaceae;g__Neobittarella	0	0	0	0	0	0	0	0	0	0	0	0	0	0	0	0	0	0	0	0	4.78973e-05	3.60607e-05	0	0	0	0.000188045	0	0	0	0	0	0.000168564	0	0	0	0	0	0	0	0	0	0	0	0	0.00011135	0	8.85295e-05	0	0
d__Bacteria;p__Firmicutes_A;c__Clostridia;o__Oscillospirales;f__Ruminococcaceae;g__Paludicola	0	0	0	0	0	0	0	0.000558917	0	0	0	0.000330167	0	6.54729e-05	0.00118066	0	0.000263849	0	7.38082e-05	0	0	0.000588992	6.66511e-05	0	4.54406e-05	0	0.000112385	0.00032234	0	0.000238933	0.000961461	0	0	0	0	0	0	0.000184879	0.000168624	8.00397e-05	0	0	0	0	0.000232822	0.000317864	0.000383628	0	6.39051e-05
d__Bacteria;p__Firmicutes_A;c__Clostridia;o__Oscillospirales;f__Ruminococcaceae;g__Phocea	0	0	0	0	0.000218309	0.000511509	0	0	0.000957036	0	0	0	0	0	0	0	0	0.00021368	9.22603e-05	0	3.5923e-05	0	3.33256e-05	3.6593e-05	0	3.52584e-05	0	4.44607e-05	1.97081e-05	4.34424e-05	0	0	0	0	3.3595e-05	0	0	0.000267047	0.000247977	0	6.30153e-05	7.98166e-05	0.000313473	0	0	0	0.000147549	0.000132928	0.000115029
d__Bacteria;p__Firmicutes_A;c__Clostridia;o__Oscillospirales;f__Ruminococcaceae;g__Pygmaiobacter	0	0	0	0	0	0	0	0	0	0	0	0.000177782	0.000114972	0	0	0	0	0	0	0	0	0	0	0	0	0	0	0	0	0	0	0	0	0	0	0	0.000560131	0	0	0.000592294	2.10051e-05	0	0	0	0	0	0	0	0
d__Bacteria;p__Firmicutes_A;c__Clostridia;o__Oscillospirales;f__Ruminococcaceae;g__QAMM01	0	0	0	0	0	0	0	0	0	0	0	0	0	0	0	0	0.000250656	0	0	0	0	0	0	0	0	0	0	0	0	0.000564751	0	0	0	0	0	0	0.000124474	0	0	0	0	0	0	0	0	0	0	0	0
d__Bacteria;p__Firmicutes_A;c__Clostridia;o__Oscillospirales;f__Ruminococcaceae;g__Ruminiclostridium_E	0	0	0	0	0	0	0.0254068	0.0238518	0.000250302	0	0	0	0.000827796	0	0.000408692	0	0.0271237	4.74845e-05	0	0.00194958	4.78973e-05	0	0	0	0.000147682	0.0115295	0	0.00120044	0.0244479	0.0003584	0	0	9.90712e-05	0	0.00312434	0	0	0	0	0.00246522	0	0.000296462	0	0	0.00161963	0.0315119	0	0	0.00218555
d__Bacteria;p__Firmicutes_A;c__Clostridia;o__Oscillospirales;f__Ruminococcaceae;g__Ruminococcus_C	0.00165949	0.00908269	0	7.47541e-05	0.00913986	0.00350571	0.001381	0.00394036	0	0	0	0.000571443	0.00149463	0.00856603	0.00644824	0	0.00180736	0.000284907	2.76781e-05	0.00906783	0.00250263	0.00788528	4.44341e-05	0.00598905	0.000124962	0.0110594	0.00822452	0.000311225	0.00524236	0.00127069	0.000515069	0	0.000123839	0.000221851	0.0033931	0	0.00565318	0	0.00751865	0.00356977	0.000147036	0.0179245	0.000568171	0.00231306	0.00591165	0.0026296	0.00264113	0	0.00184047
d__Bacteria;p__Firmicutes_A;c__Clostridia;o__Oscillospirales;f__Ruminococcaceae;g__Ruminococcus_D	0.000162468	0.00480267	0	0	0.000436618	0	0.00240789	8.38375e-05	0	0	0	0	0.00258686	0.00183324	0.00160071	0	0.000145117	0.00194686	7.38082e-05	0.000419387	0.0039635	0.000961619	0	0.00120757	0	0.00457184	0.00526165	0	0.00874055	0.000510448	0	0	0	0.000899081	0.0006719	0	0.000394166	0	0.000773687	6.40318e-05	0	0	0.00220411	0.0021186	0.00148803	0.000606831	0.00932511	0	0.000715737
d__Bacteria;p__Firmicutes_A;c__Clostridia;o__Oscillospirales;f__Ruminococcaceae;g__Ruminococcus_F	0	0	0	0	0	0	0	0	0	0	0	0	0	0	0	0	0.000567275	0	0	0	0	0	0	0	0	0	0	0	0	4.34424e-05	0	0	0	0	0	0	0	0	0	0	0	0	0	0	0	0	0	0	0
d__Bacteria;p__Firmicutes_A;c__Clostridia;o__Oscillospirales;f__Ruminococcaceae;g__Ruthenibacterium	9.28387e-05	0.000254259	0	0	0.00107699	0.000124758	0.000371806	0.00378666	0.00139875	0.000115077	0.0016918	5.07949e-05	0.000252938	0.00217152	0.00062439	0	0.00200525	0.000973432	0	0	0.000227512	0.000564951	0	7.31859e-05	4.54406e-05	0.00224479	0.00221705	0.000855869	0.000236497	0.000532169	0.00135062	0.000777988	0.000148607	0.000478731	0.000593512	2.47323e-05	0.000529013	0.00361541	0.00305507	6.40318e-05	0	0.000501705	0.00393801	4.09391e-05	0.00226748	0.000288967	0.000457403	0	0.000651832
d__Bacteria;p__Firmicutes_A;c__Clostridia;o__Oscillospirales;f__Ruminococcaceae;g__Soleaferrea	0	0	0	0	0	0	0	0	0	0	0	0	0	0	0	0	0	0	0	0	0	7.21215e-05	0	0	0	0	0	0	0	0	0	0	0	0	0	0	0	0	0	0	0	0	0	0	0	0	7.37746e-05	0	0
d__Bacteria;p__Firmicutes_A;c__Clostridia;o__Oscillospirales;f__Ruminococcaceae;g__UBA1394	0	0	0	0	0	0	0	0	0	0	0	0	0	0	0	0	0	0	0	0	0	0	0	0	0	0	0	0	0	0	0	0	0	0	0	0	0	0	0	0.000384191	0	0	0	0	0	0	0	0	0
d__Bacteria;p__Firmicutes_A;c__Clostridia;o__Oscillospirales;f__Ruminococcaceae;g__unclassified_Ruminococcaceae	0	0.000226008	7.54869e-05	5.98032e-05	0.000116431	1.24758e-05	0.000194756	0	0.000103065	0	0	7.61924e-05	2.29943e-05	0	0.000170288	0.000442293	6.59622e-05	3.56134e-05	0.000166069	0	3.5923e-05	0.000120202	0	9.75812e-05	0	0	0.000163469	0	0.000137957	9.77453e-05	0	0.000544592	0	0	0	0	0.000155592	0	0	0.000192095	3.15076e-05	0	7.83684e-05	0	4.04907e-05	4.33451e-05	0.000147549	2.95395e-05	6.39051e-05
d__Bacteria;p__Firmicutes_A;c__Clostridia;o__Oscillospirales;f__UBA644;g__UBA644	0	0	0	0	0	0	0.00467414	9.78104e-05	0	0	0	0	0	0.00091662	0.000851441	0	0.0019129	0	0	0	0	0	0	0	0	0	0	0.00176731	0	0.00449629	0	0	0	0	0	0	4.14912e-05	0	0	0.00200099	0	0	0	0	0.00344171	0.000549038	0.000398383	0	6.39051e-05
d__Bacteria;p__Firmicutes_A;c__Clostridia;o__Oscillospirales;f__UBA929;g__WRAI01	0	0	0	0	0	0	0	0	0	0	0	0.000165084	0	0	0	0	0	0	0	0	0	0	0	0	0	0	0	0	0	0	0	0	0	0	0	0	0	0	0	0	0	0	0	0	0	0	0	0	0
d__Bacteria;p__Firmicutes_A;c__Clostridia;o__Oscillospirales;f__unclassified_Oscillospirales;g__unclassified_Oscillospirales	0	4.23765e-05	0	5.98032e-05	0.000145539	6.23791e-05	0.000283281	0.000209594	0	0	0	0	0	0	0	0	0	2.37423e-05	0	0	0	2.40405e-05	0	6.09883e-05	2.27203e-05	0.000282068	0	0	0	0	0.000743988	0	0	4.67055e-05	0	0	0	0	0.00128948	0.000240119	0	7.98166e-05	0	5.11739e-05	0	0	0.000103284	0	0
d__Bacteria;p__Firmicutes_A;c__Clostridia;o__Peptostreptococcales;f__Anaerovoracaceae;g__Alterileibacterium	0	0	0	0	0	0	0	0	0	0	0	0	0	0	0	0	0	0	0	0	0	0	0	0	0	0	0	0	0	0	0	0	0	0	0	0	0	0	0	0	0	0.000798166	0	0	0	0	0	0	0
d__Bacteria;p__Firmicutes_A;c__Clostridia;o__Peptostreptococcales;f__Anaerovoracaceae;g__BX12	0	0	0	0	0	0	0.000123935	0.000684673	0	0	0	3.80962e-05	0	0.000534695	0.000420044	0	0.000897086	0	0	0	0	0	0	7.31859e-05	0	0	0	0	2.95622e-05	0	0	0.000518659	9.90712e-05	0	6.719e-05	0	0.000103728	0.00135578	0.000416601	0	0	0.000136829	0	0	0.001073	0.000115587	0	0	0.000639051
d__Bacteria;p__Firmicutes_A;c__Clostridia;o__Peptostreptococcales;f__Anaerovoracaceae;g__Bacilliculturomica	0	0	0	4.48524e-05	0	0	0	0	0	0	0	0	0	0	0	0	0	0	0	0	0	0	0	0	0	0	0	0	0	0	0	0	0	0	0	0	0	0	0	0	0	0	0	0	0	0	0	0	0
d__Bacteria;p__Firmicutes_A;c__Clostridia;o__Peptostreptococcales;f__Anaerovoracaceae;g__Baileyella	0	0	0	0	0	0	0	0	0	0	0	0	0	0	0	0	0	0	0	0	0	0	0	0	0	0	0	0	0	0	0	0	0	0	0	0	0	0	0	0	0	0	0	0	0	0	0	0	0
d__Bacteria;p__Firmicutes_A;c__Clostridia;o__Peptostreptococcales;f__Anaerovoracaceae;g__CAG-238	0	0	0	0	0.000130985	0	0	0.000544944	0	0	0	0	0	0	0	0	0	0	0	6.80087e-05	0	0	0	0	0	0	0	0.000111152	0	0.00054303	0	0.000181531	0	0	7.83883e-05	0	0	0.000102711	0	0	3.15076e-05	0	0	0	0	0	0	0	0
d__Bacteria;p__Firmicutes_A;c__Clostridia;o__Peptostreptococcales;f__Anaerovoracaceae;g__Copromorpha	0.002878	0.00104529	0.000591314	0.000343869	0.00123708	0.00044913	0.000619677	0.000349323	0.0010601	0	0	3.80962e-05	0.000862287	0.000109121	0.00129419	0	0.00290234	0.00141266	0	0.000872778	0.000239487	0.00121404	0	0.000256151	0.000170402	0.00111652	0.000674309	0.00292329	0.000108395	0.00171597	0.00070965	0	7.43034e-05	0.000326939	0.00110864	0	0.0010684	0.00110927	0.0067648	8.00397e-05	0.000126031	0.00127707	0.00100899	0	0.00572944	0.000491244	0.00132794	0	0.00115029
d__Bacteria;p__Firmicutes_A;c__Clostridia;o__Peptostreptococcales;f__Anaerovoracaceae;g__Emergencia	0	0	0	0	0	0	0	0.000251513	0	0	0	0	3.44915e-05	0.000207331	0	0	0	0	0	0	0	0	0	0	0	0	0	0	0	0	0	0	0	0	0	0	0	0	0	0	0	0	0	0	5.06134e-05	0	0	0	0
d__Bacteria;p__Firmicutes_A;c__Clostridia;o__Peptostreptococcales;f__Anaerovoracaceae;g__Eubacterium_B	0.000139258	0	0	0	0	3.74275e-05	0	0	0	0	0	0	0	0	0	0	0	0	0.000119938	0	0	0	0.000111085	0	0	0	0	0	0	0	0	0	0	0	0	0	2.07456e-05	4.10842e-05	0	0	0	0	0	4.09391e-05	0	0	0	0	0.000102248
d__Bacteria;p__Firmicutes_A;c__Clostridia;o__Peptostreptococcales;f__Anaerovoracaceae;g__Eubacterium_M	0	0	0	0	0	0	0	0	0	0	0	0	0	0	0	0	0	0	0	0	0	0	0	0	9.08812e-05	0	0	4.44607e-05	0	0	0	0	0	0	0	0	0	0	0	0	0	0	0	0	0	0	0	0	0
d__Bacteria;p__Firmicutes_A;c__Clostridia;o__Peptostreptococcales;f__Anaerovoracaceae;g__Eubacterium_N	0	4.23765e-05	0	0	0	0	0	0	0	0	0	0	0	0	0	0	0.000224271	0	0	0	0	0	0	0	0	0	0	0.000144497	0	0.000217212	0	0	0	3.50291e-05	0	0	0	0	0	0.000480238	0	0	0	0	0	0	0	0	0
d__Bacteria;p__Firmicutes_A;c__Clostridia;o__Peptostreptococcales;f__Anaerovoracaceae;g__Hornefia	0	0	0	0	0	0	0	0	0	0	0	0	0	0	0	0	0	0	0	0	0	0	0	0	0	4.70113e-05	0	0	0	0	0	0	0	0	0	3.70984e-05	0	0	0	0	0	0	0	0	0	0	0	0	0
d__Bacteria;p__Firmicutes_A;c__Clostridia;o__Peptostreptococcales;f__Anaerovoracaceae;g__Mogibacterium	0.000127653	0	0	4.48524e-05	0	0	0	0	5.88945e-05	0	3.93443e-05	0	4.59886e-05	3.27364e-05	0	0.00093373	0	2.37423e-05	0	9.06783e-05	0	7.21215e-05	0	0	0	0	0	0	0	4.34424e-05	0	2.59329e-05	4.95356e-05	0.000140117	0	0	0	0	0	0	4.20102e-05	6.84143e-05	0	0	5.06134e-05	0	7.37746e-05	0	0
d__Bacteria;p__Firmicutes_A;c__Clostridia;o__Peptostreptococcales;f__Anaerovoracaceae;g__PHAE01	0	0	0	0	0	0	0	0	0	0	0	0	0	3.27364e-05	0	0	0.00010554	0	0	0	0	0	0	0	0	0	0	0	0	0	0	0	0	0	0	0	0	0	0	0	0	0	0	0	0	0	0	0	0
d__Bacteria;p__Firmicutes_A;c__Clostridia;o__Peptostreptococcales;f__Anaerovoracaceae;g__S5-A14a	0	0	0	0	0	0	0	0	0.000132513	0	0	0	0	5.45607e-05	2.27051e-05	0	0	3.56134e-05	0	0	0	0	0	0	0	0	0	3.33456e-05	0	0	0	0	0	0	0	0	0	3.08132e-05	0.000406681	0	0	0.00171036	0	0	0	0.000158932	0	0	0
d__Bacteria;p__Firmicutes_A;c__Clostridia;o__Peptostreptococcales;f__Anaerovoracaceae;g__VUNA01	0	0	0	0	0	0	0	0	0	0	0	0	0	0	0	0	0	0	0	0	0	0	0	0	0	0	0	0	0	0	0	0	0	0	0	0	0	0	0	0	0	0	0	0	0	0	0	0	0
d__Bacteria;p__Firmicutes_A;c__Clostridia;o__Peptostreptococcales;f__Anaerovoracaceae;g__unclassified_Anaerovoracaceae	0	0	0	0	4.36618e-05	0	0	0.00797854	0	0	0	0	0	9.82093e-05	0	0	0	0	0	0	4.78973e-05	6.01012e-05	0	0	0	0.000622899	0	0	0	0	0.000457839	0.000739089	0.000371517	0	0.000358347	0	0	0.000472468	0.0061399	0	0	0.000125426	0.00286045	0	7.08588e-05	0	0	0	0
d__Bacteria;p__Firmicutes_A;c__Clostridia;o__Peptostreptococcales;f__Filifactoraceae;g__Acetoanaerobium	0	0	0	0	0	0	0	0	0	0	0	0	0	0	0	0	0	0	0	0	0	0	0	0	0	0	0	0	0	0	0	0	0	0	0	0	0	0	0	0	0	0	0	0	0	0	0	0	0
d__Bacteria;p__Firmicutes_A;c__Clostridia;o__Peptostreptococcales;f__Filifactoraceae;g__Filifactor	0	0	0	0	0	0	0	0	0	0	0	0	0	0	0	0	0	0	0	0	0	0	0	0	0	0	0	0	0	0	0	0	0	0	0	0	0	0	0	0	0	0.000114024	0	0	0	0	0	0	0
d__Bacteria;p__Firmicutes_A;c__Clostridia;o__Peptostreptococcales;f__Filifactoraceae;g__Peptoanaerobacter	0	0	0	0	0	0	0	0	0	0	0	0	0	0	0	0	0	0	0	0	0	0	0	0	0	0	0	0	0	0	0	0	0	0	0	0	0	0	0	0	0	0	0	0	0	0	0	0	0
d__Bacteria;p__Firmicutes_A;c__Clostridia;o__Peptostreptococcales;f__Natronincolaceae;g__unclassified_Natronincolaceae	0	0	0	0	0	0	0	0	0	0	0	0	0	0	0	0	0	0	0	0	0	0	0	0	0	0	0	0	0	0	0	0	2.47678e-05	0	0	0	0	0	0	0	0	0	0	0	0	0	0	0	0
d__Bacteria;p__Firmicutes_A;c__Clostridia;o__Peptostreptococcales;f__Peptostreptococcaceae;g__Asaccharospora	0	0	0	4.48524e-05	5.82157e-05	0	7.08203e-05	5.58917e-05	4.41709e-05	9.86372e-05	0.000131148	0	0	0	0	0	0	0	0	0	0	0	0	0	0	0	0	0	0	0	0	0	0	0	0	0	0	0	0	0	0	0	0	0	0	0	0	0	0
d__Bacteria;p__Firmicutes_A;c__Clostridia;o__Peptostreptococcales;f__Peptostreptococcaceae;g__CCUG-7971	0	5.6502e-05	0	0	0	0	0	2.79458e-05	0.00016196	0	0	0	3.44915e-05	2.18243e-05	0.000192993	0	0	0	0	0	0	0	2.2217e-05	0	0	0	0	0	0	0	0	0	0.000123839	0	0	0	0.000103728	0	0	0	0	2.28048e-05	0	0	0	2.88967e-05	2.95098e-05	0	2.5562e-05
d__Bacteria;p__Firmicutes_A;c__Clostridia;o__Peptostreptococcales;f__Peptostreptococcaceae;g__Clostridioides_A	0	0	0	0	0	0	0	0	0	0.000789097	0	0	0	0	0	0	0	0	0	0	0	0	0	0	0	0	0	0	0	0	0	0	0	0	0	0	0	0	0	0	0	0	0	0	0	0	0	0	0
d__Bacteria;p__Firmicutes_A;c__Clostridia;o__Peptostreptococcales;f__Peptostreptococcaceae;g__Intestinibacter	0	0.0114416	0.0518721	0.0279132	0.000203755	0.00163433	0.0214231	0.0191988	0.0166819	0.000805537	0.00427541	0	0.000885281	0.00169138	0.00107849	0	0.000250656	0.000368005	0.00976114	0.000192691	0.000634639	0.0038585	0.0053432	0.000146372	0.00724778	0.030146	0.00028607	0.0193849	0.0300352	0.00952474	0.00203738	0.00701486	0.00260062	0.000572142	0.00456892	7.41968e-05	0.00412837	0.00733353	0.0156324	0	0	0.00535912	0.00182206	0.00227212	0.0252257	0.00825001	0.000486912	8.86184e-05	0
d__Bacteria;p__Firmicutes_A;c__Clostridia;o__Peptostreptococcales;f__Peptostreptococcaceae;g__Paraclostridium	0	0	0	0	0	0	0	0.000125756	0	0	0	0	0	0	0	0	0.000250656	0	0.000701178	0	0	0	0	0	0	0	0	0	0	0	0	0	0	0	0	0	0	0	0	0	0	0	0	0	0	0	0	0	0
d__Bacteria;p__Firmicutes_A;c__Clostridia;o__Peptostreptococcales;f__Peptostreptococcaceae;g__Peptostreptococcus	0.000348145	0	0	4.48524e-05	0	3.74275e-05	0	0	0	0	0.000209836	0.000177782	4.59886e-05	0	0	0	0	0	0	0	0	0	9.99767e-05	0	9.08812e-05	4.70113e-05	0	0	0	0	0	0	0	3.50291e-05	0	0	0	0	0	0	0.000273066	0.000285059	0	5.11739e-05	0	0	0	0	0
d__Bacteria;p__Firmicutes_A;c__Clostridia;o__Peptostreptococcales;f__Peptostreptococcaceae;g__Romboutsia_B	0.00152023	0.0656694	0.0115369	0.00838741	0.0113521	0.0190506	0.0487421	0.0480948	0.0673754	0.000279472	0.00027541	0.000431757	0.0204305	0.0225881	0.0339327	0	0.0071503	0	0.00592311	0.00794568	0.00628652	0.0119601	0.316726	0.00358611	0.00983789	0.0125755	0.00963444	0.026154	0.0144461	0.00758069	0	0	0.189647	0.00333944	0.0422177	0.0186976	0.0399249	0.00268074	0.0172294	0.00046423	0.00150186	0.0216873	0.000352658	5.11739e-05	0.0755659	0.00780212	0.0389973	0.00462293	0.0321698
d__Bacteria;p__Firmicutes_A;c__Clostridia;o__Peptostreptococcales;f__Peptostreptococcaceae;g__Romboutsia_D	0	0	0	0	0	0	0	0	0	0	0	0	2.29943e-05	0	0	0	0	0	0	0	0	0	0	0	0	0	0	0	0	0	0	0	0	0	0	0	0	0	0	0	0	0	0	0	0	0	0	0	0
d__Bacteria;p__Firmicutes_A;c__Clostridia;o__Peptostreptococcales;f__Peptostreptococcaceae;g__Terrisporobacter	0	0.00104529	0.0980071	0.0374219	0	0	0.00745383	0.0075314	0.00706735	0	0.00438033	0.000457154	0	0.000731114	0	0	0	0	6.45822e-05	0.0020856	0.00120941	0.00669527	0	0	0.000181762	0	0.0023703	0.00592439	0.000354746	0.000228072	0	0.00245066	0.0163467	0.000607172	0.00239644	0.00022259	0.000850569	0	0.00200365	0	0	0.00155072	0	0	0.0355306	0.012729	0.00830702	0	0
d__Bacteria;p__Firmicutes_A;c__Clostridia;o__Peptostreptococcales;f__Peptostreptococcaceae;g__unclassified_Peptostreptococcaceae	0	2.8251e-05	0.00564894	0.000463475	5.82157e-05	0.000324372	0.000938369	0.00561711	0.000353367	0	0	0	0	0	0	0	0	9.4969e-05	0	0	0	0.000192324	0	0	0	0	0	0.00130048	0.000660222	0.000901429	0	0	0.00366563	0	0	0	0	0.000133524	0	0	0	0.000102621	0	0	0.00291533	0.00216725	0.000103284	0.000841875	0
d__Bacteria;p__Firmicutes_A;c__Clostridia;o__Peptostreptococcales;f__unclassified_Peptostreptococcales;g__unclassified_Peptostreptococcales	0	0	0	4.48524e-05	0	4.99033e-05	0.000194756	4.19188e-05	0	0	0	0	0	0	0	0	0	0	0	0	0	0	0	0	0	0	0	6.66911e-05	0	0.00036926	0	0	2.47678e-05	0	0	0	9.33552e-05	0	0	0	0	0.000205243	0	0	0	0	2.95098e-05	0	0
d__Bacteria;p__Firmicutes_A;c__Clostridia;o__SK-Y3;f__SK-Y3;g__Petroclostridium	0	0	0	0	0	0	0	0	0	0	0	0	0	0	0	0	0	0	0	0	0	0	0	0	0	0	0	0	0	0	0	0	0	0	0	0	0	0	0	0	0	0	0	0	0.00052638	0	0	0	0
d__Bacteria;p__Firmicutes_A;c__Clostridia;o__Saccharofermentanales;f__DTU023;g__SFGY01	0	0	0	0	0	0	0	0	0	0	0	0	0	0	0	0	0	0	0	0	0	0	0	0	0	0	0	0	0	0	0	0	0	0	0	0	0	0	0	0	0	0.000923593	0	0	4.04907e-05	0	0	0	0
d__Bacteria;p__Firmicutes_A;c__Clostridia;o__Saccharofermentanales;f__Fastidiosipilaceae;g__Fastidiosipila	0	0	0	0	0	0	0	0	0	0	0	0	0	0	0	0	0	0	0	0	0	0	0	0	0	0	0	0	0	0	0	0	0	0	0	0	0	0	0	0	0	0.000182438	0	0	0	0	0	0	0
d__Bacteria;p__Firmicutes_A;c__Clostridia;o__Saccharofermentanales;f__Fastidiosipilaceae;g__unclassified_Fastidiosipilaceae	0	0	0	0	0	0	0	0	0	0	0	0	0	0	0	0	0	0	0	0	0	0	0	0	0	0	0	0	0	0	0	0	0	0	0	0	0	0	0	0	0	0.000376278	0	0	0	0	0	0	0
d__Bacteria;p__Firmicutes_A;c__Clostridia;o__Saccharofermentanales;f__UBA5734;g__UBA5734	0	0	0	0	0	0	0	0	0	0	0	0	0	0	0	0	0	0	0	0	0	0	0	0	0	0	0	0	0	0	0	0	0	0	0	0	0	0	0	0	0	2.28048e-05	0	0	0	0	0	0	0
d__Bacteria;p__Firmicutes_A;c__Clostridia;o__TANB77;f__CAG-508;g__CAG-269	0.000150863	0	3.77434e-05	0	0	0	0.00100919	0.0995291	0.000426985	0	0	0.000380962	0	5.45607e-05	0.0243626	0	0.0118072	0	0.000166069	0.0454298	0.0156864	4.8081e-05	6.66511e-05	0	5.68008e-05	0	0	0.00430158	0.00830697	0.00146618	0	0	0	0	0.00013438	0	0.000601622	5.13553e-05	0.0012498	0.000752373	0.00131282	0	0	0	0.00601288	0	0.00442648	0	0.0128577
d__Bacteria;p__Firmicutes_A;c__Clostridia;o__TANB77;f__CAG-508;g__CAG-273	0	0	0	0	0	0	0.0244153	0	0	0	0	0	0	0.000174594	0.00701587	0.0320171	0.00325853	0	0.000119938	0.00190424	0.00986685	0	0	7.31859e-05	0	3.52584e-05	0.000265637	0.0386586	0.0408746	0.155361	0.000606636	0	0.000346749	0	0.000167975	0	0.00406614	3.08132e-05	0.00177551	0.00579487	0.00662711	0.000843776	0	0	0.0269162	0.00666069	0.0113023	0	0.0034381
d__Bacteria;p__Firmicutes_A;c__Clostridia;o__TANB77;f__CAG-508;g__CAG-793	0	0	0	0	0	0	0	0	0	0	0	0.000165084	0	0.000174594	3.40576e-05	0	0	0	0.000166069	0	0	0	4.44341e-05	0	0	5.87641e-05	3.06504e-05	0	1.97081e-05	0	0.00070965	0	0	0	0	0	0.0312325	0	0.000614982	0	0	0	0.000127349	0	7.08588e-05	0	0	0	0
d__Bacteria;p__Firmicutes_A;c__Clostridia;o__TANB77;f__CAG-508;g__Merdicola	0	0	0	0	0	0	0	0	0	0	0	0	0	0	5.67627e-05	0.000344006	0	0	0	0	0	0	0	0	0	0	0	6.66911e-05	0	0	0	0	0	0	0	0	0	0	0	0	0	0	0	0	0	0	4.42648e-05	0	0
d__Bacteria;p__Firmicutes_A;c__Clostridia;o__TANB77;f__CAG-508;g__UMGS1994	0	0	0	0	0	0	0	0	0	0	0	0	0	0	0	0	0	0	0	0	0	0	0	0	0	0	0	0	0	0	0	0	0	0	0	0	0	0	0.000178543	0	0	0	0	0	0	0	0	0	0
d__Bacteria;p__Firmicutes_A;c__Clostridia;o__TANB77;f__CAG-508;g__unclassified_CAG-508	9.28387e-05	0	0	0	0	0	0	0	0	0	0	0	0	0	0	7.37155e-05	0	0	0	0	0	0	0	0	0	0	0	0	0	0	0	0	0	0	0	0	0	0	0	0	6.30153e-05	0	0	0	0	0	4.42648e-05	0	0
d__Bacteria;p__Firmicutes_A;c__Clostridia;o__Tissierellales;f__Peptoniphilaceae;g__Anaerococcus	0	0	0	0	0	0	0	0	0	0	9.18033e-05	0	0	0	0	0	0	0	0	0	0	0	7.77596e-05	0	0	0.000199798	0	6.66911e-05	0	0	0	0	6.19195e-05	0	0	0	0	0	0	0	0	0.0062257	0	0	0	0	0	0	0
d__Bacteria;p__Firmicutes_A;c__Clostridia;o__Tissierellales;f__Peptoniphilaceae;g__Ezakiella	0	0	0	0	4.36618e-05	0	0	0.000111783	7.36182e-05	0	0.000629508	0	0	0	0.000113525	0	0	0	0	0.000113348	0	0	0.000233279	0	0	0.0018922	0	0	0	0	0	0	2.47678e-05	0	0	0	0	0	0	0	0	0.0118585	0	0	0	0.000130035	0	0	0
d__Bacteria;p__Firmicutes_A;c__Clostridia;o__Tissierellales;f__Peptoniphilaceae;g__Fenollaria	0	0	0	0	0	0	0	0.000195621	0	0	0	0.000558744	0	0	0.000953614	0	0	0	0	0.000736761	2.39487e-05	0	7.77596e-05	0	0	0.00547681	0	0.000255649	0	0	0	0	0	0	0	0	0	0.00019515	0	0	0	0.024709	0	0	7.08588e-05	0.00148818	0	0	0
d__Bacteria;p__Firmicutes_A;c__Clostridia;o__Tissierellales;f__Peptoniphilaceae;g__Finegoldia	0	0	0	0	0	0	0	9.78104e-05	4.41709e-05	0	0	0.000469853	0	0	2.27051e-05	0	5.27698e-05	0	0	3.40044e-05	0	0	0.00082203	0	0	0	0	0	0	0	0	0	2.47678e-05	2.33528e-05	0	4.94645e-05	0	0	0	0	0	0.00302163	0	0	6.07361e-05	5.77934e-05	0	0	0
d__Bacteria;p__Firmicutes_A;c__Clostridia;o__Tissierellales;f__Peptoniphilaceae;g__KA00134	0	0	0	0	0	0	0	0	0	0	0	0	0	0	0	0	0	0	0	0	0	0	0	0	0	0	0	0	0	0	0	0	0	0	0	0	0	0	0	0	0	0.000376278	0	0	0	0	0	0	0
d__Bacteria;p__Firmicutes_A;c__Clostridia;o__Tissierellales;f__Peptoniphilaceae;g__Kallipyga	0	0	0	0	0	0	0	0	0	0	0	0	0	0	0	0	0	0	0	0	0	0	0	0	0	0	0	0	0	0	0	0	0	0	0	0	0	0	0	0	0	0.00156213	0	0	0	0	0	0	0
d__Bacteria;p__Firmicutes_A;c__Clostridia;o__Tissierellales;f__Peptoniphilaceae;g__Lagierella	0	0	0	0	0	0	0	0	0	0	0	0	0	0	0	0	0	0	0	0	0	0	0	0	0	8.22697e-05	0	0	0	0	0	0	0	0	0	0	0	0	0	0	0	0.000114024	0	0	0	0	0	0	0
d__Bacteria;p__Firmicutes_A;c__Clostridia;o__Tissierellales;f__Peptoniphilaceae;g__Murdochiella	0	0	0	0	0	0	0	0	0	0	0	0	0	0	0	0	0	0	0	0	0	0	0	0	0	0	0	0	0	0	0	0	0	0	0	0	0	0	0	0	0	0.00245151	0	0	0	0	0	0	0
d__Bacteria;p__Firmicutes_A;c__Clostridia;o__Tissierellales;f__Peptoniphilaceae;g__Parvimonas	5.80242e-05	0	0	2.99016e-05	0	0	0	0	0	0	0	0	0	0	0	0	0	8.30979e-05	0	0	0	0	0	0	0.000181762	5.87641e-05	0	0	0	0	0	0	0	0	0	0	0	0	0	0	0.000136533	0.000273657	0	0	0	0	0.000132794	0	6.39051e-05
d__Bacteria;p__Firmicutes_A;c__Clostridia;o__Tissierellales;f__Peptoniphilaceae;g__Peptoniphilus_A	0	0	0	0	0	0	0	0	0	0	0	0	0	0	3.40576e-05	0	0	0	0	2.26696e-05	0	0	0	0	0	0.000505371	0	5.55759e-05	0	0	0	0	0	0.000116764	0	0	0	0	0	0	0	0.00392242	0	0	6.07361e-05	5.77934e-05	0	0	0
d__Bacteria;p__Firmicutes_A;c__Clostridia;o__Tissierellales;f__Peptoniphilaceae;g__Peptoniphilus_B	0	0	0	0	0	0	0	0	0	0	0	0	0	0	0	0	0	0	0	0	0	0	0	0	0	0.000270315	0	0	0	0	0	0	0	2.33528e-05	0	0	0	0	0	0	0	0.000900788	0	0	0	0	0	0	0
d__Bacteria;p__Firmicutes_A;c__Clostridia;o__Tissierellales;f__Peptoniphilaceae;g__Peptoniphilus_C	0	0	0	0	0	0	0	0	0	0	0	0	0	0	0	0	0	0	0	0	0	0	7.77596e-05	0	0	0	0	0	0	0	0	0	0	0	0	0	0	0	0	0	0	0.00201822	0	0	0	0	0	0	0
d__Bacteria;p__Firmicutes_A;c__Clostridia;o__Tissierellales;f__Peptoniphilaceae;g__Peptoniphilus_E	0	0	0	0	0	0	0	0	0	0	0	0	0	0	0	0	0	0	0	0	0	0	0	0	0	0	0	0	0	0	0	0	0	0	0	0	0	0	0	0	0	0.000148231	0	0	0	0	0	0	0
d__Bacteria;p__Firmicutes_A;c__Clostridia;o__Tissierellales;f__Peptoniphilaceae;g__Urinicoccus	0	0	0	0	0	0	0	0	0	0	0	0	0	0	0	0	0	0	0	0	0	0	0	0	0	0	0	0	0	0	0	0	0	0	0	0	0	0	0	0	0	0.000467498	0	0	0	0	0	0	0
d__Bacteria;p__Firmicutes_A;c__Clostridia;o__Tissierellales;f__Peptoniphilaceae;g__W5053	0	0	0	0	0	0	0	0	0	0	0	0	0	0	0	0	0	0	0	0	0	0	0	0	0	0	0	0	0	0	0	0	0	0	0	0	0	0	0	0	0	0.000285059	0	0	0	0	0	0	0
d__Bacteria;p__Firmicutes_A;c__Clostridia;o__Tissierellales;f__Peptoniphilaceae;g__unclassified_Peptoniphilaceae	0	0	0	0	0	0	0	0	0	0	0	0	0	0	0	0	0	0	0	0	0	0	0	0	0	0	0	0	0	0	0	0	0	0	0	0	0	0	0	0	0	0.000695545	0	0	0	0	0	0	0
d__Bacteria;p__Firmicutes_A;c__Clostridia;o__Tissierellales;f__Tepidimicrobiaceae;g__unclassified_Tepidimicrobiaceae	0	0	0	0	0	0	0	0	0	0	0	0	0	0	0	0	0	0	0	0	0	0	0	0	0	0	0	0	0	0	0	0	0	0	0	0	0	0	0	0	0	0	0	0	0	0	0	0	0
d__Bacteria;p__Firmicutes_A;c__Clostridia;o__Tissierellales;f__unclassified_Tissierellales;g__unclassified_Tissierellales	0	0	0	0	0	0	0	0	0	0	0	0	0	0	0	0	0	0	0	0	0	0	0	0	0	0	0	0	0	0	0	0	0	0	0	0	0	0	0	0	0	2.28048e-05	0	0	0	0	0	0	0
d__Bacteria;p__Firmicutes_A;c__Clostridia;o__UBA1381;f__UBA1381;g__CAG-41	0.000568637	0.0122044	0.00465502	0.0064139	0.00676757	0.00145967	0.019812	0.0114159	0.0201714	0.000197274	0	5.07949e-05	0.0578537	0.000491047	0.00416638	0	0.00155671	2.37423e-05	0.000110712	0.00610945	0.00584347	0.00992872	0.000955333	0.00605003	0.0135754	0.0130691	0.000694742	0.000844754	0.013707	0.00321474	0.00360548	0	0.0035418	0.00100417	0.00482648	0.0710187	0.0229031	0.000431384	0.00393787	0.00421009	0.000157538	0.000558717	0.000656335	0	0.0020954	0.000303416	0.00188863	0	0.00169988
d__Bacteria;p__Firmicutes_A;c__Clostridia;o__unclassified_Clostridia;f__unclassified_Clostridia;g__unclassified_Clostridia	0	5.6502e-05	6.29057e-05	0.000194361	0.000101877	3.74275e-05	0.000743613	0.000363296	0.00016196	0	2.62295e-05	0.000863514	6.8983e-05	0.000196419	0.000408692	9.82873e-05	0.000263849	0	0	0	0	0.000156263	0	0.000134174	0.000124962	0	0	0.000333456	0.000108395	9.77453e-05	0.000286149	7.77988e-05	0	0	0.000649503	0.000111295	3.11184e-05	0	0.000714172	0.000656326	0	3.42071e-05	0.00239024	0	0.000283435	0.000866902	0.000118039	0	0.000140591
d__Bacteria;p__Firmicutes_A;c__unclassified_Firmicutes_A;o__unclassified_Firmicutes_A;f__unclassified_Firmicutes_A;g__unclassified_Firmicutes_A	0	0	0	0	0	0	0	0	0	0	0	0	0	0	0	0	0	0	0	0	0	0	0	0	0	0	0	0	0	0	0	0	0	0	0	0	0	0	0	0	0	0	0	0	0	0	0	0	0
d__Bacteria;p__Firmicutes_B;c__Dehalobacteriia;o__Dehalobacteriales;f__Dehalobacteriaceae;g__Dehalobacterium	0	0	0	0	0	0	0	0	0	0	0	0	0	0	0	0	0	0	0	0	0	0	0	0	0	0	0	0	0	0	0	0	0	0	0	0	0	0	0	0	0	0	0	0	0	0	0	0	0
d__Bacteria;p__Firmicutes_B;c__Dehalobacteriia;o__Dehalobacteriales;f__Dehalobacteriaceae;g__Formimonas	0	0	0	0	0	0	8.85253e-05	0	0	0	0	0	0	0	2.27051e-05	0	0	0	0	0	0	0	0	0	0	0	0	0	0	0.000249794	0	0	0	0	0.000223967	0	0	0	0	0	0	5.70119e-05	0	0	0.000283435	0	0	0	0
d__Bacteria;p__Firmicutes_B;c__Dehalobacteriia;o__Dehalobacteriales;f__Dehalobacteriaceae;g__unclassified_Dehalobacteriaceae	0	0	0	0	0	0	0.000283281	0.000363296	0	0	0	0	0	0	0.000295166	0	0.000184694	0	0	0	0	0	0	0	0	0	0	0.000678026	0	0.000510448	0	0	0	0	0	0	0	0	0	0.000528262	0	0	0	0	0.00083006	0.000245622	0	0	5.11241e-05
d__Bacteria;p__Firmicutes_B;c__Desulfitobacteriia;o__Desulfitobacteriales;f__Desulfitobacteriaceae;g__Desulfitobacterium_A	0	0	0	0	0	0	0	0	0	0	0	0	0	0	0	0	0	0	0	0	0	0	0	0	0	0	0	0	0	0	0	0	0	0	0	0	0	0	0	0	0	0	0	0	0	0	0	0	0
d__Bacteria;p__Firmicutes_B;c__Desulfitobacteriia;o__Desulfitobacteriales;f__Syntrophobotulaceae;g__Gracilibacter	0	0	0	0	0	0	0	0	0	0	0	0	0	0	0	0	0	0	0	0	0	0	0	0	0	0	0	0	5.91244e-05	0	0	0	0	0	0	0	0	0	0	0	0	0	0	0	0.000435276	0	0	0	0
d__Bacteria;p__Firmicutes_B;c__Peptococcia;o__Peptococcales;f__BICA1-8;g__BICA1-8	0	0	0	0	0	0	0.000177051	0	0	0	0	0	0	0	0	0	0	0	0	0	0	0	0	0	0	0	0	0	0	0	0	0	0	0	0	0	0	0	0	0	0	0	0	0	0	0	0	0	0
d__Bacteria;p__Firmicutes_B;c__Peptococcia;o__Peptococcales;f__Peptococcaceae;g__Peptococcus	0	0	0	0	0	0	0	6.98646e-05	0	0	0	0	0	0	0.000147583	0	9.23471e-05	0	0	0	0	0	0	0	0	0.000728675	0	0.000144497	0	6.51636e-05	0	0	0	0	0	0	0	6.16263e-05	0	0	0	0.000421888	0	0	0	0.00088135	7.37746e-05	0	5.11241e-05
d__Bacteria;p__Firmicutes_B;c__unclassified_Firmicutes_B;o__unclassified_Firmicutes_B;f__unclassified_Firmicutes_B;g__unclassified_Firmicutes_B	0	0	0	0	0	0	0	0	0	0	0	0	0	0	0	0	0	0	0	0	0	0	0	0	0	0	0	0	0	0	0	0	0	0	0	0	0	0	0	0	0	0	0	0	0	0	0	0	0
d__Bacteria;p__Firmicutes_C;c__Negativicutes;o__Acidaminococcales;f__Acidaminococcaceae;g__Acidaminococcus	0.000127653	0	0	0	0	0	0	0	0.0235873	0	0	0	0	0	0	0	0	0	0	0	0	0	0	0	0	2.35056e-05	0	0	0	0	0	0	0	0	0	0	0	0	0	0	0	0	0	0	4.04907e-05	0.000534589	0	0	0
d__Bacteria;p__Firmicutes_C;c__Negativicutes;o__Acidaminococcales;f__Acidaminococcaceae;g__Phascolarctobacterium_A	0.0142623	0.000593271	2.51623e-05	0.000463475	0.0066948	0.000848356	0.00184133	4.19188e-05	0	0	3.93443e-05	0.000165084	3.44915e-05	0	0.00506323	0	0.0043535	0.00021368	1.84521e-05	0.0005214	0	0.00098566	0.000277713	0.000927021	0.000874732	0	0.000132818	0.00655796	1.97081e-05	0.000119467	0	0	6.19195e-05	0.00112093	0.0225198	0	0.00243761	0.00204394	0	0.0231475	0.00154387	0.000547314	0	0	0.00440337	0.000404554	0.00218373	0	0.00590483
d__Bacteria;p__Firmicutes_C;c__Negativicutes;o__Acidaminococcales;f__Acidaminococcaceae;g__Succiniclasticum	0	0	0	0	0	0	0	0	0	0	0	0	0	0	0	0	0	0	0	0	0	0	0	0	0	0	0	0	0	0	0	0	0	0	0	0	0	0	0	0	0	3.42071e-05	0	0	0	0	0	0	0
d__Bacteria;p__Firmicutes_C;c__Negativicutes;o__Acidaminococcales;f__Succinispiraceae;g__Succinispira	0	0	0	0	0	0	0	0	0	0	0	0	0	0	0	0	0	0	0	0	0	0	0	0	0	0	0	0	0	0	0	0	0	0	0	0	0	0	0	0	0	0	0	0	0	0	0	0	0
d__Bacteria;p__Firmicutes_C;c__Negativicutes;o__Acidaminococcales;f__unclassified_Acidaminococcales;g__unclassified_Acidaminococcales	0	0	0	0	0	0	0	0	0	0	0	0	0	0	0	0	0	0	0	0	0	0	0	0	0	0	0	0	0	0	0	0	0	0	0	0	0	0	0	0	0	0	0	0	0	0	0	0	0
d__Bacteria;p__Firmicutes_C;c__Negativicutes;o__Selenomonadales;f__Selenomonadaceae;g__Centipeda	0	0	0	0	0	0	0	0	0	0	0	0	0	0	0	0	0	0	0	0	0	0	0.000111085	0	0	0	0	0	0	0	0	0	0	0	0	0	0	0	0	0	0	0	0	2.04696e-05	0	0	0	0	0
d__Bacteria;p__Firmicutes_C;c__Negativicutes;o__Selenomonadales;f__Selenomonadaceae;g__Megamonas	0.0113959	0.00234483	0	0	0	0.0426174	0	0	8.83418e-05	0	0.000144262	0.164309	0.00143715	0.000120034	0.00316736	0	0.00246699	0.00134144	0.552916	4.53391e-05	0	1.20202e-05	0.0234056	0	0	0.000141034	0	0	0	0	0	0	0.0156409	0.0411359	0	0	0.000394166	0	0	3.20159e-05	0	0	0	0	0.000354294	0	0	0	0.0113112
d__Bacteria;p__Firmicutes_C;c__Negativicutes;o__Selenomonadales;f__Selenomonadaceae;g__Mitsuokella	0	0	0	0	0	0	0	0	0	0	0	0	0	0	0	0	0	0	0	0	0	0	0	0	0	0	0	0	0	0	0	0	0	0	0	0	0	0	0	0	0	0	0	0	0	0	0	0	0
d__Bacteria;p__Firmicutes_C;c__Negativicutes;o__Selenomonadales;f__Selenomonadaceae;g__Propionispira	0	0	0	0	0	0	0	0	0	0	0	0	0	0	0	0	0	0	0	0	0	0	0	0	0	0	0	0	0	0	0	0	0	0	0	0	0	0	0	0	0	0	0	0	0	0	0	0	0
d__Bacteria;p__Firmicutes_C;c__Negativicutes;o__Selenomonadales;f__Selenomonadaceae;g__Schwartzia	0	0	0	0	0	0	0	0	0	0	0	0	0	0	0	0	0	0	0	0	0	0	0	0	0	0	0	0	0	0	0	3.88994e-05	0	0	0	0	0	0	0	0	0	0	0	0	0	0	0	0	0
d__Bacteria;p__Firmicutes_C;c__Negativicutes;o__Selenomonadales;f__Selenomonadaceae;g__unclassified_Selenomonadaceae	0	0	0	0	0	0	0	0	0	0	0	0	0	0	0	0	0	0	0	0	0	0	0	0	0	0	0	0	0	0	0	0	0	0	0	0	0	0	0	0	0	0	0	0	0	0	0	0	0
d__Bacteria;p__Firmicutes_C;c__Negativicutes;o__Veillonellales;f__Dialisteraceae;g__Allisonella	0.000371355	0.00320649	2.51623e-05	0.00109141	0.00374036	0.0279833	0	9.78104e-05	0	0	0.00211148	0.00278102	0	0.000938445	0.000261108	0	0.000408966	0	0	0	0	0	0	0	0	0	0	0	0	0.00298666	0	6.48323e-05	0	0	0.00174694	0	0.00174263	0	0	0	7.35178e-05	6.84143e-05	0	0	0	8.66902e-05	0	0.00259947	0
d__Bacteria;p__Firmicutes_C;c__Negativicutes;o__Veillonellales;f__Dialisteraceae;g__Dialister	0	0.00234483	2.51623e-05	7.47541e-05	4.36618e-05	0	0.00901188	0.160004	0.0021791	0.229414	0	0.00285722	9.19773e-05	0.0155062	0.000204346	0.352139	0.012269	0.00052233	0.000166069	0.00108814	0.00459814	0	0.000477666	0.0220777	0.000306724	0.00123405	0.0177977	0.00062245	0.00416827	0.0136735	0	0.0252457	0.0964954	0	0.00399781	0.00782776	0.226853	0.000225963	0.00399738	0	0	0.00285059	0.0273016	0.0747651	0.00692392	0.15269	0.00531177	0.00601128	0.0262139
d__Bacteria;p__Firmicutes_C;c__Negativicutes;o__Veillonellales;f__Dialisteraceae;g__unclassified_Dialisteraceae	0	0	0	0	0	0	0	0	0	0	0	0	0	0	0	9.82873e-05	0	0	0	0	0	0	0	0	0	0	0	0	0	0	0	0	0	0	0	0	9.33552e-05	0	0	0	0	0	0	0	0	7.22418e-05	0	0	0
d__Bacteria;p__Firmicutes_C;c__Negativicutes;o__Veillonellales;f__Megasphaeraceae;g__Anaeroglobus	0.00035975	0	0	0	0	0	0	6.98646e-05	4.41709e-05	0.000180835	0.000170492	0	0	0	0	0	0	0	0	0	0	0	0	0	0	0	0	0	0	0	0	0	4.95356e-05	9.3411e-05	0	0	0	0	0	0	0	0	0	0.000133052	0	0	0	0.00425369	0
d__Bacteria;p__Firmicutes_C;c__Negativicutes;o__Veillonellales;f__Megasphaeraceae;g__Caecibacter	0	0	0	0	0	0	0	0	0	0	0	0	0	0	0	0	0	0	0	0	0	0	0	0	0	0	0	0	0	0	0	0	0	0	0	0	0	0	0	0	0	0	0	0	0	0	0	0	0
d__Bacteria;p__Firmicutes_C;c__Negativicutes;o__Veillonellales;f__Megasphaeraceae;g__Megasphaera_A	0	0	0	0	0	0	0.000601972	0	0.0209665	0	0	0	0	0	0.00971778	0	0	0	0	0	0	0	0	0	0	0.000329079	0	0	0.000305476	0	0	0	0.00214241	0.000140117	0.00109744	0	0.00385868	0	0	0	0	0	0	0	0	0	0	0	0.0143275
d__Bacteria;p__Firmicutes_C;c__Negativicutes;o__Veillonellales;f__Negativicoccaceae;g__Negativicoccus	0	0	0	0	0	0	0	0	0	0	0	0	0	0	4.54102e-05	0	0	0	0	0	0	0	0	0	0	0	0	0	0	0	0	0	0	0	0	0	0	0	0	0	0	0.000148231	0	0	0	0	0	0	0
d__Bacteria;p__Firmicutes_C;c__Negativicutes;o__Veillonellales;f__Veillonellaceae;g__Veillonella_A	0.00605772	0.0159336	0.00167329	0.00137547	0.000305632	0.000486557	8.85253e-05	0.000349323	0.000736182	0.024199	0.123672	0	0.000379406	4.36486e-05	0.000124878	7.37155e-05	0	0	2.76781e-05	0.000113348	0.00180812	3.60607e-05	0.00383244	0.00626959	0.00073841	9.40225e-05	0	0.00224527	0.00228614	7.60242e-05	0	0.267343	0.00506502	0.00166972	0.00356107	0.00703633	0.000757214	0	0.000436439	0.000896445	0.00273066	0.000877983	0.000499598	0.13687	0.0015184	0.00275964	0.000472157	0.334461	0.00194272
d__Bacteria;p__Firmicutes_C;c__Negativicutes;o__Veillonellales;f__Veillonellaceae;g__unclassified_Veillonellaceae	0	0	0	0	0	0	0	0	0	0	0	0	0	0	0	0	0	0	0	0	0	0	0	0	0	0	0	0	0	0	0	0	0	0	0	0	0	0	0	0	0	0	0	0	0	0	0	0	0
d__Bacteria;p__Firmicutes_C;c__Negativicutes;o__Veillonellales;f__unclassified_Veillonellales;g__unclassified_Veillonellales	0	0	0	0	0	0	0	0	0	0	0	0	0	0	0	0	0	0	0	0	0	0	0	0	0	0	0	0	0	0	0	0	0	0	0	0	0	0	0	0	0	0	0	0	0	0	0	4.43092e-05	0
d__Bacteria;p__Firmicutes_C;c__Negativicutes;o__unclassified_Negativicutes;f__unclassified_Negativicutes;g__unclassified_Negativicutes	0	0	0	0	0	0	0	2.79458e-05	0	0	0	0	0	0	0	0	0	0	0	0	0	0	0	0	0	0	0	0	0	0	0	0	0	0	0	0	0	0	0	0	0	0	0	0	0	0	0	0	0
d__Bacteria;p__Firmicutes_D;c__Bacilli;o__Acholeplasmatales;f__Acholeplasmataceae;g__unclassified_Acholeplasmataceae	0	0	0	0	0	0	0	0	0	0	0	0	0	0	0	0	0	0	0	0	0	0	0	0	0	0	0	0	0	0	0	0	0	0	0	0	0	0	0	0	0	0	0	0	0	0	0	0	0
d__Bacteria;p__Firmicutes_D;c__Bacilli;o__Acholeplasmatales;f__UBA5453;g__UBA5453	0	0	0	0	0	0	0	0	0	0	0	0	0	0	0	0	0	0	0	0	0	0	0	0	0	0	0	0	0	0	0	0	0	0	0	0	0	0	0	0	0	0	0	0	0	0	2.95098e-05	0	0
d__Bacteria;p__Firmicutes_D;c__Bacilli;o__Bacillales_A;f__Planococcaceae;g__Planococcus	0	0	0	0	0	0	0	0	0	0	0	0	0	0	0	0	0	0	0	0	0	0	0	0	0	2.35056e-05	0	0	0	0	0	0	0	0	0	0	0	0	0	0	0	0	0	0	0	0	0	0	0
d__Bacteria;p__Firmicutes_D;c__Bacilli;o__Bacillales_A;f__Planococcaceae;g__Solibacillus	0	0	0	0	0	0	0	0	0	0	0	0	0	0	0	0	0	0	0	5.66739e-05	0	0	0	0	0	0	0	0	0	0	0	0	0	0	0	0	0	0	0	0	0	0	0	0	0	0	0	0	0
d__Bacteria;p__Firmicutes_D;c__Bacilli;o__Bacillales_A;f__Planococcaceae;g__Sporosarcina	0	0	0	0	0	0	0	0	0	0	0	0	0	0	0	0	0	0	0	0	0	0	0	0	0	0	0	0	0	0	0	0	0	0	0	0	0	0	0	0	0	0	0	0	0	0	0	0	0
d__Bacteria;p__Firmicutes_D;c__Bacilli;o__Bacillales_A;f__Planococcaceae;g__unclassified_Planococcaceae	0	0	0	0	0	0	0	0	0	0	0	0	0	0	0	0	0	0	0	0	0	0	0	0	0	0	0	0	0	0	0	0	0	0	0	0	0	0	0	0	0	0	0	0	0	0	0	0	0
d__Bacteria;p__Firmicutes_D;c__Bacilli;o__Bacillales_B;f__Anoxybacillaceae;g__Geobacillus	0	0	0	0	0	0	7.08203e-05	0	0	0	0	0	0	0	0	0	0	0	0	0	0	0	0	0	0	0	0	0	0	0	0	0	0	0	0	0	0	0	0	0	0	0	0	0	0	0	0	0	0
d__Bacteria;p__Firmicutes_D;c__Bacilli;o__Bacillales_B;f__Bacillaceae_G;g__Bacillus_A	0	0	0	0	0	0	0	0	0	0	0	0	0	0	0	0	0	0	0	0	0	0	0	0	0	0	0	0	0	0	0	0	0	0	0	0	0	0	0	0	0	0	0	0	0	0	0	0	0
d__Bacteria;p__Firmicutes_D;c__Bacilli;o__Bacillales_B;f__Bacillaceae_H;g__Bacillus_P	0	0	0	0	0	0	0	0	0	0	0	0	0	0	0	0	0	9.4969e-05	0	3.40044e-05	0	0	0	0	0	0	0	0	0	0	0	0	0	0	0	0	0	0	0	0	0	0	0	0	0	0	0	0	0
d__Bacteria;p__Firmicutes_D;c__Bacilli;o__Bacillales_B;f__Bacillaceae_H;g__Priestia	0	0	0	0	0	0	0	0	0	0	0	0	0	0	0	0	0	0	0	0	0	0	0	0	0	0	0	0	0	0	0	0	0	0	7.83883e-05	0	0	0	0	0	0	0	0	0	0	0	0	0	0
d__Bacteria;p__Firmicutes_D;c__Bacilli;o__Bacillales_B;f__DSM-1321;g__Pradoshia	0	0	0	0	0	0	0	0	0	0	0	0	0	0	0	0	0	0	0	0	0	0	0	0	0	0	0	0	0	0	0	0	0	0	0	0	0	0	0	0	0	0	0	0	0	0	0	0	0
d__Bacteria;p__Firmicutes_D;c__Bacilli;o__Bacillales_B;f__DSM-18226;g__Bacillus_BD	0	0	0	0	0	0	0	0	0	0	0	0	0	0	0	0	0	0	0	0	0	0	0	0	0	0	0	0	0	0	0	0	0	0	0	0	0	0	0	0	0	0	0	0	0	0	0	0	0
d__Bacteria;p__Firmicutes_D;c__Bacilli;o__Bacillales_B;f__DSM-18226;g__Cytobacillus	0	0	0	0	0	0	0	0	0	0	0	0	0	0	0	0	0	0	0	0	0	0	0	0	0	0	0	0	0	0	0	0	0	0	0	0	0	0	0	0	0	0	9.79605e-05	0	0	0	0	0	0
d__Bacteria;p__Firmicutes_D;c__Bacilli;o__Bacillales_B;f__DSM-18226;g__Neobacillus	0	0	0	0	0	0	0	0	0	0	0	0	0	0	0	0	0	0	0	0	0	0	0	0	0	0	0.000214553	0	0	0	0	0	0	0	0	0	0	0	0	0	0	0	0	0	0	0	0	0	0
d__Bacteria;p__Firmicutes_D;c__Bacilli;o__Bacillales_D;f__Amphibacillaceae;g__Pseudogracilibacillus	0	0	0	0	0	0	0	0	0	0	0	0	0	0	0	0	0	0	0	0	0	0	0	0	0	0	0	0	0	0	0	0	0	0	0	0	0	0	0	0	0	0	0	0	0	2.88967e-05	0	0	0
d__Bacteria;p__Firmicutes_D;c__Bacilli;o__Bacillales_G;f__Fictibacillaceae;g__Fictibacillus_C	0	0	0	0	0	0	0	0	0	0	0	0	0	0	0	0	0	0	0	0	0	0	0	0	0	0	0	0	0	0	0	0	0	0	0	0	0	0	6.94334e-05	0	0	0	0	0	0	0	0	0	0
d__Bacteria;p__Firmicutes_D;c__Bacilli;o__Erysipelotrichales;f__Coprobacillaceae;g__Catenibacterium	0	0	0	0	0	0	0	0	0	0	0	0	0	0	0.0453307	0	0	0	0	0	0	0	0	0	0	0	0	0	0	0	0	0	0	0	0	0	0	0	0	0.0333445	7.35178e-05	0	0	0	0	0	0	0	0
d__Bacteria;p__Firmicutes_D;c__Bacilli;o__Erysipelotrichales;f__Coprobacillaceae;g__Coprobacillus	0	0	6.29057e-05	0.000717639	0	0	0.00010623	0.000265485	0	0.000197274	0.000183607	0	0.000103474	0	0	0	0	0.000451103	0	0	0	0	0	0.000146372	0	0.00066991	0	0	0	6.51636e-05	0	0	0	0.000186822	0	0	0	0.000297861	0	0	0	5.70119e-05	2.93881e-05	0	0	0	0	5.9079e-05	0
d__Bacteria;p__Firmicutes_D;c__Bacilli;o__Erysipelotrichales;f__Coprobacillaceae;g__Eggerthia	0	0	0	0	0	0	0	0	0	0	0	0	0	0	0	0	0	0	0	0	0	0	0	0	0	0	0	0	0	0	0	0	0	0	0	0	0	0	0	0	0	0	0	0	0	0	0	0	0
d__Bacteria;p__Firmicutes_D;c__Bacilli;o__Erysipelotrichales;f__Coprobacillaceae;g__Erysipelatoclostridium	0	0	0	0	0	7.4855e-05	0	0.000712619	0.00198769	0.00138092	0.00280656	0	3.44915e-05	0.000163682	0	0	0.000277041	0	0.00981649	0.000589409	0	0	0	7.31859e-05	0.000306724	5.87641e-05	0	0	0.000295622	0	0	0.00115402	0.000198142	7.00583e-05	0	0.00143447	0.000114101	0.00291698	0.00235082	0.000112056	0	7.98166e-05	0.0243432	0.00299879	0.000161963	0	0	0.000487401	0
d__Bacteria;p__Firmicutes_D;c__Bacilli;o__Erysipelotrichales;f__Coprobacillaceae;g__Faecalibacillus	0.00789129	0.0151708	0.0198908	0.0273151	0.00797555	0.00275716	0.000814433	0.000950159	0.0141641	0.000147956	0.00908852	0.00111749	0.0289843	0	0.000817383	0	0.0092479	0.00947316	0	0.00695956	0.00875323	0.00431527	0.0377801	0.00168328	0.0178241	0.00284418	0.00602791	0.0140607	0	0.00528911	0	0	0.00479257	0.0629707	0.0053528	0.0293448	0.00271767	0	0.0402317	0.00166483	0.000367589	0.0113568	0	0	0	0.000476796	0.00520849	0	0.0584093
d__Bacteria;p__Firmicutes_D;c__Bacilli;o__Erysipelotrichales;f__Coprobacillaceae;g__Fimiplasma	0.000174072	0	0	0	0	0	0	0	0	0	0	0	0	0	0	0	0	0	0	0	0	0	0	0	0	0	0	0.000144497	0	0	0	0	0	0	0	0	0	0	0	0	0	0	0	0	2.02454e-05	0	0	0	0
d__Bacteria;p__Firmicutes_D;c__Bacilli;o__Erysipelotrichales;f__Coprobacillaceae;g__Longibaculum	0	0	0	0	0	0	0	0	0	0	0	0	0	0	0	0	0	0	6.45822e-05	0	0	0	0	0	0	0	0	0	0	0	0	0	0	0	0	0	0	0	0	0	0	0	0	0	0	0	0	0	0
d__Bacteria;p__Firmicutes_D;c__Bacilli;o__Erysipelotrichales;f__Coprobacillaceae;g__Sharpea	0	0	0	0	0	0	0	0	0	0	0	0	0	0	0	0	0	0	0	0	0	0	0	0	0	0	0	0	0	0	0	0	0	0	0	0	0	0	0	0	0	0	0	0	0	0	0	0	0
d__Bacteria;p__Firmicutes_D;c__Bacilli;o__Erysipelotrichales;f__Coprobacillaceae;g__Stoquefichus	0	0	0	0	0.000349294	0	0	0	0.000368091	0	0	0	0	0	0	0	0.000131924	0	0	0	0	0	3.33256e-05	0	0	0	0.000408672	0	0.000118249	0	0	0.00084282	3.71517e-05	0	0	0	0	0.00330728	0.0002083	0	0	0	0.00274289	0	0.000819938	0	0	0	0
d__Bacteria;p__Firmicutes_D;c__Bacilli;o__Erysipelotrichales;f__Coprobacillaceae;g__unclassified_Coprobacillaceae	0	9.88784e-05	0	0	0	0	0	0	0	0	0	0	0	0	0	0	0	0	0	0	0	0	0	0	0	0	0	0	0	0	0	0	0	0	0	0	0	0	0	0	0	0	0	0	0	0	0	0	0
d__Bacteria;p__Firmicutes_D;c__Bacilli;o__Erysipelotrichales;f__Erysipelotrichaceae;g__Absicoccus	0	0	0	0	0	0	0	0	0	0	0	0	0	0	0	0	0	0	0	0	0	0	0	0	0	0	0	0	0	0	0	0	0	0	0	0	0	0	0	0	0	0	0	0	0	0	0	0	0
[truncated: 429 more rows]
[truncated: 88 more columns]

## Sheet: species
Taxon	HC1	HC2	HC3	HC4	HC5	HC6	HC7	HC8	HC9	HC10	HC11	HC12	HC13	HC14	HC15	HC16	HC17	HC18	HC19	HC20	HC21	HC22	HC23	HC24	HC25	HC26	HC27	HC28	HC29	HC30	HC31	HC32	HC33	HC34	HC35	HC36	HC37	HC38	HC39	HC40	HC41	HC42	HC43	HC44	HC45	HC46	HC47	HC48	HC49
[truncated: 2,165 more rows]
[truncated: 88 more columns]
